# Supplementary material for: Diprovocim protects against the radiation-induced damage via the TLR2 signaling pathway
Source: Mol Med. 2025 Apr 17;31:139. doi: 10.1186/s10020-025-01198-2 (PMC12004591; doi:10.1186/s10020-025-01198-2)
Supplement: Supplementary file 1 — Additional file 1. [file 10020_2025_1198_MOESM1_ESM.xlsx]

## Sheet: Sheet1
Table S1. Reagents and Antibodies
REAGENT or RESOURCE	Source	IDENTIFIER
Antibodies
β-Actin (13E5) Rabbit mAb	Cell Signaling Technology	Cat#4970S
Phospho-p38 MAPK (Thr180/Tyr182) (D3F9) XP® Rabbit mAb	Cell Signaling Technology	Cat#4511S
Phospho-ERK1-T202/Y204 + ERK2-T185/Y187 Rabbit mAb	ABclonal	Cat#AP0974
Phospho-JNK1/JNK2/JNK3 (Thr183/Thr183/Thr221) Rabbit Monoclonal Antibody	Beyotime	Cat#AF1762
MyD88 (D80F5) Rabbit mAb	Cell Signaling Technology	Cat#4283
Toll-like Receptor 2 (E1J2W) Rabbit mAb	Cell Signaling Technology	Cat#13744
Sox9 (D8G8H) Rabbit mAb	Abcam	Cat#ab185966
CD71 (Transferrin Receptor) Monoclonal Antibody (R17217 (RI7 217.1.4)), PE, eBioscience™	Invitrogen	Cat#12-0711-82
CD45R (B220) Monoclonal Antibody (RA3-6B2), APC, eBioscience™	Invitrogen	Cat#17-0452-81
PerCP/Cyanine5.5 anti-mouse Ly-6A/E (Sca-1) Antibody	BioLegend	Cat#108124
TER-119 Monoclonal Antibody (TER-119), FITC, eBioscience™	Invitrogen	Cat#11-5921-81
BD Pharmingen™ APC Rat Anti-Mouse CD117	BD Biosciences	Cat#561074
BD Pharmingen™ FITC Mouse IgM, κ Isotype Control	BD Biosciences	Cat#553474
Other reagents
Diprovocim	Sigma-Aldrich	Cat#SML2522
Penicillin-Streptomycin	Gibco	Cat#15070063
Fetal bovine serum	Gibco	Cat#10091148
RPMI 1640	Gibco	Cat#11875119
PBS	Servicebio	Cat#G4202
IntestiCult™ Organoid Growth Medium (Mouse)	STEM CELL technologies	Cat#06005
Matrigel® Growth Factor Reduced (GFR) Basement Membrane Matrix	Corning	Cat#356231
Hifair® Ⅲ 1st Strand cDNA Synthesis SuperMix	Yeasen Biotechnology	Cat#11137ES10
Hieff® qPCR SYBR Green Master Mix(Low Rox Plus)	Yeasen Biotechnology	Cat#11202ES08
TransDetect® Annexin V-FITC/PI Cell Apoptosis Detection Kit	TransGen Biotech	Cat#FA101-01
the LEGENDplex™ Mouse Inflammation Panel kit	Biolegend	Cat#740446
