# Supplementary material for: Diprovocim protects against the radiation-induced damage via the TLR2 signaling pathway
Source: Mol Med. 2025 Apr 17;31:139. doi: 10.1186/s10020-025-01198-2 (PMC12004591; doi:10.1186/s10020-025-01198-2)
Supplement: Supplementary file 2 — Additional file 2. [file 10020_2025_1198_MOESM2_ESM.xlsx]

## Sheet: Sheet1
The primers were provided in the subsequent table
LGR5-Forward Primer	CCTACTCGAAGACTTACCCAGT
LGR5-Reverse Primer	GCATTGGGGTGAATGATAGCA
OLFM4-Forward Primer	CAGCCACTTTCCAATTTCACTG
OLFM4-Reverse Primer	GCTGGACATACTCCTTCACCTTA
ASCL2- Forward Primer	AAGCACACCTTGACTGGTACG
ASCL2-Reverse Primer	AAGTGGACGTTTGCACCTTCA
SOX9-Forward Primer	AGTACCCGCATCTGCACAAC
SOX9-Reverse Primer	ACGAAGGGTCTCTTCTCGCT
MUC2-Forward Primer	AGGGCTCGGAACTCCAGAAA
MUC2-Reverse Primer	CCAGGGAATCGGTAGACATCG
CASP9-Forward Primer	TCCTGGTACATCGAGACCTTG
CASP9-Reverse Primer	AAGTCCCTTTCGCAGAAACAG
