# Supplementary material for: Diprovocim protects against the radiation-induced damage via the TLR2 signaling pathway
Source: Mol Med. 2025 Apr 17;31:139. doi: 10.1186/s10020-025-01198-2 (PMC12004591; doi:10.1186/s10020-025-01198-2)
Supplement: Supplementary file 3 — Additional file 3. [file 10020_2025_1198_MOESM3_ESM.xlsx]

## Sheet: Sheet2
gene_id	WT 3	WT 1	WT 2	WT 4	Dipro 3	Dipro 2	Dipro 4	Dipro 1
Ascl2	1.48433	2.00868	1.69616	1.62043	3.52506	3.88223	3.96021	3.3608
Bcl2l11	1.52026	1.4157	1.78043	1.30142	2.85536	2.8605	3.01274	3.32738
Ccl2	1.1585	1.14782	2.59837	2.53633	3.66606	3.13428	4.06724	5.51322
Ccl3	0.960347	0.805108	2.20916	0.862567	3.52453	2.54367	3.64001	3.15918
Ccnb1	6.4508	7.19023	7.05832	8.75323	15.7517	17.5763	16.5136	12.9577
Ccnb2	12.3839	13.7331	13.6282	13.7818	28.5779	30.5887	29.1853	22.832
Cd46	0.057234	0.113412	0.171158	0.148508	0.761616	0.412918	0.39482	0.656678
Cdc20	9.65027	10.566	9.94577	9.64464	17.9964	23.2039	23.7592	16.617
Cdc25b	4.00212	4.31892	4.83228	5.06427	9.47677	10.3886	9.75818	9.36795
Cdc25c	1.46272	1.39008	1.3093	1.21995	3.05193	2.58438	3.70667	3.02025
Cdc45	1.42861	1.51305	1.35861	1.59779	3.35764	3.1825	2.86428	2.27799
Cdc7	0.856654	0.778025	0.818358	0.885647	3.33646	2.35276	2.65576	2.10353
Cdk6	1.50048	1.52011	1.33221	1.3849	3.38238	3.14697	2.93837	2.89867
Csf2ra	0.821289	0.887296	0.792558	0.794888	1.8801	1.66755	1.88995	1.45357
Csf2rb	2.23861	1.50632	1.89739	1.53758	2.99564	4.45182	3.86954	3.3464
Csf2rb2	0.578671	0.573335	0.736387	0.395343	1.16285	1.63522	1.39534	1.01453
Csf3r	0.407194	0.576341	0.536372	0.452813	1.37352	1.37348	1.23251	1.33485
Cxcl10	4.66453	3.3611	3.7515	3.45562	18.8897	5.57977	8.46228	8.01675
Cxcl13	0.853798	1.04497	1.4018	1.51494	3.81435	7.90559	5.98879	4.13846
Cxcr5	0.0221227	0.0438373	0.0661576	0.021526	0.0215406	0.914102	0.130809	0.13845
Cxxc4	0.0450621	0.0689993	0.0592118	0.0697563	0.105702	0.0967249	0.163502	0.267058
Dvl2	1.5725	1.53853	1.9594	1.39621	3.23451	3.34546	3.50613	3.50593
Fzd6	0.816919	1.26378	1.18578	0.976177	1.8839	1.95987	1.80785	2.61606
Hif3a	0.0396411	0.117827	0.0632247	0.0771439	0.277906	0.522586	0.484412	0.504442
Igf2bp3	0.112861	0.121986	0.163642	0.0698839	0.66934	0.777233	0.374112	0.577899
Jak3	3.27157	3.19893	3.68843	3.14163	7.56726	7.89886	7.78561	7.07814
Lgr5	1.35029	1.08009	0.913802	1.02458	3.25674	3.18088	2.71019	2.84268
Lrg1	1.25087	2.60688	1.3759	1.17516	2.05793	3.26748	3.44308	6.20868
Map3k20	1.53455	1.59939	1.34427	1.51256	3.20181	2.65995	2.69067	3.27053
Map3k6	0.195291	0.233801	0.259563	0.300872	0.586305	0.784524	0.729728	0.772359
Mki67	8.70269	8.71997	8.50195	9.05392	30.2866	27.1663	28.291	25.0518
Mmp8	0.0237911	0	0	0	0.138991	0.234058	0.281348	0.3226
Msi1	1.054	1.08719	0.834767	0.969374	2.27746	2.2443	2.02047	1.47587
Muc2	45.6886	24.4891	28.7946	28.1683	163.219	147.402	152.051	163.791
Muc20	0.0681293	0.135002	0.122244	0.159101	0.225545	0.281508	0.255132	0.781686
Muc3	103.666	88.358	82.5323	117.641	407.448	340.681	291.519	363.834
Muc3a	3.46278	2.54044	2.37881	2.66291	22.4646	18.607	19.8546	27.7986
Muc5b	0.0194844	0.065636	0.0194226	0.0530849	0.182128	0.24536	0.40323	0.67473
Muc6	10.4865	25.9415	22.9801	23.3233	139.757	173.42	208.411	662.489
Nfkbid	1.14982	1.08858	0.687703	0.919907	2.3884	2.68972	2.84539	1.8123
Rorc	8.09979	6.21298	5.73002	6.3196	18.3901	20.8579	22.1257	14.5999
S100a8	0.148876	0.147504	0.148405	0	3.33406	2.19698	3.9613	4.19272
S100a9	0	0.662077	0.222041	0	2.92795	3.94449	4.82927	4.76289
Sox17	0.396715	0.266717	0.550816	0.399802	0.910508	0.864212	0.809834	0.768474
Sox9	3.96946	6.75002	5.76695	6.72497	10.1697	10.9262	11.5413	18.338
Stat2	10.8479	12.9439	12.3472	11.2531	35.6991	21.742	22.6914	20.1547
Tlr2	0.773462	1.05827	0.807726	0.931793	1.64967	1.84798	1.6152	1.99769
Tnf	0.423663	0.454736	0.281547	0.44659	1.10004	1.28514	1.04378	0.957455
Zmynd15	0.589491	0.891452	0.74226	0.618876	2.11466	1.81614	1.66636	1.69898
Casp4	11.9251	11.2891	12.6201	12.0406	10.5377	9.28111	9.82013	8.09355
Casp7	62.5683	52.7426	62.5643	58.1693	54.6355	47.2943	49.7143	45.0829
Casp9	11.7497	15.6454	16.0096	12.6999	7.14126	8.57018	8.05377	8.22764
Cd86	1.21668	0.858127	1.11005	1.10361	0.823245	0.770934	0.751926	1.07548
Defa5	3.18829	10.4381	3.45455	4.58601	3.91424	2.31839	3.2786	1.3013
Fas	6.80265	8.1825	10.3739	8.08237	7.18144	6.08193	7.40954	6.92124
Gpr55	3.6562	2.70262	3.28425	3.15787	2.888	2.65934	2.70436	2.17676
Gpx4	248.676	277.316	298.815	309.026	176.096	197.08	198.692	183.967
Gsdmd	132.424	157.344	156.852	154.757	106.176	96.3636	101.628	98.7542
Gzma	136.261	113.214	167.062	147.088	102.296	104.727	124.359	78.9747
Id1	67.0448	98.7422	89.6288	67.0605	51.8352	53.6646	64.224	68.8232
Id3	69.3211	101.263	102.37	79.0113	56.6451	55.5467	66.9266	64.7684
Ido1	25.6374	16.9448	35.6077	24.5932	20.1178	13.3243	18.7702	15.914
Il6	0.204591	0.354733	0.509856	0.248841	0	0	0.0504051	0.266749
Il17rc	32.9061	39.9395	41.3227	38.2509	27.6353	25.4628	25.8347	24.3637
Jun	37.5574	37.5921	34.6456	36.0278	25.7821	22.9153	28.4403	29.4142
Lyz1	1024.04	1594.91	858.777	1604.36	1231.8	978.267	828.676	804.762
Lyz2	86.2971	91.9016	100.939	103.847	79.9944	86.5289	74.2163	67.0341
Nox1	1.47457	1.46097	1.40778	1.65709	0.748216	0.85815	0.654943	0.606554
Noxa1	7.6743	9.57354	7.30225	8.68925	6.7591	6.38318	6.46282	4.54812
Reg2	574.85	2216.21	670.433	606.15	45.0334	51.2096	41.1867	18.1564
Reg3a	33.5376	65.5586	35.1689	40.6387	18.7377	36.7671	15.6664	14.0362
Reg3b	1179.34	7788.29	874.995	1630.62	618.027	630.045	686.282	681.222
Reg3d	101.196	134.424	70.0773	80.6036	32.8446	45.5937	32.2127	13.5444
Reg3g	603.527	2554.99	415.124	697.589	357.19	378.875	311.295	296.564
S100a10	337.857	441.845	418.231	419.165	279.137	276.914	297.028	282.54
S100a13	6.86583	11.5265	10.3929	10.0829	5.94238	6.37937	5.63845	7.95713
S100a16	14.8903	21.2293	20.9499	18.4532	11.302	12.1115	12.1033	16.5403
S100a4	2.16147	3.26329	2.56502	4.20634	1.10241	1.0126	1.31862	0.322074
S100g	3097.19	5438.71	6551.31	5766.82	1779.54	948.891	2166.29	2589.22
Sprr2a1	8.63794	29.2123	30.1944	16.4417	4.67793	4.95314	5.18858	12.425
Sprr2a2	2.48444	5.67292	5.54356	4.14646	1.31366	0.922643	1.135	3.15773
Sprr2a3	66.9902	105.327	102.625	81.846	18.7412	16.2404	11.6779	29.5787
Tff3	1261.99	1374.71	1381.46	1370.29	873.328	878.64	960.001	870.151
Wnt4	4.03006	5.0365	4.07816	3.86196	2.77952	2.10254	2.36187	2.85014

## Sheet: Dipro-vs-WT-diff-q-val-0.05-FC-
gene_id	BaseMean	lfcSE	stat	FoldChange	log2FoldChange	p-value	q-value	Regulation	Expression_WT_1	Expression_WT_2	Expression_WT_3	Expression_WT_4	Expression_Dipro_1	Expression_Dipro_2	Expression_Dipro_3	Expression_Dipro_4	gene_Dbxref	description	GO_id	GO_term	pathway	pathway_description	TF_family
1700029J07Rik	13.0559	0.471165	2.55744	2.30534	1.20498	0.0105446	0.0259284	Up	0.148876	0.126432	0.233207	0.0827779	0.559128	0.272007	0.503022	0.42149	69479	RIKEN cDNA 1700029J07 gene	GO:0005737,GO:0005813,GO:0005856,GO:0005881,GO:0097731	cytoplasm|centrosome|cytoskeleton|cytoplasmic microtubule|9+0 non-motile cilium
1700109H08Rik	13.7248	0.445808	2.80651	2.38033	1.25116	0.00500815	0.0134962	Up	0.408109	0.97043	0.406815	0.555943	1.58948	2.24839	1.76961	1.53244	77036	RIKEN cDNA 1700109H08 gene
2410002F23Rik	483.403	0.131387	6.22073	1.76213	0.817323	4.94835e-10	5.00831e-09	Up	8.36363	6.90543	6.48443	6.75912	15.9252	17.4163	17.8581	13.5944	668661	RIKEN cDNA 2410002F23 gene
2610318N02Rik	33.715	0.291413	3.10864	1.87371	0.905896	0.00187953	0.00569783	Up	0.841725	0.416981	0.874018	0.750772	1.8782	1.62168	1.93551	1.53643	70458	RIKEN cDNA 2610318N02 gene
2700049A03Rik	116.621	0.15805	4.87578	1.706	0.770617	1.08379e-06	6.41302e-06	Up	0.748948	0.819137	0.707791	0.671963	1.66684	1.74157	1.37071	1.69427	76967	RIKEN cDNA 2700049A03 gene	GO:0005515,GO:0005737,GO:0005813,GO:0005814,GO:0005856,GO:0007224,GO:0030030,GO:0036064,GO:0042995,GO:0060271,GO:0070201	protein binding|cytoplasm|centrosome|centriole|cytoskeleton|smoothened signaling pathway|cell projection organization|ciliary basal body|cell projection|cilium assembly|regulation of establishment of protein localization
2810021J22Rik	103.985	0.177104	3.30661	1.50068	0.585614	0.000944327	0.00308427	Up	0.746397	0.685926	1.01361	0.715741	1.54831	1.68146	1.34319	1.53449	69944	RIKEN cDNA 2810021J22 gene	GO:0000977,GO:0000981,GO:0006357	RNA polymerase II transcription regulatory region sequence-specific DNA binding|DNA-binding transcription factor activity, RNA polymerase II-specific|regulation of transcription by RNA polymerase II	mmu05168	Herpes simplex virus 1 infection	zf-C2H2
4930467E23Rik	40.3172	0.270107	5.32112	2.70808	1.43727	1.03133e-07	7.33624e-07	Up	0.256992	0.143917	0.222763	0.228317	0.848607	0.681541	0.781804	0.664313	626415	RIKEN cDNA 4930467E23 gene
4931428F04Rik	34.4163	0.31082	4.49881	2.63595	1.39832	6.83354e-06	3.50172e-05	Up	0.312788	0.293593	0.344617	0.144167	0.801467	1.03653	0.762503	1.11613	74356	RIKEN cDNA 4931428F04 gene
9430015G10Rik	141.033	0.15217	8.15034	2.36237	1.24023	3.62915e-16	8.57062e-15	Up	1.58106	1.47433	1.87735	1.92302	5.43337	5.37544	5.40752	4.6321	230996	RIKEN cDNA 9430015G10 gene
9930021J03Rik	987.34	0.129706	4.90092	1.55367	0.635681	9.53885e-07	5.70605e-06	Up	2.52743	2.30306	2.34287	2.84341	5.08352	4.03646	4.70148	6.28463	240613	RIKEN cDNA 9930021J03 gene
A2ml1	268.22	0.552597	2.86486	2.99616	1.58312	0.00417191	0.0114865	Up	0.472044	2.06769	1.79551	1.59551	3.04803	3.71519	5.58228	10.3656	232400	alpha-2-macroglobulin like 1	GO:0004866,GO:0004867,GO:0005576,GO:0005615,GO:0010466,GO:0030414	endopeptidase inhibitor activity|serine-type endopeptidase inhibitor activity|extracellular region|extracellular space|negative regulation of peptidase activity|peptidase inhibitor activity
A430033K04Rik	75.5085	0.195337	3.07554	1.51652	0.600767	0.00210123	0.00629773	Up	1.01768	1.13663	0.866901	0.882212	1.62148	2.22085	1.787	1.98789	243308	RIKEN cDNA A430033K04 gene	GO:0000122,GO:0000977,GO:0000981,GO:0001227,GO:0005634,GO:0006357,GO:0045892	negative regulation of transcription by RNA polymerase II|RNA polymerase II transcription regulatory region sequence-specific DNA binding|DNA-binding transcription factor activity, RNA polymerase II-specific|DNA-binding transcription repressor activity, RNA polymerase II-specific|nucleus|regulation of transcription by RNA polymerase II|negative regulation of transcription, DNA-templated	mmu05168	Herpes simplex virus 1 infection	zf-C2H2
A630001G21Rik	31.3458	0.320765	2.89318	1.90267	0.928029	0.00381368	0.0106106	Up	0.320804	0.635691	0.719521	0.364177	1.1193	1.57804	1.23824	1.03173	319997	RIKEN cDNA A630001G21 gene	GO:0000981,GO:0005634,GO:0006357	DNA-binding transcription factor activity, RNA polymerase II-specific|nucleus|regulation of transcription by RNA polymerase II
A730008H23Rik	289.5	0.165128	4.47564	1.66908	0.739053	7.61835e-06	3.87262e-05	Up	5.32699	3.94534	5.9673	4.82408	11.3751	12.1937	11.2789	8.30698	212427	RIKEN cDNA A730008H23 gene
Aasdh	118.304	0.159311	6.44744	2.03799	1.02715	1.13754e-10	1.27401e-09	Up	0.723728	0.591569	0.559111	0.598577	1.77933	1.52191	1.65823	1.53808	231326	aminoadipate-semialdehyde dehydrogenase	GO:0000166,GO:0005524,GO:0006629,GO:0006631,GO:0016874,GO:0019482,GO:0043041	nucleotide binding|ATP binding|lipid metabolic process|fatty acid metabolic process|ligase activity|beta-alanine metabolic process|amino acid activation for nonribosomal peptide biosynthetic process
Abcc10	629.12	0.109879	6.72386	1.6688	0.738815	1.76969e-11	2.25945e-10	Up	4.04863	3.21082	4.15213	3.43282	7.87547	7.39206	8.25394	8.46459	224814	ATP-binding cassette, sub-family C (CFTR/MRP), member 10	GO:0000166,GO:0005524,GO:0005886,GO:0006691,GO:0008559,GO:0015431,GO:0016020,GO:0016021,GO:0016323,GO:0016887,GO:0042626,GO:0055085,GO:0071716,GO:0140359	nucleotide binding|ATP binding|plasma membrane|leukotriene metabolic process|ABC-type xenobiotic transporter activity|ABC-type glutathione S-conjugate transporter activity|membrane|integral component of membrane|basolateral plasma membrane|ATPase|ATPase-coupled transmembrane transporter activity|transmembrane transport|leukotriene transport|ABC-type transporter activity	mmu02010	ABC transporters
Abcc6	183.735	0.189656	7.63725	2.72914	1.44845	2.21902e-14	4.19146e-13	Up	1.27982	0.824209	0.627248	0.944352	3.47881	3.15821	2.98492	3.35953	27421	ATP-binding cassette, sub-family C (CFTR/MRP), member 6	GO:0000166,GO:0005524,GO:0005654,GO:0005886,GO:0006855,GO:0008559,GO:0015431,GO:0015867,GO:0016020,GO:0016021,GO:0016323,GO:0016324,GO:0016328,GO:0016887,GO:0030504,GO:0030505,GO:0030643,GO:0042626,GO:0055085,GO:0071716	nucleotide binding|ATP binding|nucleoplasm|plasma membrane|drug transmembrane transport|ABC-type xenobiotic transporter activity|ABC-type glutathione S-conjugate transporter activity|ATP transport|membrane|integral component of membrane|basolateral plasma membrane|apical plasma membrane|lateral plasma membrane|ATPase|inorganic diphosphate transmembrane transporter activity|inorganic diphosphate t…	mmu02010	ABC transporters
Abcc9	341.498	0.21042	5.21305	2.13899	1.09693	1.85757e-07	1.26794e-06	Up	0.962767	2.10142	1.00301	1.50733	3.63696	3.01244	3.88789	4.74926	20928	ATP-binding cassette, sub-family C (CFTR/MRP), member 9	GO:0000166,GO:0001669,GO:0005261,GO:0005267,GO:0005524,GO:0005739,GO:0005886,GO:0006813,GO:0008281,GO:0008282,GO:0015459,GO:0016020,GO:0016021,GO:0016887,GO:0019829,GO:0019905,GO:0022857,GO:0030017,GO:0030315,GO:0033198,GO:0036094,GO:0042383,GO:0042626,GO:0042802,GO:0044325,GO:0051607,GO:0055085,GO:0061337,GO:0071805,GO:0098655,GO:0098662,GO:1990573	nucleotide binding|acrosomal vesicle|cation channel activity|potassium channel activity|ATP binding|mitochondrion|plasma membrane|potassium ion transport|sulfonylurea receptor activity|inward rectifying potassium channel|potassium channel regulator activity|membrane|integral component of membrane|ATPase|ATPase-coupled cation transmembrane transporter activity|syntaxin binding|transmembrane transp…	mmu02010	ABC transporters
Abhd10	201.864	0.132665	5.6693	1.68426	0.752117	1.43384e-08	1.1827e-07	Up	1.10539	1.23318	1.33615	0.931606	2.44076	2.55175	2.62472	2.36044	213012	abhydrolase domain containing 10	GO:0002084,GO:0004553,GO:0005739,GO:0005829,GO:0008474,GO:0016787,GO:0019391,GO:0102390	protein depalmitoylation|hydrolase activity, hydrolyzing O-glycosyl compounds|mitochondrion|cytosol|palmitoyl-(protein) hydrolase activity|hydrolase activity|glucuronoside catabolic process|mycophenolic acid acyl-glucuronide esterase activity
Abi3bp	186.223	0.182461	5.739	2.06644	1.04715	9.5236e-09	8.0479e-08	Up	0.687567	1.38087	0.889152	1.03066	2.87694	2.64173	2.13347	2.91713	320712	ABI gene family, member 3 (NESH) binding protein	GO:0005201,GO:0005518,GO:0005539,GO:0005614,GO:0008201,GO:0008285,GO:0010811,GO:0030198,GO:0031012,GO:0062023,GO:1904597,GO:1905209	extracellular matrix structural constituent|collagen binding|glycosaminoglycan binding|interstitial matrix|heparin binding|negative regulation of cell population proliferation|positive regulation of cell-substrate adhesion|extracellular matrix organization|extracellular matrix|collagen-containing extracellular matrix|negative regulation of connective tissue replacement involved in inflammatory re…
Accs	58.5071	0.244616	3.03994	1.67437	0.74362	0.00236623	0.00699164	Up	0.252882	0.5011	0.448143	0.246062	0.720446	0.829287	0.747631	0.810846	329470	1-aminocyclopropane-1-carboxylate synthase (non-functional)	GO:0003824,GO:0009058,GO:0030170,GO:0042802	catalytic activity|biosynthetic process|pyridoxal phosphate binding|identical protein binding
Ache	203.671	0.209023	7.58481	3.00091	1.5854	3.32974e-14	6.15886e-13	Up	0.63322	1.28037	1.30107	1.43347	3.76226	3.68692	5.04314	5.41864	11423	acetylcholinesterase	GO:0001919,GO:0003990,GO:0004104,GO:0005515,GO:0005518,GO:0005576,GO:0005604,GO:0005615,GO:0005635,GO:0005737,GO:0005788,GO:0005791,GO:0005794,GO:0005886,GO:0006581,GO:0007155,GO:0007416,GO:0008291,GO:0009986,GO:0016020,GO:0016787,GO:0017171,GO:0019695,GO:0030054,GO:0030424,GO:0030425,GO:0031225,GO:0031594,GO:0031623,GO:0033265,GO:0042135,GO:0042166,GO:0042734,GO:0042802,GO:0042803,GO:0043005,GO:…	regulation of receptor recycling|acetylcholinesterase activity|cholinesterase activity|protein binding|collagen binding|extracellular region|basement membrane|extracellular space|nuclear envelope|cytoplasm|endoplasmic reticulum lumen|rough endoplasmic reticulum|Golgi apparatus|plasma membrane|acetylcholine catabolic process|cell adhesion|synapse assembly|acetylcholine metabolic process|cell surfa…	mmu00564,mmu04725	Glycerophospholipid metabolism|Cholinergic synapse
Ackr2	15.2779	0.402042	2.51464	2.0153	1.01099	0.0119154	0.0288677	Up	0.165585	0.127601	0.12838	0.232728	0.465771	0.380107	0.471411	0.383809	59289	atypical chemokine receptor 2	GO:0004930,GO:0004950,GO:0005044,GO:0005515,GO:0005654,GO:0005768,GO:0005829,GO:0005884,GO:0005886,GO:0005887,GO:0006935,GO:0006954,GO:0006955,GO:0007165,GO:0007204,GO:0009897,GO:0016020,GO:0016021,GO:0016493,GO:0019722,GO:0019957,GO:0031965,GO:0043231,GO:0060326	G protein-coupled receptor activity|chemokine receptor activity|scavenger receptor activity|protein binding|nucleoplasm|endosome|cytosol|actin filament|plasma membrane|integral component of plasma membrane|chemotaxis|inflammatory response|immune response|signal transduction|positive regulation of cytosolic calcium ion concentration|external side of plasma membrane|membrane|integral component of m…
Acnat1	1111.22	0.104787	6.2135	1.57036	0.651091	5.18168e-10	5.23445e-09	Up	6.81318	6.0536	7.54722	7.3137	14.3705	12.8755	12.7715	16.1754	230161	acyl-coenzyme A amino acid N-acyltransferase 1	GO:0005777,GO:0006629,GO:0006631,GO:0006637,GO:0016410,GO:0016740,GO:0016746,GO:0016790,GO:0047617	peroxisome|lipid metabolic process|fatty acid metabolic process|acyl-CoA metabolic process|N-acyltransferase activity|transferase activity|acyltransferase activity|thiolester hydrolase activity|acyl-CoA hydrolase activity	mmu00120,mmu00430,mmu01040,mmu04146,mmu04976	Primary bile acid biosynthesis|Taurine and hypotaurine metabolism|Biosynthesis of unsaturated fatty acids|Peroxisome|Bile secretion
Acod1	4.96226	0.973628	3.04584	7.81103	2.96551	0.00232035	0.0068804	Up	0	0	0.0899144	0	0.241524	0.266218	0.177781	0.211688	16365	aconitate decarboxylase 1	GO:0002376,GO:0002760,GO:0005739,GO:0006952,GO:0006954,GO:0007566,GO:0009617,GO:0016829,GO:0032088,GO:0032480,GO:0032496,GO:0034136,GO:0034144,GO:0035458,GO:0045087,GO:0045824,GO:0047613,GO:0050728,GO:0051607,GO:0071219,GO:0071222,GO:0071346,GO:0071347,GO:0071356,GO:0071393,GO:0072573,GO:2000379	immune system process|positive regulation of antimicrobial humoral response|mitochondrion|defense response|inflammatory response|embryo implantation|response to bacterium|lyase activity|negative regulation of NF-kappaB transcription factor activity|negative regulation of type I interferon production|response to lipopolysaccharide|negative regulation of toll-like receptor 2 signaling pathway|negat…
Acot1	99.9204	0.269021	4.32516	2.24009	1.16356	1.52423e-05	7.35691e-05	Up	1.34762	2.00279	2.2016	2.58613	3.82715	4.5298	6.38204	8.74621	26897	acyl-CoA thioesterase 1	GO:0001676,GO:0005737,GO:0005739,GO:0005829,GO:0006629,GO:0006631,GO:0006637,GO:0010667,GO:0016290,GO:0016787,GO:0016790,GO:0047617,GO:0052689,GO:0102991	long-chain fatty acid metabolic process|cytoplasm|mitochondrion|cytosol|lipid metabolic process|fatty acid metabolic process|acyl-CoA metabolic process|negative regulation of cardiac muscle cell apoptotic process|palmitoyl-CoA hydrolase activity|hydrolase activity|thiolester hydrolase activity|acyl-CoA hydrolase activity|carboxylic ester hydrolase activity|myristoyl-CoA hydrolase activity	mmu00062,mmu01040,mmu04913	Fatty acid elongation|Biosynthesis of unsaturated fatty acids|Ovarian steroidogenesis
Acot6	43.1549	0.271106	3.336	1.87178	0.90441	0.00084992	0.00282122	Up	0.3956	0.562366	0.411492	0.451875	0.837371	1.13373	1.47467	0.932905	217700	acyl-CoA thioesterase 6	GO:0005777,GO:0006629,GO:0006631,GO:0006637,GO:0016787,GO:0016790,GO:0047617,GO:0052689	peroxisome|lipid metabolic process|fatty acid metabolic process|acyl-CoA metabolic process|hydrolase activity|thiolester hydrolase activity|acyl-CoA hydrolase activity|carboxylic ester hydrolase activity
Acrbp	106.264	0.187686	5.08284	1.9372	0.953975	3.71843e-07	2.40079e-06	Up	2.14039	1.77169	1.53944	1.4236	4.19453	3.57174	4.29873	5.14332	54137	proacrosin binding protein	GO:0001669,GO:0001675,GO:0005515,GO:0005576,GO:0007286,GO:0009566,GO:0016504,GO:0031410	acrosomal vesicle|acrosome assembly|protein binding|extracellular region|spermatid development|fertilization|peptidase activator activity|cytoplasmic vesicle
Acta1	105.457	0.221481	2.85811	1.5508	0.633017	0.00426168	0.0117032	Up	1.9317	3.09166	3.07352	2.74711	6.7639	5.26267	6.00382	3.52601	11459	actin, alpha 1, skeletal muscle	GO:0000166,GO:0001725,GO:0005515,GO:0005524,GO:0005737,GO:0005856,GO:0005865,GO:0005869,GO:0005884,GO:0015629,GO:0030017,GO:0030240,GO:0032991,GO:0048741	nucleotide binding|stress fiber|protein binding|ATP binding|cytoplasm|cytoskeleton|striated muscle thin filament|dynactin complex|actin filament|actin cytoskeleton|sarcomere|skeletal muscle thin filament assembly|protein-containing complex|skeletal muscle fiber development
Acvr1c	60.79	0.216092	3.12349	1.59656	0.674962	0.00178719	0.00545017	Up	0.291619	0.271241	0.183909	0.231636	0.556303	0.532807	0.463335	0.459365	269275	activin A receptor, type IC	GO:0000166,GO:0001701,GO:0001834,GO:0002021,GO:0004672,GO:0004674,GO:0004675,GO:0005524,GO:0005737,GO:0005886,GO:0006468,GO:0006915,GO:0007178,GO:0007181,GO:0007368,GO:0007399,GO:0009749,GO:0009986,GO:0016020,GO:0016021,GO:0016301,GO:0016310,GO:0016361,GO:0016740,GO:0019838,GO:0019915,GO:0030154,GO:0030262,GO:0032868,GO:0032924,GO:0038092,GO:0038100,GO:0042981,GO:0043065,GO:0043235,GO:0043280,GO:…	nucleotide binding|in utero embryonic development|trophectodermal cell proliferation|response to dietary excess|protein kinase activity|protein serine/threonine kinase activity|transmembrane receptor protein serine/threonine kinase activity|ATP binding|cytoplasm|plasma membrane|protein phosphorylation|apoptotic process|transmembrane receptor protein serine/threonine kinase signaling pathway|trans…	mmu04060,mmu04350,mmu04550	Cytokine-cytokine receptor interaction|TGF-beta signaling pathway|Signaling pathways regulating pluripotency of stem cells
Acvr2b	178.15	0.121792	6.23719	1.69307	0.759643	4.45503e-10	4.53505e-09	Up	0.525676	0.544502	0.581174	0.571948	1.24704	1.18007	1.25743	1.16141	11481	activin receptor IIB	GO:0000122,GO:0000166,GO:0001501,GO:0001702,GO:0001822,GO:0001946,GO:0001974,GO:0004672,GO:0004674,GO:0004675,GO:0004712,GO:0005515,GO:0005524,GO:0005737,GO:0005886,GO:0006355,GO:0006468,GO:0007165,GO:0007178,GO:0007368,GO:0007389,GO:0007498,GO:0007507,GO:0009749,GO:0009791,GO:0009952,GO:0009966,GO:0016020,GO:0016021,GO:0016301,GO:0016310,GO:0016740,GO:0017002,GO:0019838,GO:0030073,GO:0030324,GO:…	negative regulation of transcription by RNA polymerase II|nucleotide binding|skeletal system development|gastrulation with mouth forming second|kidney development|lymphangiogenesis|blood vessel remodeling|protein kinase activity|protein serine/threonine kinase activity|transmembrane receptor protein serine/threonine kinase activity|protein serine/threonine/tyrosine kinase activity|protein binding…	mmu04060,mmu04350,mmu04550,mmu05418	Cytokine-cytokine receptor interaction|TGF-beta signaling pathway|Signaling pathways regulating pluripotency of stem cells|Fluid shear stress and atherosclerosis
Adam11	57.6233	0.225641	3.94213	1.85254	0.889507	8.076e-05	0.000337279	Up	0.319145	0.55608	0.372985	0.321246	1.02868	0.941928	0.921843	0.837952	11488	a disintegrin and metallopeptidase domain 11	GO:0004222,GO:0005515,GO:0006508,GO:0008237,GO:0016020,GO:0016021	metalloendopeptidase activity|protein binding|proteolysis|metallopeptidase activity|membrane|integral component of membrane
Adam33	62.0609	0.235229	6.1783	2.73837	1.45332	6.47939e-10	6.42675e-09	Up	0.502055	0.634646	0.483207	0.404288	2.24194	1.43067	1.60372	1.85993	110751	a disintegrin and metallopeptidase domain 33	GO:0001817,GO:0004222,GO:0006508,GO:0008233,GO:0008237,GO:0008270,GO:0016020,GO:0016021,GO:0016787,GO:0042127,GO:0046872	regulation of cytokine production|metalloendopeptidase activity|proteolysis|peptidase activity|metallopeptidase activity|zinc ion binding|membrane|integral component of membrane|hydrolase activity|regulation of cell population proliferation|metal ion binding
Adamts17	22.8685	0.342987	2.6734	1.88811	0.916942	0.00750863	0.0192228	Up	0.115461	0.085797	0.0517926	0.067408	0.224845	0.181745	0.199122	0.174626	233332	a disintegrin-like and metallopeptidase (reprolysin type) with thrombospondin type 1 motif, 17	GO:0004222,GO:0030198,GO:0031012,GO:0062023	metalloendopeptidase activity|extracellular matrix organization|extracellular matrix|collagen-containing extracellular matrix
Adamts18	15.1465	0.595879	3.23541	3.80503	1.92791	0.0012147	0.00385777	Up	0.106872	0.0453798	0.0076095	0.00742781	0.215552	0.232811	0.218163	0.159247	208936	a disintegrin-like and metallopeptidase (reprolysin type) with thrombospondin type 1 motif, 18	GO:0001654,GO:0004222,GO:0005576,GO:0006508,GO:0008233,GO:0008237,GO:0016787,GO:0030198,GO:0031012,GO:0046872,GO:0090331	eye development|metalloendopeptidase activity|extracellular region|proteolysis|peptidase activity|metallopeptidase activity|hydrolase activity|extracellular matrix organization|extracellular matrix|metal ion binding|negative regulation of platelet aggregation
Adamtsl2	25.4596	0.349851	2.37452	1.77858	0.830727	0.0175719	0.0406272	Up	0.272355	0.269843	0.196077	0.235564	0.338852	0.640087	0.760467	0.489249	77794	ADAMTS-like 2	GO:0004222,GO:0005515,GO:0005576,GO:0030198,GO:0030512,GO:0031012,GO:0050436,GO:0060481	metalloendopeptidase activity|protein binding|extracellular region|extracellular matrix organization|negative regulation of transforming growth factor beta receptor signaling pathway|extracellular matrix|microfibril binding|lobar bronchus epithelium development
Adamtsl3	46.0269	0.259762	2.62591	1.60449	0.682112	0.00864185	0.0217623	Up	0.19172	0.265933	0.175823	0.320865	0.515224	0.588478	0.400545	0.463939	269959	ADAMTS-like 3	GO:0004222,GO:0030198,GO:0031012,GO:0043231	metalloendopeptidase activity|extracellular matrix organization|extracellular matrix|intracellular membrane-bounded organelle
Adamtsl5	1100.65	0.0764367	8.2131	1.54519	0.627782	2.15551e-16	5.25467e-15	Up	13.666	13.1594	15.1181	13.6535	27.3432	26.7274	29.333	27.2875	66548	ADAMTS-like 5	GO:0001527,GO:0004222,GO:0005576,GO:0008201,GO:0030198,GO:0031012,GO:0050436,GO:0062023	microfibril|metalloendopeptidase activity|extracellular region|heparin binding|extracellular matrix organization|extracellular matrix|microfibril binding|collagen-containing extracellular matrix
Adat1	56.2094	0.218798	4.64484	2.0227	1.01628	3.40344e-06	1.84281e-05	Up	0.169609	0.163377	0.117411	0.165035	0.440389	0.407884	0.352864	0.402963	30947	adenosine deaminase, tRNA-specific 1	GO:0003723,GO:0004000,GO:0006396,GO:0008033,GO:0008251,GO:0016787,GO:0046872	RNA binding|adenosine deaminase activity|RNA processing|tRNA processing|tRNA-specific adenosine deaminase activity|hydrolase activity|metal ion binding
Adcy5	237.289	0.213646	3.78581	1.75178	0.808822	0.000153207	0.000604072	Up	0.939846	1.91052	0.759186	1.33233	2.71379	2.61445	2.72271	3.04233	224129	adenylate cyclase 5	GO:0000166,GO:0001973,GO:0004016,GO:0005515,GO:0005524,GO:0005768,GO:0005886,GO:0005887,GO:0005929,GO:0006171,GO:0007189,GO:0007191,GO:0007193,GO:0007195,GO:0007204,GO:0007626,GO:0008179,GO:0008294,GO:0009190,GO:0016020,GO:0016021,GO:0016829,GO:0016849,GO:0035556,GO:0042383,GO:0042995,GO:0045111,GO:0045121,GO:0046872,GO:0050885,GO:0061178,GO:0097110,GO:1904322	nucleotide binding|G protein-coupled adenosine receptor signaling pathway|adenylate cyclase activity|protein binding|ATP binding|endosome|plasma membrane|integral component of plasma membrane|cilium|cAMP biosynthetic process|adenylate cyclase-activating G protein-coupled receptor signaling pathway|adenylate cyclase-activating dopamine receptor signaling pathway|adenylate cyclase-inhibiting G prot…	mmu00230,mmu01522,mmu04015,mmu04022,mmu04024,mmu04062,mmu04072,mmu04114,mmu04211,mmu04213,mmu04261,mmu04270,mmu04371,mmu04540,mmu04611,mmu04713,mmu04714,mmu04723,mmu04724,mmu04725,mmu04726,mmu04727,mmu04728,mmu04750,mmu04911,mmu04912,mmu04913,mmu04914,mmu04915,mmu04916,mmu04918,mmu04921,mmu04923,mmu04924,mmu04925,mmu04926,mmu04927,mmu04928,mmu04934,mmu04935,mmu04970,mmu04971,mmu04972,mmu04976,mmu…	Purine metabolism|Endocrine resistance|Rap1 signaling pathway|cGMP-PKG signaling pathway|cAMP signaling pathway|Chemokine signaling pathway|Phospholipase D signaling pathway|Oocyte meiosis|Longevity regulating pathway|Longevity regulating pathway - multiple species|Adrenergic signaling in cardiomyocytes|Vascular smooth muscle contraction|Apelin signaling pathway|Gap junction|Platelet activation|C…
Adgrg4	96.1701	0.177983	3.47822	1.53588	0.619064	0.000504751	0.00177182	Up	0.321419	0.437095	0.471177	0.453794	0.803882	0.861835	0.701823	0.959754	236798	adhesion G protein-coupled receptor G4	GO:0004888,GO:0004930,GO:0005887,GO:0007165,GO:0007166,GO:0007186,GO:0007189,GO:0016020,GO:0016021	transmembrane signaling receptor activity|G protein-coupled receptor activity|integral component of plasma membrane|signal transduction|cell surface receptor signaling pathway|G protein-coupled receptor signaling pathway|adenylate cyclase-activating G protein-coupled receptor signaling pathway|membrane|integral component of membrane
Adgrg5	148.292	0.184813	3.89107	1.64618	0.719121	9.98034e-05	0.000408352	Up	2.38726	1.38787	2.00602	1.95813	4.55284	4.15371	4.33577	3.41608	382045	adhesion G protein-coupled receptor G5	GO:0004888,GO:0004930,GO:0005886,GO:0005887,GO:0007165,GO:0007166,GO:0007186,GO:0007189,GO:0016020,GO:0016021	transmembrane signaling receptor activity|G protein-coupled receptor activity|plasma membrane|integral component of plasma membrane|signal transduction|cell surface receptor signaling pathway|G protein-coupled receptor signaling pathway|adenylate cyclase-activating G protein-coupled receptor signaling pathway|membrane|integral component of membrane
Adgrl1	315.174	0.128276	7.38645	1.92853	0.947502	1.50806e-13	2.51397e-12	Up	1.15905	1.44767	1.06934	0.995818	3.28962	2.68694	2.86164	2.7523	330814	adhesion G protein-coupled receptor L1	GO:0004888,GO:0004930,GO:0005886,GO:0005887,GO:0007157,GO:0007165,GO:0007166,GO:0007186,GO:0007189,GO:0014069,GO:0015643,GO:0016020,GO:0016021,GO:0016524,GO:0030054,GO:0030246,GO:0030424,GO:0030426,GO:0035584,GO:0042734,GO:0042995,GO:0043005,GO:0045202,GO:0050839,GO:0051965,GO:0090129,GO:0098978,GO:0099056	transmembrane signaling receptor activity|G protein-coupled receptor activity|plasma membrane|integral component of plasma membrane|heterophilic cell-cell adhesion via plasma membrane cell adhesion molecules|signal transduction|cell surface receptor signaling pathway|G protein-coupled receptor signaling pathway|adenylate cyclase-activating G protein-coupled receptor signaling pathway|postsynaptic…
Adra2a	219.258	0.160512	4.79653	1.70515	0.769899	1.61441e-06	9.28624e-06	Up	1.48876	2.84139	2.28074	2.36353	4.63869	4.37854	4.9883	5.63933	11551	adrenergic receptor, alpha 2a	GO:0001819,GO:0002526,GO:0004930,GO:0004935,GO:0004938,GO:0005515,GO:0005737,GO:0005886,GO:0005887,GO:0006260,GO:0006940,GO:0007165,GO:0007186,GO:0007565,GO:0016020,GO:0016021,GO:0019229,GO:0019901,GO:0030168,GO:0030335,GO:0031696,GO:0031996,GO:0032147,GO:0032148,GO:0032795,GO:0032870,GO:0035624,GO:0042593,GO:0042596,GO:0042803,GO:0043025,GO:0043235,GO:0043406,GO:0043410,GO:0043679,GO:0045202,GO:…	positive regulation of cytokine production|acute inflammatory response|G protein-coupled receptor activity|adrenergic receptor activity|alpha2-adrenergic receptor activity|protein binding|cytoplasm|plasma membrane|integral component of plasma membrane|DNA replication|regulation of smooth muscle contraction|signal transduction|G protein-coupled receptor signaling pathway|female pregnancy|membrane|…	mmu04022,mmu04080	cGMP-PKG signaling pathway|Neuroactive ligand-receptor interaction
Afap1	121.929	0.194556	3.63556	1.63277	0.707321	0.000277377	0.001036	Up	0.500104	0.948994	0.506968	0.816525	1.43608	1.35926	1.48688	1.52954	70292	actin filament associated protein 1	GO:0003779,GO:0005737,GO:0005829,GO:0005856,GO:0005884,GO:0005925,GO:0009966,GO:0015629,GO:0017124,GO:0042169,GO:0051493	actin binding|cytoplasm|cytosol|cytoskeleton|actin filament|focal adhesion|regulation of signal transduction|actin cytoskeleton|SH3 domain binding|SH2 domain binding|regulation of cytoskeleton organization
Aff3	57.7671	0.250679	4.92771	2.35426	1.23527	8.31993e-07	5.02425e-06	Up	0.20739	0.181995	0.153573	0.172969	0.398097	0.495504	0.554742	0.729303	16764	AF4/FMR2 family, member 3	GO:0003677,GO:0003690,GO:0003700,GO:0005634,GO:0005654,GO:0005829,GO:0006351,GO:0006355,GO:0010468,GO:0016604,GO:0032783,GO:0034612,GO:0035116	DNA binding|double-stranded DNA binding|DNA-binding transcription factor activity|nucleus|nucleoplasm|cytosol|transcription, DNA-templated|regulation of transcription, DNA-templated|regulation of gene expression|nuclear body|super elongation complex|response to tumor necrosis factor|embryonic hindlimb morphogenesis			AF-4
Afm	26.3424	0.342755	3.05986	2.06879	1.04878	0.00221437	0.00660069	Up	0.317485	0.428942	0.6905	0.308923	1.03981	1.24937	0.910183	1.44503	280662	afamin	GO:0005504,GO:0005576,GO:0005615,GO:0005737,GO:0006810,GO:0008270,GO:0008431,GO:0015031,GO:0050821,GO:0051180,GO:0071693	fatty acid binding|extracellular region|extracellular space|cytoplasm|transport|zinc ion binding|vitamin E binding|protein transport|protein stabilization|vitamin transport|protein transport within extracellular region
Ager	17.0131	0.437	2.68715	2.25681	1.17428	0.00720653	0.0185391	Up	0.420357	0.242947	0.104756	0.511275	0.852701	0.758172	1.03563	1.09614	11596	advanced glycosylation end product-specific receptor	GO:0001540,GO:0001650,GO:0001666,GO:0001774,GO:0001914,GO:0001933,GO:0001934,GO:0001937,GO:0005515,GO:0005576,GO:0005615,GO:0005634,GO:0005737,GO:0005829,GO:0005886,GO:0006954,GO:0007162,GO:0007259,GO:0007611,GO:0008201,GO:0009897,GO:0009925,GO:0009986,GO:0010255,GO:0010508,GO:0010596,GO:0010628,GO:0010718,GO:0010763,GO:0014002,GO:0014911,GO:0016020,GO:0016021,GO:0016324,GO:0023056,GO:0023057,GO:…	amyloid-beta binding|fibrillar center|response to hypoxia|microglial cell activation|regulation of T cell mediated cytotoxicity|negative regulation of protein phosphorylation|positive regulation of protein phosphorylation|negative regulation of endothelial cell proliferation|protein binding|extracellular region|extracellular space|nucleus|cytoplasm|cytosol|plasma membrane|inflammatory response|ne…	mmu04613,mmu04933,mmu05010,mmu05022,mmu05415,mmu05417	Neutrophil extracellular trap formation|AGE-RAGE signaling pathway in diabetic complications|Alzheimer disease|Pathways of neurodegeneration - multiple diseases|Diabetic cardiomyopathy|Lipid and atherosclerosis
Ahi1	61.6993	0.2592	2.73127	1.63348	0.707945	0.00630914	0.0165416	Up	0.446805	0.647001	0.228404	0.568525	1.01511	0.969303	0.925795	1.06353	52906	Abelson helper integration site 1	GO:0001738,GO:0001750,GO:0001947,GO:0002092,GO:0005515,GO:0005737,GO:0005813,GO:0005814,GO:0005856,GO:0005911,GO:0005912,GO:0005929,GO:0006903,GO:0007169,GO:0007275,GO:0007417,GO:0010628,GO:0010842,GO:0010976,GO:0016192,GO:0030030,GO:0030054,GO:0030154,GO:0030862,GO:0030902,GO:0033365,GO:0034613,GO:0035844,GO:0035845,GO:0036038,GO:0036064,GO:0039008,GO:0042462,GO:0042802,GO:0042995,GO:0043066,GO:…	morphogenesis of a polarized epithelium|photoreceptor outer segment|heart looping|positive regulation of receptor internalization|protein binding|cytoplasm|centrosome|centriole|cytoskeleton|cell-cell junction|adherens junction|cilium|vesicle targeting|transmembrane receptor protein tyrosine kinase signaling pathway|multicellular organism development|central nervous system development|positive reg…
AI182371	6.08539	0.723143	2.67718	3.82638	1.93598	0.00742456	0.0190321	Up	0.01983	0.0196471	0.0395342	0.0964758	0.173774	0.214596	0.312672	0.165469	98870	expressed sequence AI182371
AI593442	6.69489	0.78021	3.25603	5.81744	2.54038	0.00112983	0.00361427	Up	0.0136609	0.0338374	0	0	0.106412	0.0739182	0.0740442	0.0997435	330941	expressed sequence AI593442	GO:0016020,GO:0016021	membrane|integral component of membrane
Akap6	65.7804	0.239912	4.43725	2.09151	1.06455	9.11159e-06	4.57453e-05	Up	0.0913084	0.194335	0.101132	0.121752	0.342452	0.272815	0.369928	0.380957	238161	A kinase (PRKA) anchor protein 6	GO:0001934,GO:0005515,GO:0005634,GO:0005635,GO:0005737,GO:0005901,GO:0007194,GO:0008179,GO:0010738,GO:0014701,GO:0014704,GO:0016529,GO:0019899,GO:0030307,GO:0030315,GO:0031965,GO:0032991,GO:0034237,GO:0034629,GO:0034704,GO:0042383,GO:0043495,GO:0044325,GO:0045727,GO:0048471,GO:0051018,GO:0051281,GO:0051721,GO:0060090,GO:0060306,GO:0060316,GO:0061051,GO:0070886,GO:0071320,GO:0071345,GO:0071872,GO:…	positive regulation of protein phosphorylation|protein binding|nucleus|nuclear envelope|cytoplasm|caveola|negative regulation of adenylate cyclase activity|adenylate cyclase binding|regulation of protein kinase A signaling|junctional sarcoplasmic reticulum membrane|intercalated disc|sarcoplasmic reticulum|enzyme binding|positive regulation of cell growth|T-tubule|nuclear membrane|protein-containi…
Akap8	1042.38	0.0804179	9.02227	1.65353	0.725552	1.84235e-19	6.55564e-18	Up	9.63909	10.1638	8.96439	8.40977	19.7278	20.1182	20.0729	19.2375	56399	A kinase (PRKA) anchor protein 8	GO:0000785,GO:0000793,GO:0001939,GO:0002376,GO:0003677,GO:0003682,GO:0003690,GO:0005515,GO:0005634,GO:0005654,GO:0005730,GO:0005737,GO:0005739,GO:0005794,GO:0007076,GO:0008270,GO:0015031,GO:0016363,GO:0031065,GO:0032720,GO:0033127,GO:0034237,GO:0042826,GO:0044839,GO:0045087,GO:0046872,GO:0051059,GO:0071222,GO:0071380	chromatin|condensed chromosome|female pronucleus|immune system process|DNA binding|chromatin binding|double-stranded DNA binding|protein binding|nucleus|nucleoplasm|nucleolus|cytoplasm|mitochondrion|Golgi apparatus|mitotic chromosome condensation|zinc ion binding|protein transport|nuclear matrix|positive regulation of histone deacetylation|negative regulation of tumor necrosis factor production|r…
Akap8l	392.432	0.11173	7.74911	1.82236	0.865808	9.25408e-15	1.83578e-13	Up	6.78218	5.50035	7.22412	7.18469	15.4176	14.8244	16.1972	16.3162	54194	A kinase (PRKA) anchor protein 8-like	GO:0000785,GO:0003677,GO:0005521,GO:0005634,GO:0005737,GO:0006397,GO:0007076,GO:0010793,GO:0016363,GO:0016607,GO:0031065,GO:0033127,GO:0034237,GO:0042826,GO:0044839,GO:0045944,GO:0046872,GO:0051081,GO:1990904	chromatin|DNA binding|lamin binding|nucleus|cytoplasm|mRNA processing|mitotic chromosome condensation|regulation of mRNA export from nucleus|nuclear matrix|nuclear speck|positive regulation of histone deacetylation|regulation of histone phosphorylation|protein kinase A regulatory subunit binding|histone deacetylase binding|cell cycle G2/M phase transition|positive regulation of transcription by R…
Alas2	61.4184	0.309909	11.9596	13.0536	3.70637	5.78653e-33	8.58245e-31	Up	0.260276	0.143264	0.259451	0.225116	3.35087	3.92625	3.79045	3.86106	11656	aminolevulinic acid synthase 2, erythroid	GO:0001666,GO:0003824,GO:0003870,GO:0005739,GO:0005743,GO:0005759,GO:0006778,GO:0006783,GO:0006879,GO:0009058,GO:0016740,GO:0016746,GO:0030170,GO:0030218,GO:0033014,GO:0042541,GO:0048821,GO:0120225	response to hypoxia|catalytic activity|5-aminolevulinate synthase activity|mitochondrion|mitochondrial inner membrane|mitochondrial matrix|porphyrin-containing compound metabolic process|heme biosynthetic process|cellular iron ion homeostasis|biosynthetic process|transferase activity|acyltransferase activity|pyridoxal phosphate binding|erythrocyte differentiation|tetrapyrrole biosynthetic process…	mmu00260,mmu00860	Glycine, serine and threonine metabolism|Porphyrin and chlorophyll metabolism
Alg3	251.621	0.128467	6.4067	1.76914	0.823046	1.48705e-10	1.63771e-09	Up	5.14342	6.5004	7.18604	7.09328	15.9707	15.4592	14.3681	13.1375	208624	asparagine-linked glycosylation 3 (alpha-1,3-mannosyltransferase)	GO:0000030,GO:0000033,GO:0005783,GO:0005789,GO:0006486,GO:0016020,GO:0016021,GO:0016740,GO:0016757,GO:0052925	mannosyltransferase activity|alpha-1,3-mannosyltransferase activity|endoplasmic reticulum|endoplasmic reticulum membrane|protein glycosylation|membrane|integral component of membrane|transferase activity|glycosyltransferase activity|dol-P-Man:Man(5)GlcNAc(2)-PP-Dol alpha-1,3-mannosyltransferase activity	mmu00510,mmu00513	N-Glycan biosynthesis|Various types of N-glycan biosynthesis
Alg8	285.37	0.120122	9.08888	2.13136	1.09177	1.00067e-19	3.65913e-18	Up	4.31429	5.0832	4.82367	4.48158	14.4189	12.1023	13.5593	11.1893	381903	asparagine-linked glycosylation 8 (alpha-1,3-glucosyltransferase)	GO:0000033,GO:0005783,GO:0005789,GO:0006487,GO:0006490,GO:0016020,GO:0016021,GO:0016740,GO:0016757,GO:0016758,GO:0018279,GO:0042283	alpha-1,3-mannosyltransferase activity|endoplasmic reticulum|endoplasmic reticulum membrane|protein N-linked glycosylation|oligosaccharide-lipid intermediate biosynthetic process|membrane|integral component of membrane|transferase activity|glycosyltransferase activity|hexosyltransferase activity|protein N-linked glycosylation via asparagine|dolichyl pyrophosphate Glc1Man9GlcNAc2 alpha-1,3-glucosy…	mmu00510	N-Glycan biosynthesis
Alms1	108.071	0.160245	4.78932	1.70228	0.767465	1.6735e-06	9.60177e-06	Up	0.417351	0.413502	0.398694	0.400455	1.01592	0.878209	0.896843	0.779946	236266	ALMS1, centrosome and basal body associated	GO:0001678,GO:0001736,GO:0005813,GO:0005814,GO:0005829,GO:0006629,GO:0007286,GO:0007605,GO:0008017,GO:0016197,GO:0019722,GO:0030728,GO:0036064,GO:0040015,GO:0042593,GO:0042632,GO:0043066,GO:0045598,GO:0046548,GO:0046599,GO:0050673,GO:0051393,GO:0051492,GO:0060122,GO:0060271,GO:0120162	cellular glucose homeostasis|establishment of planar polarity|centrosome|centriole|cytosol|lipid metabolic process|spermatid development|sensory perception of sound|microtubule binding|endosomal transport|calcium-mediated signaling|ovulation|ciliary basal body|negative regulation of multicellular organism growth|glucose homeostasis|cholesterol homeostasis|negative regulation of apoptotic process|…
Alpk1	200.15	0.23587	2.8181	1.58525	0.664706	0.00483089	0.0130629	Up	0.81279	1.34011	0.538081	0.700312	2.19902	1.69081	1.35129	1.65673	71481	alpha-kinase 1	GO:0002376,GO:0002753,GO:0004674,GO:0005524,GO:0005737,GO:0005829,GO:0006468,GO:0009617,GO:0016301,GO:0016310,GO:0016740,GO:0043123,GO:0045087,GO:0048029,GO:0106310,GO:0106311	immune system process|cytoplasmic pattern recognition receptor signaling pathway|protein serine/threonine kinase activity|ATP binding|cytoplasm|cytosol|protein phosphorylation|response to bacterium|kinase activity|phosphorylation|transferase activity|positive regulation of I-kappaB kinase/NF-kappaB signaling|innate immune response|monosaccharide binding|protein serine kinase activity|protein thre…
Amer1	150.663	0.153395	4.89623	1.68303	0.751059	9.76942e-07	5.82641e-06	Up	0.592623	0.880737	0.556399	0.697332	1.35535	1.49146	1.48721	1.5669	72345	APC membrane recruitment 1	GO:0001822,GO:0005546,GO:0005634,GO:0005737,GO:0005886,GO:0008013,GO:0008289,GO:0016020,GO:0016055,GO:0016604,GO:0031398,GO:0043231,GO:0060348,GO:0060612,GO:0060828,GO:0072161,GO:0090090,GO:0090263,GO:1903364,GO:1904713	kidney development|phosphatidylinositol-4,5-bisphosphate binding|nucleus|cytoplasm|plasma membrane|beta-catenin binding|lipid binding|membrane|Wnt signaling pathway|nuclear body|positive regulation of protein ubiquitination|intracellular membrane-bounded organelle|bone development|adipose tissue development|regulation of canonical Wnt signaling pathway|mesenchymal cell differentiation involved in…
Ammecr1	185.761	0.136879	4.67359	1.55802	0.639717	2.95982e-06	1.61974e-05	Up	1.38517	1.53198	1.09178	1.47319	2.6138	2.9473	2.60313	2.8336	56068	Alport syndrome, mental retardation, midface hypoplasia and elliptocytosis chromosomal region gene 1	GO:0005634,GO:0005654,GO:0005739	nucleus|nucleoplasm|mitochondrion
Amot	498.293	0.0926551	6.44664	1.5129	0.597315	1.14353e-10	1.27982e-09	Up	2.23899	2.09266	2.3457	2.16009	4.48367	4.13713	4.57547	4.02903	27494	angiomotin	GO:0001525,GO:0001570,GO:0001701,GO:0001702,GO:0001725,GO:0001726,GO:0003365,GO:0005515,GO:0005654,GO:0005737,GO:0005884,GO:0005886,GO:0005923,GO:0006935,GO:0008180,GO:0009897,GO:0009986,GO:0016021,GO:0016525,GO:0030027,GO:0030036,GO:0030054,GO:0030139,GO:0030334,GO:0031410,GO:0034260,GO:0034613,GO:0035329,GO:0038023,GO:0040019,GO:0042074,GO:0043116,GO:0043532,GO:0043534,GO:0043536,GO:0048514,GO:…	angiogenesis|vasculogenesis|in utero embryonic development|gastrulation with mouth forming second|stress fiber|ruffle|establishment of cell polarity involved in ameboidal cell migration|protein binding|nucleoplasm|cytoplasm|actin filament|plasma membrane|bicellular tight junction|chemotaxis|COP9 signalosome|external side of plasma membrane|cell surface|integral component of membrane|negative regu…	mmu04390,mmu04530	Hippo signaling pathway|Tight junction
Ank2	111.758	0.187352	5.80997	2.12654	1.08851	6.24849e-09	5.44257e-08	Up	0.126577	0.134769	0.0790953	0.134193	0.380777	0.29366	0.30347	0.323169	109676	ankyrin 2, brain	GO:0002027,GO:0005515,GO:0005737,GO:0005739,GO:0005764,GO:0005768,GO:0005856,GO:0005886,GO:0005887,GO:0006874,GO:0006897,GO:0007165,GO:0008104,GO:0010628,GO:0010881,GO:0010882,GO:0014069,GO:0014704,GO:0015031,GO:0015459,GO:0016020,GO:0030018,GO:0030054,GO:0030315,GO:0030674,GO:0031430,GO:0031647,GO:0031672,GO:0033292,GO:0034394,GO:0034613,GO:0036309,GO:0036371,GO:0042383,GO:0042981,GO:0043034,GO:…	regulation of heart rate|protein binding|cytoplasm|mitochondrion|lysosome|endosome|cytoskeleton|plasma membrane|integral component of plasma membrane|cellular calcium ion homeostasis|endocytosis|signal transduction|protein localization|positive regulation of gene expression|regulation of cardiac muscle contraction by regulation of the release of sequestered calcium ion|regulation of cardiac muscl…	mmu05205	Proteoglycans in cancer
Ankle1	132.098	0.220937	11.2677	5.61564	2.48945	1.89456e-29	1.8675e-27	Up	0.194821	0.193024	0.338057	0.28786	2.11474	1.93085	1.93414	1.33967	234396	ankyrin repeat and LEM domain containing 1	GO:0004518,GO:0004519,GO:0005634,GO:0005654,GO:0005737,GO:0005829,GO:0006281,GO:0006611,GO:0006974,GO:0008340,GO:0016787,GO:0033081,GO:0043249,GO:0045577,GO:0045950,GO:0046637,GO:1905453,GO:1905456,GO:2001020,GO:2001022	nuclease activity|endonuclease activity|nucleus|nucleoplasm|cytoplasm|cytosol|DNA repair|protein export from nucleus|cellular response to DNA damage stimulus|determination of adult lifespan|hydrolase activity|regulation of T cell differentiation in thymus|erythrocyte maturation|regulation of B cell differentiation|negative regulation of mitotic recombination|regulation of alpha-beta T cell differ…
Ankrd12	631.383	0.121747	5.81093	1.63293	0.707465	6.21261e-09	5.41726e-08	Up	2.42953	2.08483	1.82904	2.20575	4.81534	3.9353	4.15739	5.13187	106585	ankyrin repeat domain 12	GO:0005654,GO:0005829	nucleoplasm|cytosol
Ankrd16	274.977	0.131599	5.81266	1.6993	0.764942	6.14892e-09	5.36762e-08	Up	3.44682	3.66872	3.94637	3.04722	6.65472	8.70031	7.25938	8.23817	320816	ankyrin repeat domain 16	GO:0005634,GO:0005737,GO:0006400	nucleus|cytoplasm|tRNA modification
Ankrd24	116.852	0.160223	4.82488	1.70889	0.773057	1.40091e-06	8.16467e-06	Up	0.734361	0.683759	0.643837	0.619855	1.69714	1.49716	1.38636	1.31969	70615	ankyrin repeat domain 24	GO:0005515	protein binding
Ankrd26	121.114	0.159971	5.2726	1.79435	0.843463	1.34507e-07	9.38711e-07	Up	0.714375	0.514755	0.590728	0.647715	1.4623	1.49346	1.416	1.33785	232339	ankyrin repeat domain 26	GO:0005515,GO:0005737,GO:0005813,GO:0015629,GO:0019216,GO:0019217,GO:0040015,GO:0042593,GO:0045599,GO:0046621,GO:0046627,GO:0060259,GO:0070373	protein binding|cytoplasm|centrosome|actin cytoskeleton|regulation of lipid metabolic process|regulation of fatty acid metabolic process|negative regulation of multicellular organism growth|glucose homeostasis|negative regulation of fat cell differentiation|negative regulation of organ growth|negative regulation of insulin receptor signaling pathway|regulation of feeding behavior|negative regulat…
Ankrd7	6.31917	0.777915	2.57728	4.01362	2.0049	0.00995815	0.0246893	Up	0.0124037	0.0368681	0.00618221	0	0.0483095	0.109825	0.0733418	0.0517509	75196	ankyrin repeat domain 7	GO:0001835,GO:0005634,GO:0005654,GO:0005813	blastocyst hatching|nucleus|nucleoplasm|centrosome
Anln	307.31	0.132447	7.0894	1.91715	0.938967	1.34694e-12	2.00901e-11	Up	1.46438	1.6129	1.20039	1.2296	3.79261	3.11534	3.67006	3.01608	68743	anillin, actin binding protein	GO:0000281,GO:0000915,GO:0002244,GO:0003779,GO:0005634,GO:0005654,GO:0005737,GO:0005826,GO:0005856,GO:0007049,GO:0015629,GO:0030496,GO:0031106,GO:0032059,GO:0042995,GO:0051301,GO:0090521,GO:0099738,GO:1904172	mitotic cytokinesis|actomyosin contractile ring assembly|hematopoietic progenitor cell differentiation|actin binding|nucleus|nucleoplasm|cytoplasm|actomyosin contractile ring|cytoskeleton|cell cycle|actin cytoskeleton|midbody|septin ring organization|bleb|cell projection|cell division|glomerular visceral epithelial cell migration|cell cortex region|positive regulation of bleb assembly
Ano6	2872.17	0.234411	3.05999	1.6441	0.717295	0.00221346	0.00660044	Up	18.7066	10.5351	14.4417	12.7574	29.9371	36.3241	26.6405	27.25	105722	anoctamin 6	GO:0002407,GO:0002543,GO:0005227,GO:0005229,GO:0005244,GO:0005247,GO:0005254,GO:0005829,GO:0005886,GO:0005887,GO:0006811,GO:0006812,GO:0006821,GO:0006869,GO:0007596,GO:0016020,GO:0016021,GO:0017121,GO:0017128,GO:0030501,GO:0032060,GO:0034707,GO:0034765,GO:0034767,GO:0035590,GO:0035630,GO:0035725,GO:0042802,GO:0042803,GO:0043065,GO:0045332,GO:0045794,GO:0046872,GO:0046931,GO:0046983,GO:0055085,GO:…	dendritic cell chemotaxis|activation of blood coagulation via clotting cascade|calcium activated cation channel activity|intracellular calcium activated chloride channel activity|voltage-gated ion channel activity|voltage-gated chloride channel activity|chloride channel activity|cytosol|plasma membrane|integral component of plasma membrane|ion transport|cation transport|chloride transport|lipid t…
Ano7	1030.15	0.116634	12.601	2.76964	1.4697	2.08481e-36	4.29687e-34	Up	7.46251	6.43525	6.72252	5.87623	23.2517	20.5838	22.7025	28.2811	404545	anoctamin 7	GO:0005229,GO:0005254,GO:0005622,GO:0005634,GO:0005783,GO:0005886,GO:0006821,GO:0006869,GO:0016020,GO:0016021,GO:0017128,GO:0046983,GO:0055085,GO:0061588,GO:0061589,GO:0061590,GO:0061591,GO:1902476	intracellular calcium activated chloride channel activity|chloride channel activity|intracellular anatomical structure|nucleus|endoplasmic reticulum|plasma membrane|chloride transport|lipid transport|membrane|integral component of membrane|phospholipid scramblase activity|protein dimerization activity|transmembrane transport|calcium activated phospholipid scrambling|calcium activated phosphatidyl…
Ano9	1441.07	0.113287	5.48397	1.53822	0.621263	4.15889e-08	3.16554e-07	Up	17.4299	16.6071	19.7801	20.247	41.3528	37.2718	38.0305	30.0488	71345	anoctamin 9	GO:0005229,GO:0005254,GO:0005622,GO:0005886,GO:0006821,GO:0006869,GO:0016020,GO:0016021,GO:0017128,GO:0055085,GO:0061588,GO:0061589,GO:0061590,GO:0061591,GO:1902476,GO:1902939	intracellular calcium activated chloride channel activity|chloride channel activity|intracellular anatomical structure|plasma membrane|chloride transport|lipid transport|membrane|integral component of membrane|phospholipid scramblase activity|transmembrane transport|calcium activated phospholipid scrambling|calcium activated phosphatidylserine scrambling|calcium activated phosphatidylcholine scra…
Anp32b	1544.11	0.0820711	7.89204	1.56668	0.647708	2.97285e-15	6.23238e-14	Up	27.113	29.0454	30.3885	28.5251	57.2741	61.7485	61.1569	51.7384	67628	acidic (leucine-rich) nuclear phosphoprotein 32 family, member B	GO:0000082,GO:0001944,GO:0005634,GO:0008284,GO:0021591,GO:0042393,GO:0042981,GO:0043066,GO:0048839,GO:0060021,GO:1900087	G1/S transition of mitotic cell cycle|vasculature development|nucleus|positive regulation of cell population proliferation|ventricular system development|histone binding|regulation of apoptotic process|negative regulation of apoptotic process|inner ear development|roof of mouth development|positive regulation of G1/S transition of mitotic cell cycle
Aoc2	140.821	0.137591	8.25145	2.19668	1.13533	1.56491e-16	3.87443e-15	Up	1.09001	1.13833	1.11592	1.21827	3.18398	3.07214	3.39673	3.25716	237940	amine oxidase, copper containing 2 (retina-specific)	GO:0005507,GO:0005886,GO:0006584,GO:0007601,GO:0008131,GO:0009308,GO:0016491,GO:0046872,GO:0048038,GO:0052593,GO:0052594,GO:0052595,GO:0052596	copper ion binding|plasma membrane|catecholamine metabolic process|visual perception|primary amine oxidase activity|amine metabolic process|oxidoreductase activity|metal ion binding|quinone binding|tryptamine:oxygen oxidoreductase (deaminating) activity|aminoacetone:oxygen oxidoreductase(deaminating) activity|aliphatic-amine oxidase activity|phenethylamine:oxygen oxidoreductase (deaminating) acti…	mmu00260,mmu00350,mmu00360,mmu00410	Glycine, serine and threonine metabolism|Tyrosine metabolism|Phenylalanine metabolism|beta-Alanine metabolism
Aoc3	228.169	0.199172	4.14863	1.77312	0.826292	3.34475e-05	0.000150842	Up	1.62811	2.77603	1.30843	1.62104	5.06304	3.53873	3.89302	4.19943	11754	amine oxidase, copper containing 3	GO:0002523,GO:0002675,GO:0002687,GO:0005507,GO:0005509,GO:0005615,GO:0005737,GO:0005769,GO:0005783,GO:0005794,GO:0005886,GO:0005902,GO:0007155,GO:0008131,GO:0008217,GO:0009308,GO:0009986,GO:0010828,GO:0016020,GO:0016021,GO:0016491,GO:0035902,GO:0042755,GO:0042802,GO:0043231,GO:0046677,GO:0046872,GO:0046982,GO:0048038,GO:0052593,GO:0052594,GO:0052595,GO:0052596,GO:1902283	leukocyte migration involved in inflammatory response|positive regulation of acute inflammatory response|positive regulation of leukocyte migration|copper ion binding|calcium ion binding|extracellular space|cytoplasm|early endosome|endoplasmic reticulum|Golgi apparatus|plasma membrane|microvillus|cell adhesion|primary amine oxidase activity|regulation of blood pressure|amine metabolic process|cel…	mmu00260,mmu00350,mmu00360,mmu00410	Glycine, serine and threonine metabolism|Tyrosine metabolism|Phenylalanine metabolism|beta-Alanine metabolism
Ap5z1	317.563	0.120148	5.44521	1.57378	0.65423	5.17455e-08	3.87177e-07	Up	2.21591	2.39111	2.91967	1.99604	4.657	4.80251	4.9188	4.90867	231855	adaptor-related protein complex 5, zeta 1 subunit	GO:0000724,GO:0005634,GO:0005654,GO:0005737,GO:0006281,GO:0006974,GO:0015031,GO:0016197,GO:0016607,GO:0044599	double-strand break repair via homologous recombination|nucleus|nucleoplasm|cytoplasm|DNA repair|cellular response to DNA damage stimulus|protein transport|endosomal transport|nuclear speck|AP-5 adaptor complex
Apcdd1	72.0007	0.201763	3.61975	1.65902	0.730333	0.000294886	0.00109521	Up	0.516333	0.871054	0.695536	0.583879	1.41313	1.22187	1.60902	1.44102	494504	adenomatosis polyposis coli down-regulated 1	GO:0001942,GO:0005886,GO:0005887,GO:0016020,GO:0016021,GO:0016055,GO:0017147,GO:0030178,GO:0042487,GO:0042802,GO:0043615	hair follicle development|plasma membrane|integral component of plasma membrane|membrane|integral component of membrane|Wnt signaling pathway|Wnt-protein binding|negative regulation of Wnt signaling pathway|regulation of odontogenesis of dentin-containing tooth|identical protein binding|astrocyte cell migration
Apobec3	888.923	0.137383	5.855	1.74639	0.804375	4.77016e-09	4.21271e-08	Up	4.83851	4.77837	3.80859	4.37281	10.4439	10.8297	11.2031	7.54572	80287	apolipoprotein B mRNA editing enzyme, catalytic polypeptide 3	GO:0000932,GO:0002244,GO:0002376,GO:0003723,GO:0003824,GO:0004126,GO:0005515,GO:0005634,GO:0005654,GO:0005737,GO:0008270,GO:0010529,GO:0016554,GO:0016787,GO:0045071,GO:0045087,GO:0045869,GO:0046872,GO:0047844,GO:0050688,GO:0051607,GO:0070383,GO:0080111,GO:1903900	P-body|hematopoietic progenitor cell differentiation|immune system process|RNA binding|catalytic activity|cytidine deaminase activity|protein binding|nucleus|nucleoplasm|cytoplasm|zinc ion binding|negative regulation of transposition|cytidine to uridine editing|hydrolase activity|negative regulation of viral genome replication|innate immune response|negative regulation of single stranded viral RN…	mmu05170	Human immunodeficiency virus 1 infection
Apol9b	252.839	0.490165	3.31108	3.0801	1.62298	0.00092936	0.00304353	Up	2.5325	2.35371	2.94894	1.91902	17.5229	10.9581	6.58166	3.59996	71898	apolipoprotein L 9b	GO:0008289	lipid binding
Arhgap11a	561.451	0.0897091	10.6987	1.945	0.959767	1.0326e-26	7.95501e-25	Up	4.01317	3.88396	3.83811	3.84834	10.3296	10.1737	9.27394	9.2576	228482	Rho GTPase activating protein 11A	GO:0005096,GO:0005634,GO:0007165,GO:0043547	GTPase activator activity|nucleus|signal transduction|positive regulation of GTPase activity
Arhgap19	309.614	0.125566	6.27775	1.727	0.788269	3.4351e-10	3.5654e-09	Up	2.15353	2.43529	2.13547	2.28196	5.072	5.87898	4.68898	4.35136	71085	Rho GTPase activating protein 19	GO:0005096,GO:0005737,GO:0005886,GO:0007165,GO:0043231,GO:0051056	GTPase activator activity|cytoplasm|plasma membrane|signal transduction|intracellular membrane-bounded organelle|regulation of small GTPase mediated signal transduction
Arhgap32	3218.8	0.0838147	6.99833	1.50166	0.586563	2.59034e-12	3.68358e-11	Up	8.31159	7.17765	7.1678	7.73039	15.3532	13.8999	14.169	15.4989	330914	Rho GTPase activating protein 32	GO:0001650,GO:0005096,GO:0005515,GO:0005654,GO:0005737,GO:0005768,GO:0005783,GO:0005794,GO:0005938,GO:0007165,GO:0007264,GO:0007266,GO:0014069,GO:0015629,GO:0016020,GO:0030054,GO:0035091,GO:0042995,GO:0045202,GO:1901981	fibrillar center|GTPase activator activity|protein binding|nucleoplasm|cytoplasm|endosome|endoplasmic reticulum|Golgi apparatus|cell cortex|signal transduction|small GTPase mediated signal transduction|Rho protein signal transduction|postsynaptic density|actin cytoskeleton|membrane|cell junction|phosphatidylinositol binding|cell projection|synapse|phosphatidylinositol phosphate binding
Arhgap33	79.9589	0.20611	7.43097	2.89106	1.5316	1.078e-13	1.8475e-12	Up	0.406824	0.39007	0.575598	0.523546	1.49503	1.82042	2.03045	1.71104	233071	Rho GTPase activating protein 33	GO:0005096,GO:0005515,GO:0005737,GO:0005886,GO:0007165,GO:0007264,GO:0015031,GO:0016020,GO:0019901,GO:0032991,GO:0035091,GO:0043197,GO:0061001	GTPase activator activity|protein binding|cytoplasm|plasma membrane|signal transduction|small GTPase mediated signal transduction|protein transport|membrane|protein kinase binding|protein-containing complex|phosphatidylinositol binding|dendritic spine|regulation of dendritic spine morphogenesis
Arhgap39	231.464	0.155147	3.95848	1.53065	0.614147	7.54284e-05	0.000316596	Up	0.714771	0.578106	0.567096	0.479039	1.34577	1.14448	1.13206	0.996593	223666	Rho GTPase activating protein 39	GO:0005096,GO:0005634,GO:0005737,GO:0005856,GO:0007165,GO:0098794,GO:0098978,GO:0099173	GTPase activator activity|nucleus|cytoplasm|cytoskeleton|signal transduction|postsynapse|glutamatergic synapse|postsynapse organization
Arhgef25	127.204	0.212683	3.58995	1.69763	0.763524	0.000330736	0.00121471	Up	1.24047	2.49589	1.14142	1.48556	3.90224	3.2481	3.25363	3.44371	52666	Rho guanine nucleotide exchange factor (GEF) 25	GO:0005085,GO:0005515,GO:0005737,GO:0005886,GO:0016020,GO:0030016,GO:0035023	guanyl-nucleotide exchange factor activity|protein binding|cytoplasm|plasma membrane|membrane|myofibril|regulation of Rho protein signal transduction
Arhgef39	363.596	0.128703	8.43722	2.1227	1.0859	3.24977e-17	8.81605e-16	Up	4.74096	4.0773	5.99738	4.87068	15.114	12.9271	13.1626	12.6513	230098	Rho guanine nucleotide exchange factor (GEF) 39	GO:0005085,GO:0005886,GO:0016020,GO:0030335	guanyl-nucleotide exchange factor activity|plasma membrane|membrane|positive regulation of cell migration
Arid5a	98.1347	0.173041	3.45609	1.51367	0.598046	0.000548078	0.00190495	Up	0.685298	0.708499	0.712827	0.618496	1.07343	1.35817	1.35069	1.5332	214855	AT rich interactive domain 5A (MRF1-like)	GO:0000122,GO:0000976,GO:0002062,GO:0002376,GO:0003677,GO:0003682,GO:0003714,GO:0003723,GO:0005515,GO:0005634,GO:0005654,GO:0005667,GO:0005730,GO:0006357,GO:0008134,GO:0030331,GO:0032729,GO:0032740,GO:0032755,GO:0032760,GO:0035066,GO:0035613,GO:0042802,GO:0043565,GO:0045087,GO:0045944,GO:0046965,GO:0046966,GO:0050681,GO:0071222,GO:0071391,GO:2000318,GO:2000556	negative regulation of transcription by RNA polymerase II|transcription cis-regulatory region binding|chondrocyte differentiation|immune system process|DNA binding|chromatin binding|transcription corepressor activity|RNA binding|protein binding|nucleus|nucleoplasm|transcription regulator complex|nucleolus|regulation of transcription by RNA polymerase II|transcription factor binding|estrogen recep…			ARID
Arid5b	410.232	0.111189	9.95501	2.15381	1.10689	2.39792e-23	1.27274e-21	Up	1.39203	1.20461	1.52814	1.24019	3.63729	3.66351	3.49611	4.1047	71371	AT rich interactive domain 5B (MRF1-like)	GO:0000122,GO:0000976,GO:0001822,GO:0003677,GO:0003713,GO:0005634,GO:0006357,GO:0006807,GO:0008584,GO:0008585,GO:0009791,GO:0010761,GO:0030325,GO:0035264,GO:0045444,GO:0048008,GO:0048468,GO:0048644,GO:0048705,GO:0051091,GO:0060021,GO:0060325,GO:0060612,GO:0060613,GO:1990830	negative regulation of transcription by RNA polymerase II|transcription cis-regulatory region binding|kidney development|DNA binding|transcription coactivator activity|nucleus|regulation of transcription by RNA polymerase II|nitrogen compound metabolic process|male gonad development|female gonad development|post-embryonic development|fibroblast migration|adrenal gland development|multicellular or…			ARID
Armc9	62.2592	0.227791	3.40982	1.71324	0.776725	0.000650062	0.00222099	Up	0.0836571	0.104089	0.0601198	0.0662565	0.161017	0.204798	0.149547	0.176547	78795	armadillo repeat containing 9	GO:0005737,GO:0005814,GO:0005856,GO:0005929,GO:0030030,GO:0036064,GO:0042995,GO:0045880,GO:0060271,GO:0097542	cytoplasm|centriole|cytoskeleton|cilium|cell projection organization|ciliary basal body|cell projection|positive regulation of smoothened signaling pathway|cilium assembly|ciliary tip
Arv1	185.92	0.125101	5.69582	1.6387	0.712555	1.2278e-08	1.02231e-07	Up	0.689501	0.785015	0.741577	0.782722	1.62539	1.42212	1.75237	1.52669	68865	ARV1 homolog, fatty acid homeostasis modulator	GO:0005783,GO:0005789,GO:0005794,GO:0006629,GO:0006665,GO:0006869,GO:0008202,GO:0008203,GO:0008206,GO:0016020,GO:0016021,GO:0016125,GO:0030301,GO:0032366,GO:0032383,GO:0032541,GO:0090181,GO:0097036	endoplasmic reticulum|endoplasmic reticulum membrane|Golgi apparatus|lipid metabolic process|sphingolipid metabolic process|lipid transport|steroid metabolic process|cholesterol metabolic process|bile acid metabolic process|membrane|integral component of membrane|sterol metabolic process|cholesterol transport|intracellular sterol transport|regulation of intracellular cholesterol transport|cortica…
Ascl2	71.6393	0.188308	3.98912	1.68318	0.751186	6.63175e-05	0.000281858	Up	1.48433	2.00868	1.69616	1.62043	3.52506	3.88223	3.96021	3.3608	17173	achaete-scute family bHLH transcription factor 2	GO:0000122,GO:0000977,GO:0000978,GO:0000981,GO:0001227,GO:0001701,GO:0001890,GO:0003677,GO:0003700,GO:0005634,GO:0005737,GO:0006357,GO:0007275,GO:0007399,GO:0007423,GO:0010626,GO:0030154,GO:0030182,GO:0035019,GO:0043565,GO:0045944,GO:0046983,GO:0050767,GO:0060708,GO:0070888,GO:0090575,GO:1990837	negative regulation of transcription by RNA polymerase II|RNA polymerase II transcription regulatory region sequence-specific DNA binding|RNA polymerase II cis-regulatory region sequence-specific DNA binding|DNA-binding transcription factor activity, RNA polymerase II-specific|DNA-binding transcription repressor activity, RNA polymerase II-specific|in utero embryonic development|placenta developm…			bHLH
Aspm	244.131	0.121465	8.03526	1.96701	0.976005	9.33813e-16	2.05542e-14	Up	0.777098	0.708746	0.651515	0.836261	1.79893	1.98469	1.89679	1.8573	12316	abnormal spindle microtubule assembly	GO:0000922,GO:0001764,GO:0002052,GO:0005516,GO:0005634,GO:0005737,GO:0005813,GO:0005856,GO:0005874,GO:0007049,GO:0007051,GO:0007283,GO:0007420,GO:0008584,GO:0016324,GO:0021873,GO:0021987,GO:0030496,GO:0036449,GO:0045665,GO:0045769,GO:0048477,GO:0048589,GO:0051301,GO:0051445,GO:0051653,GO:0051661,GO:0072687,GO:0090263,GO:0090306,GO:0097150,GO:0097431	spindle pole|neuron migration|positive regulation of neuroblast proliferation|calmodulin binding|nucleus|cytoplasm|centrosome|cytoskeleton|microtubule|cell cycle|spindle organization|spermatogenesis|brain development|male gonad development|apical plasma membrane|forebrain neuroblast division|cerebral cortex development|midbody|microtubule minus-end|negative regulation of neuron differentiation|ne…
Astn1	23.917	0.357951	3.53089	2.40141	1.26388	0.00041417	0.00148573	Up	0.0165777	0.0253839	0.0180275	0.0146642	0.0425549	0.0756154	0.0460406	0.0660217	11899	astrotactin 1	GO:0001764,GO:0005515,GO:0005768,GO:0005886,GO:0007155,GO:0007158,GO:0007626,GO:0009897,GO:0016020,GO:0016021,GO:0016477,GO:0031410,GO:0098609	neuron migration|protein binding|endosome|plasma membrane|cell adhesion|neuron cell-cell adhesion|locomotory behavior|external side of plasma membrane|membrane|integral component of membrane|cell migration|cytoplasmic vesicle|cell-cell adhesion
Atad2	466.32	0.114135	7.53645	1.81525	0.860169	4.8295e-14	8.67998e-13	Up	2.65831	3.58969	2.93635	2.79634	7.62517	7.45195	6.6757	6.17713	70472	ATPase family, AAA domain containing 2	GO:0000166,GO:0003682,GO:0005515,GO:0005524,GO:0005634,GO:0005654,GO:0006325,GO:0006355,GO:0016787,GO:0016887,GO:0031936,GO:0042393,GO:0045893,GO:0045944	nucleotide binding|chromatin binding|protein binding|ATP binding|nucleus|nucleoplasm|chromatin organization|regulation of transcription, DNA-templated|hydrolase activity|ATPase|negative regulation of chromatin silencing|histone binding|positive regulation of transcription, DNA-templated|positive regulation of transcription by RNA polymerase II
Atad5	137.672	0.144072	5.96929	1.81505	0.860006	2.38292e-09	2.19483e-08	Up	0.581858	0.741204	0.602612	0.676457	1.64078	1.58348	1.42235	1.42663	237877	ATPase family, AAA domain containing 5	GO:0000166,GO:0002377,GO:0003677,GO:0005515,GO:0005524,GO:0005634,GO:0006974,GO:0008283,GO:0008630,GO:0016887,GO:0030890,GO:0031391,GO:0033260,GO:0042770,GO:0042771,GO:0045190,GO:0045740,GO:0048304,GO:0061860,GO:0090305,GO:0090618,GO:1901990,GO:1902166,GO:1902230,GO:1902751	nucleotide binding|immunoglobulin production|DNA binding|protein binding|ATP binding|nucleus|cellular response to DNA damage stimulus|cell population proliferation|intrinsic apoptotic signaling pathway in response to DNA damage|ATPase|positive regulation of B cell proliferation|Elg1 RFC-like complex|nuclear DNA replication|signal transduction in response to DNA damage|intrinsic apoptotic signalin…
Atat1	364.569	0.10733	10.0634	2.11418	1.0801	8.02051e-24	4.56221e-22	Up	4.43339	3.8734	4.43943	3.82362	12.1261	10.6859	11.5779	10.7619	73242	alpha tubulin acetyltransferase 1	GO:0004468,GO:0005737,GO:0005794,GO:0005829,GO:0005856,GO:0005874,GO:0005905,GO:0007283,GO:0016020,GO:0016740,GO:0016746,GO:0019799,GO:0021542,GO:0030054,GO:0042995,GO:0045598,GO:0071929,GO:0072686,GO:0097427,GO:1900227	lysine N-acetyltransferase activity, acting on acetyl phosphate as donor|cytoplasm|Golgi apparatus|cytosol|cytoskeleton|microtubule|clathrin-coated pit|spermatogenesis|membrane|transferase activity|acyltransferase activity|tubulin N-acetyltransferase activity|dentate gyrus development|cell junction|cell projection|regulation of fat cell differentiation|alpha-tubulin acetylation|mitotic spindle|mi…
Atf7ip2	9.92954	0.602503	3.10781	3.66157	1.87246	0.00188481	0.00571274	Up	0.0510285	0.00842632	0.042389	0.0248261	0.240148	0.117138	0.0921938	0.150805	75329	activating transcription factor 7 interacting protein 2	GO:0005634	nucleus
Atp11c	363.476	0.111873	5.7868	1.56633	0.647386	7.17403e-09	6.20784e-08	Up	2.1168	2.38953	2.19657	1.94153	4.65438	3.67854	4.29183	4.82307	320940	ATPase, class VI, type 11C	GO:0000166,GO:0000287,GO:0002329,GO:0005524,GO:0005768,GO:0005783,GO:0005802,GO:0005886,GO:0005887,GO:0006869,GO:0015914,GO:0016020,GO:0016021,GO:0045332,GO:0045579,GO:0046872,GO:0055037,GO:0090555,GO:0140326,GO:0140346	nucleotide binding|magnesium ion binding|pre-B cell differentiation|ATP binding|endosome|endoplasmic reticulum|trans-Golgi network|plasma membrane|integral component of plasma membrane|lipid transport|phospholipid transport|membrane|integral component of membrane|phospholipid translocation|positive regulation of B cell differentiation|metal ion binding|recycling endosome|phosphatidylethanolamine …
Atp1a2	168.716	0.178966	4.41622	1.7295	0.790356	1.0044e-05	5.00778e-05	Up	0.984062	1.18856	0.635278	1.26758	2.25398	2.24051	2.2351	2.34612	98660	ATPase, Na+/K+ transporting, alpha 2 polypeptide	GO:0000166,GO:0001504,GO:0001662,GO:0002026,GO:0002087,GO:0005391,GO:0005496,GO:0005515,GO:0005524,GO:0005737,GO:0005768,GO:0005886,GO:0005890,GO:0005901,GO:0006811,GO:0006813,GO:0006814,GO:0006883,GO:0006937,GO:0006940,GO:0006942,GO:0008217,GO:0008344,GO:0008542,GO:0008556,GO:0010996,GO:0014704,GO:0016020,GO:0016021,GO:0016887,GO:0019229,GO:0019829,GO:0021764,GO:0021989,GO:0030007,GO:0030315,GO:…	nucleotide binding|neurotransmitter uptake|behavioral fear response|regulation of the force of heart contraction|regulation of respiratory gaseous exchange by nervous system process|P-type sodium:potassium-exchanging transporter activity|steroid binding|protein binding|ATP binding|cytoplasm|endosome|plasma membrane|sodium:potassium-exchanging ATPase complex|caveola|ion transport|potassium ion tra…	mmu04022,mmu04024,mmu04260,mmu04261,mmu04911,mmu04918,mmu04919,mmu04925,mmu04960,mmu04961,mmu04964,mmu04970,mmu04971,mmu04972,mmu04973,mmu04974,mmu04976,mmu04978	cGMP-PKG signaling pathway|cAMP signaling pathway|Cardiac muscle contraction|Adrenergic signaling in cardiomyocytes|Insulin secretion|Thyroid hormone synthesis|Thyroid hormone signaling pathway|Aldosterone synthesis and secretion|Aldosterone-regulated sodium reabsorption|Endocrine and other factor-regulated calcium reabsorption|Proximal tubule bicarbonate reclamation|Salivary secretion|Gastric ac…
Atp1b2	84.9373	0.180024	4.34214	1.71914	0.78169	1.41101e-05	6.85841e-05	Up	0.72014	0.937342	0.844538	0.604541	1.67736	1.63922	1.68376	1.87049	11932	ATPase, Na+/K+ transporting, beta 2 polypeptide	GO:0001671,GO:0001895,GO:0001917,GO:0005391,GO:0005737,GO:0005886,GO:0005890,GO:0006811,GO:0006813,GO:0006814,GO:0006883,GO:0007155,GO:0009897,GO:0010976,GO:0016020,GO:0016021,GO:0016324,GO:0016328,GO:0021670,GO:0021678,GO:0021944,GO:0030007,GO:0030674,GO:0031253,GO:0031589,GO:0032781,GO:0036376,GO:0044298,GO:0045494,GO:0046982,GO:0050821,GO:0051117,GO:0061744,GO:0071944,GO:0086009,GO:0097449,GO:…	ATPase activator activity|retina homeostasis|photoreceptor inner segment|P-type sodium:potassium-exchanging transporter activity|cytoplasm|plasma membrane|sodium:potassium-exchanging ATPase complex|ion transport|potassium ion transport|sodium ion transport|cellular sodium ion homeostasis|cell adhesion|external side of plasma membrane|positive regulation of neuron projection development|membrane|i…	mmu04022,mmu04024,mmu04260,mmu04261,mmu04911,mmu04918,mmu04919,mmu04925,mmu04960,mmu04961,mmu04964,mmu04970,mmu04971,mmu04972,mmu04973,mmu04974,mmu04976,mmu04978	cGMP-PKG signaling pathway|cAMP signaling pathway|Cardiac muscle contraction|Adrenergic signaling in cardiomyocytes|Insulin secretion|Thyroid hormone synthesis|Thyroid hormone signaling pathway|Aldosterone synthesis and secretion|Aldosterone-regulated sodium reabsorption|Endocrine and other factor-regulated calcium reabsorption|Proximal tubule bicarbonate reclamation|Salivary secretion|Gastric ac…
Atp23	56.5968	0.22846	3.0243	1.61433	0.690933	0.00249209	0.00731043	Up	0.453605	0.60351	0.478006	0.441372	0.971674	1.28777	0.996214	0.838123	68876	ATP23 metallopeptidase and ATP synthase assembly factor homolog	GO:0004222,GO:0005829,GO:0005886,GO:0006508,GO:0008233,GO:0008237,GO:0016787,GO:0030054,GO:0031314,GO:0033615,GO:0034982,GO:0043231,GO:0046872	metalloendopeptidase activity|cytosol|plasma membrane|proteolysis|peptidase activity|metallopeptidase activity|hydrolase activity|cell junction|extrinsic component of mitochondrial inner membrane|mitochondrial proton-transporting ATP synthase complex assembly|mitochondrial protein processing|intracellular membrane-bounded organelle|metal ion binding
Atp2b4	655.955	0.157053	5.62552	1.84486	0.883508	1.8495e-08	1.49524e-07	Up	2.50779	3.54402	1.97016	2.50951	7.01624	5.4061	5.44086	7.1308	381290	ATPase, Ca++ transporting, plasma membrane 4	GO:0000166,GO:0005388,GO:0005515,GO:0005516,GO:0005524,GO:0005886,GO:0005887,GO:0005929,GO:0006357,GO:0006811,GO:0006816,GO:0006874,GO:0010629,GO:0010751,GO:0014832,GO:0015085,GO:0016020,GO:0016021,GO:0016323,GO:0016525,GO:0017080,GO:0019829,GO:0019901,GO:0030018,GO:0030165,GO:0030315,GO:0030317,GO:0030346,GO:0031514,GO:0032991,GO:0033138,GO:0036126,GO:0036487,GO:0042383,GO:0042995,GO:0043005,GO:…	nucleotide binding|P-type calcium transporter activity|protein binding|calmodulin binding|ATP binding|plasma membrane|integral component of plasma membrane|cilium|regulation of transcription by RNA polymerase II|ion transport|calcium ion transport|cellular calcium ion homeostasis|negative regulation of gene expression|negative regulation of nitric oxide mediated signal transduction|urinary bladde…	mmu04020,mmu04022,mmu04024,mmu04261,mmu04925,mmu04961,mmu04970,mmu04972,mmu04978	Calcium signaling pathway|cGMP-PKG signaling pathway|cAMP signaling pathway|Adrenergic signaling in cardiomyocytes|Aldosterone synthesis and secretion|Endocrine and other factor-regulated calcium reabsorption|Salivary secretion|Pancreatic secretion|Mineral absorption
Atp6v1g2	46.806	0.249208	4.61581	2.2196	1.1503	3.91558e-06	2.09721e-05	Up	0.864586	0.764834	0.954187	0.570861	2.22486	1.82268	2.37352	2.6088	66237	ATPase, H+ transporting, lysosomal V1 subunit G2	GO:0005515,GO:0006811,GO:0016471,GO:0016887,GO:0030285,GO:0042626,GO:0046961,GO:1902600	protein binding|ion transport|vacuolar proton-transporting V-type ATPase complex|ATPase|integral component of synaptic vesicle membrane|ATPase-coupled transmembrane transporter activity|proton-transporting ATPase activity, rotational mechanism|proton transmembrane transport	mmu00190,mmu04145,mmu04150,mmu04721,mmu04966,mmu05165,mmu05323	Oxidative phosphorylation|Phagosome|mTOR signaling pathway|Synaptic vesicle cycle|Collecting duct acid secretion|Human papillomavirus infection|Rheumatoid arthritis
Atp8a1	1022.21	0.085475	7.71419	1.57939	0.65937	1.21757e-14	2.37966e-13	Up	4.82824	4.96139	5.12921	4.29533	9.25464	9.60185	9.45508	10.7916	11980	ATPase, aminophospholipid transporter (APLT), class I, type 8A, member 1	GO:0000166,GO:0000287,GO:0005515,GO:0005524,GO:0005783,GO:0005794,GO:0005802,GO:0005886,GO:0006869,GO:0007612,GO:0015914,GO:0016020,GO:0016021,GO:0016887,GO:0022857,GO:0030285,GO:0030335,GO:0031090,GO:0031410,GO:0043231,GO:0045332,GO:0046872,GO:0055085,GO:0061092,GO:0140326,GO:0140327,GO:0140331,GO:0140346,GO:1990531	nucleotide binding|magnesium ion binding|protein binding|ATP binding|endoplasmic reticulum|Golgi apparatus|trans-Golgi network|plasma membrane|lipid transport|learning|phospholipid transport|membrane|integral component of membrane|ATPase|transmembrane transporter activity|integral component of synaptic vesicle membrane|positive regulation of cell migration|organelle membrane|cytoplasmic vesicle|i…
Atr	286.067	0.116387	5.4256	1.54914	0.63147	5.77594e-08	4.2714e-07	Up	0.863704	1.05246	1.12321	0.883879	2.14594	1.81663	2.0105	1.8432	245000	ataxia telangiectasia and Rad3 related	GO:0000077,GO:0000166,GO:0000723,GO:0001741,GO:0003677,GO:0004672,GO:0004674,GO:0005515,GO:0005524,GO:0005634,GO:0005654,GO:0005694,GO:0005794,GO:0006281,GO:0006468,GO:0006974,GO:0007566,GO:0008156,GO:0016301,GO:0016310,GO:0016605,GO:0016740,GO:0018105,GO:0031297,GO:0032212,GO:0032405,GO:0032407,GO:0034644,GO:0043393,GO:0043517,GO:0046777,GO:0051276,GO:0070198,GO:0071480,GO:0090399,GO:0097694,GO:…	DNA damage checkpoint signaling|nucleotide binding|telomere maintenance|XY body|DNA binding|protein kinase activity|protein serine/threonine kinase activity|protein binding|ATP binding|nucleus|nucleoplasm|chromosome|Golgi apparatus|DNA repair|protein phosphorylation|cellular response to DNA damage stimulus|embryo implantation|negative regulation of DNA replication|kinase activity|phosphorylation|…	mmu03460,mmu04110,mmu04115,mmu04218,mmu05165,mmu05166,mmu05170	Fanconi anemia pathway|Cell cycle|p53 signaling pathway|Cellular senescence|Human papillomavirus infection|Human T-cell leukemia virus 1 infection|Human immunodeficiency virus 1 infection
Atrx	1328.06	0.0839108	8.1368	1.60521	0.682765	4.05875e-16	9.50034e-15	Up	5.20132	5.3622	4.77027	5.07767	11.2106	9.16925	10.4986	11.3734	22589	ATRX, chromatin remodeler	GO:0000166,GO:0000212,GO:0000228,GO:0000779,GO:0000781,GO:0000792,GO:0003677,GO:0003678,GO:0003682,GO:0004386,GO:0005515,GO:0005524,GO:0005634,GO:0005654,GO:0005694,GO:0005721,GO:0005737,GO:0006281,GO:0006325,GO:0006334,GO:0006336,GO:0006338,GO:0006974,GO:0007283,GO:0010571,GO:0015616,GO:0016604,GO:0016605,GO:0016787,GO:0030330,GO:0030900,GO:0031297,GO:0032206,GO:0035064,GO:0035128,GO:0035264,GO:…	nucleotide binding|meiotic spindle organization|nuclear chromosome|condensed chromosome, centromeric region|chromosome, telomeric region|heterochromatin|DNA binding|DNA helicase activity|chromatin binding|helicase activity|protein binding|ATP binding|nucleus|nucleoplasm|chromosome|pericentric heterochromatin|cytoplasm|DNA repair|chromatin organization|nucleosome assembly|DNA replication-independe…
Atxn2	990.102	0.092449	7.3657	1.6032	0.680951	1.76226e-13	2.90718e-12	Up	4.44014	3.76128	3.92957	4.07807	8.72942	7.5174	8.45803	8.85078	20239	ataxin 2	GO:0002091,GO:0003723,GO:0005154,GO:0005737,GO:0005794,GO:0005802,GO:0005829,GO:0005844,GO:0008022,GO:0010494,GO:0010603,GO:0021702,GO:0033962,GO:0034063,GO:0040015,GO:0048471,GO:0048812,GO:0048872,GO:0050692,GO:0050905,GO:1990904	negative regulation of receptor internalization|RNA binding|epidermal growth factor receptor binding|cytoplasm|Golgi apparatus|trans-Golgi network|cytosol|polysome|protein C-terminus binding|cytoplasmic stress granule|regulation of cytoplasmic mRNA processing body assembly|cerebellar Purkinje cell differentiation|P-body assembly|stress granule assembly|negative regulation of multicellular organis…	mmu05014,mmu05017,mmu05022	Amyotrophic lateral sclerosis|Spinocerebellar ataxia|Pathways of neurodegeneration - multiple diseases
Atxn2l	2536.5	0.102881	8.66579	1.85516	0.891545	4.48386e-18	1.32266e-16	Up	22.9434	17.7912	18.3461	18.3195	45.745	45.5106	46.0784	48.2644	233871	ataxin 2-like	GO:0003723,GO:0005634,GO:0005737,GO:0005829,GO:0010494,GO:0010603,GO:0016020,GO:0016607,GO:0034063	RNA binding|nucleus|cytoplasm|cytosol|cytoplasmic stress granule|regulation of cytoplasmic mRNA processing body assembly|membrane|nuclear speck|stress granule assembly	mmu05014,mmu05017,mmu05022	Amyotrophic lateral sclerosis|Spinocerebellar ataxia|Pathways of neurodegeneration - multiple diseases
Atxn7l1	399.066	0.0954704	8.81275	1.79173	0.841357	1.22109e-18	3.84497e-17	Up	1.33218	1.27928	1.35349	1.18158	2.95345	2.82283	2.91853	3.19057	380753	ataxin 7-like 1
Atxn7l2	102.304	0.179353	8.33493	2.81844	1.49489	7.75411e-17	1.99181e-15	Up	1.10655	0.899006	0.992741	1.16285	3.4478	3.67957	3.55498	4.45518	72522	ataxin 7-like 2
Aurka	267.333	0.139443	7.23738	2.0128	1.0092	4.5742e-13	7.17318e-12	Up	3.89237	3.80506	4.50084	3.98939	10.8645	12.1262	10.3824	8.52588	20878	aurora kinase A	GO:0000166,GO:0000212,GO:0000226,GO:0000278,GO:0004672,GO:0004674,GO:0005515,GO:0005524,GO:0005634,GO:0005654,GO:0005737,GO:0005813,GO:0005815,GO:0005819,GO:0005829,GO:0005856,GO:0005874,GO:0005876,GO:0005929,GO:0006468,GO:0007049,GO:0007051,GO:0007052,GO:0007057,GO:0007098,GO:0007100,GO:0009611,GO:0009948,GO:0010629,GO:0015630,GO:0016301,GO:0016310,GO:0016740,GO:0018105,GO:0019901,GO:0030030,GO:…	nucleotide binding|meiotic spindle organization|microtubule cytoskeleton organization|mitotic cell cycle|protein kinase activity|protein serine/threonine kinase activity|protein binding|ATP binding|nucleus|nucleoplasm|cytoplasm|centrosome|microtubule organizing center|spindle|cytosol|cytoskeleton|microtubule|spindle microtubule|cilium|protein phosphorylation|cell cycle|spindle organization|mitoti…	mmu04114,mmu04914	Oocyte meiosis|Progesterone-mediated oocyte maturation
Aurkb	307.448	0.130426	8.3698	2.13116	1.09164	5.77171e-17	1.514e-15	Up	4.24017	5.64873	4.96926	4.96212	13.2227	15.4176	14.2016	11.3855	20877	aurora kinase B	GO:0000122,GO:0000166,GO:0000775,GO:0000776,GO:0000779,GO:0002903,GO:0004672,GO:0004674,GO:0005515,GO:0005524,GO:0005634,GO:0005654,GO:0005694,GO:0005737,GO:0005819,GO:0005856,GO:0005876,GO:0006468,GO:0007049,GO:0007051,GO:0007052,GO:0007094,GO:0010369,GO:0016301,GO:0016310,GO:0016740,GO:0019900,GO:0030496,GO:0031616,GO:0032091,GO:0032133,GO:0032212,GO:0032465,GO:0032467,GO:0034501,GO:0034644,GO:…	negative regulation of transcription by RNA polymerase II|nucleotide binding|chromosome, centromeric region|kinetochore|condensed chromosome, centromeric region|negative regulation of B cell apoptotic process|protein kinase activity|protein serine/threonine kinase activity|protein binding|ATP binding|nucleus|nucleoplasm|chromosome|cytoplasm|spindle|cytoskeleton|spindle microtubule|protein phospho…
Auts2	561.391	0.0984313	9.58173	1.92271	0.943143	9.54313e-22	4.35199e-20	Up	2.70732	2.67442	2.43525	2.99282	6.6604	6.18587	6.4569	7.50248	319974	autism susceptibility candidate 2	GO:0001764,GO:0003682,GO:0005515,GO:0005634,GO:0005737,GO:0005856,GO:0010592,GO:0015629,GO:0030426,GO:0031532,GO:0035022,GO:0042995,GO:0045944,GO:0048675,GO:0051571,GO:0060013,GO:0097484,GO:0098582,GO:2000620	neuron migration|chromatin binding|protein binding|nucleus|cytoplasm|cytoskeleton|positive regulation of lamellipodium assembly|actin cytoskeleton|growth cone|actin cytoskeleton reorganization|positive regulation of Rac protein signal transduction|cell projection|positive regulation of transcription by RNA polymerase II|axon extension|positive regulation of histone H3-K4 methylation|righting refl…
Bahcc1	620.59	0.13005	7.00031	1.87956	0.910394	2.55397e-12	3.64491e-11	Up	2.22289	1.78914	1.65822	1.74277	5.12195	4.69723	4.16362	4.00252	268515	BAH domain and coiled-coil containing 1	GO:0003682	chromatin binding
Baiap2l2	3365	0.125336	10.1608	2.4175	1.27352	2.96588e-24	1.74977e-22	Up	29.111	20.9654	29.8875	25.529	83.189	85.0309	88.8071	72.3224	207495	BAI1-associated protein 2-like 2	GO:0005543,GO:0005654,GO:0005829,GO:0005886,GO:0007009,GO:0008289,GO:0012506,GO:0016020,GO:0030054,GO:0030838,GO:0031410,GO:0042802,GO:0044291,GO:0051017,GO:0051764,GO:0061024,GO:0071439,GO:2000251	phospholipid binding|nucleoplasm|cytosol|plasma membrane|plasma membrane organization|lipid binding|vesicle membrane|membrane|cell junction|positive regulation of actin filament polymerization|cytoplasmic vesicle|identical protein binding|cell-cell contact zone|actin filament bundle assembly|actin crosslink formation|membrane organization|clathrin complex|positive regulation of actin cytoskeleton…
Bard1	83.4206	0.199099	4.30224	1.81073	0.856573	1.69082e-05	8.10184e-05	Up	0.674857	0.483474	0.517476	0.484916	1.33442	1.36871	1.30965	1.02879	12021	BRCA1 associated RING domain 1	GO:0003723,GO:0004842,GO:0005634,GO:0005737,GO:0006281,GO:0006974,GO:0016607,GO:0016740,GO:0031436,GO:0036464,GO:0042325,GO:0042803,GO:0043065,GO:0043066,GO:0046826,GO:0046872,GO:0046982,GO:0070531,GO:0085020	RNA binding|ubiquitin-protein transferase activity|nucleus|cytoplasm|DNA repair|cellular response to DNA damage stimulus|nuclear speck|transferase activity|BRCA1-BARD1 complex|cytoplasmic ribonucleoprotein granule|regulation of phosphorylation|protein homodimerization activity|positive regulation of apoptotic process|negative regulation of apoptotic process|negative regulation of protein export f…	mmu03440	Homologous recombination
Baz2b	1003.23	0.101718	8.31454	1.79718	0.845736	9.21081e-17	2.35387e-15	Up	3.26006	2.52568	2.90219	2.69632	6.75416	6.28087	6.5013	6.89527	407823	bromodomain adjacent to zinc finger domain, 2B	GO:0003677,GO:0005515,GO:0005634,GO:0046872,GO:0090647	DNA binding|protein binding|nucleus|metal ion binding|modulation of age-related behavioral decline			MBD
Bbs7	35.1619	0.299247	2.72502	1.75985	0.815453	0.00642983	0.0168191	Up	0.310313	0.696891	0.453684	0.402592	0.805729	1.03798	1.32517	1.03575	71492	Bardet-Biedl syndrome 7 (human)	GO:0001654,GO:0001750,GO:0005634,GO:0005737,GO:0005813,GO:0005856,GO:0005886,GO:0005929,GO:0005930,GO:0006357,GO:0007224,GO:0007420,GO:0007507,GO:0008104,GO:0015031,GO:0016020,GO:0030030,GO:0032436,GO:0034464,GO:0036064,GO:0042995,GO:0043005,GO:0045444,GO:0046907,GO:0060173,GO:0060271,GO:0061629,GO:1903929,GO:1905515	eye development|photoreceptor outer segment|nucleus|cytoplasm|centrosome|cytoskeleton|plasma membrane|cilium|axoneme|regulation of transcription by RNA polymerase II|smoothened signaling pathway|brain development|heart development|protein localization|protein transport|membrane|cell projection organization|positive regulation of proteasomal ubiquitin-dependent protein catabolic process|BBSome|cil…
BC024139	13.8664	0.519934	3.97982	4.19666	2.06924	6.89689e-05	0.000292032	Up	0.0663177	0.10951	0.154251	0.0860388	0.495058	0.869914	0.544623	0.322806	271278	cDNA sequence BC024139	GO:0005198,GO:0005737,GO:0005874,GO:0005882,GO:0015629,GO:0016020,GO:0032886,GO:0042060,GO:0045104,GO:0051893	structural molecule activity|cytoplasm|microtubule|intermediate filament|actin cytoskeleton|membrane|regulation of microtubule-based process|wound healing|intermediate filament cytoskeleton organization|regulation of focal adhesion assembly
BC055324	68.7279	0.219964	2.95846	1.56999	0.650753	0.00309183	0.00882349	Up	0.671903	0.554756	0.813296	0.965107	1.51095	1.77846	1.48195	1.30154	381306	cDNA sequence BC055324
Bcl11a	105.604	0.16737	6.32365	2.08261	1.05839	2.55453e-10	2.7063e-09	Up	1.05651	0.96369	1.13675	0.881156	3.03714	2.35927	2.67729	2.76373	14025	B cell CLL/lymphoma 11A (zinc finger protein)	GO:0000122,GO:0000978,GO:0001067,GO:0001227,GO:0003700,GO:0003712,GO:0003714,GO:0005515,GO:0005634,GO:0005654,GO:0005737,GO:0006357,GO:0010628,GO:0010629,GO:0010976,GO:0010977,GO:0014069,GO:0016604,GO:0016925,GO:0019901,GO:0030183,GO:0030217,GO:0046872,GO:0046982,GO:0048671,GO:0048672,GO:0050773,GO:1903860,GO:1904800,GO:2000171,GO:2000173	negative regulation of transcription by RNA polymerase II|RNA polymerase II cis-regulatory region sequence-specific DNA binding|transcription regulatory region nucleic acid binding|DNA-binding transcription repressor activity, RNA polymerase II-specific|DNA-binding transcription factor activity|transcription coregulator activity|transcription corepressor activity|protein binding|nucleus|nucleopla…			zf-C2H2
Bcl11b	487.625	0.149443	5.57577	1.7817	0.833258	2.46443e-08	1.95455e-07	Up	1.92542	1.39737	1.30034	1.28334	3.71671	3.33386	3.56249	2.99239	58208	B cell leukemia/lymphoma 11B	GO:0000978,GO:0001228,GO:0003334,GO:0003382,GO:0003700,GO:0005515,GO:0005622,GO:0005634,GO:0006357,GO:0007409,GO:0008285,GO:0009791,GO:0010468,GO:0010837,GO:0019216,GO:0021773,GO:0021902,GO:0021953,GO:0031077,GO:0033077,GO:0033153,GO:0035701,GO:0042475,GO:0043005,GO:0043066,GO:0043368,GO:0043565,GO:0043588,GO:0045664,GO:0045944,GO:0046632,GO:0046872,GO:0048538,GO:0071678,GO:0097535,GO:1990837	RNA polymerase II cis-regulatory region sequence-specific DNA binding|DNA-binding transcription activator activity, RNA polymerase II-specific|keratinocyte development|epithelial cell morphogenesis|DNA-binding transcription factor activity|protein binding|intracellular anatomical structure|nucleus|regulation of transcription by RNA polymerase II|axonogenesis|negative regulation of cell population…	mmu05202	Transcriptional misregulation in cancer	zf-C2H2
Bcl2l11	263.324	0.124832	5.09523	1.55406	0.636046	3.48326e-07	2.26502e-06	Up	1.52026	1.4157	1.78043	1.30142	2.85536	2.8605	3.01274	3.32738	12125	BCL2-like 11 (apoptosis facilitator)	GO:0001701,GO:0001776,GO:0001782,GO:0001822,GO:0002260,GO:0002262,GO:0005515,GO:0005737,GO:0005739,GO:0005829,GO:0005874,GO:0006915,GO:0006919,GO:0007127,GO:0007160,GO:0007283,GO:0008017,GO:0008584,GO:0008630,GO:0009791,GO:0010942,GO:0016020,GO:0019898,GO:0019901,GO:0030879,GO:0031334,GO:0034263,GO:0034976,GO:0035148,GO:0042475,GO:0042981,GO:0043029,GO:0043065,GO:0043231,GO:0043280,GO:0043525,GO:…	in utero embryonic development|leukocyte homeostasis|B cell homeostasis|kidney development|lymphocyte homeostasis|myeloid cell homeostasis|protein binding|cytoplasm|mitochondrion|cytosol|microtubule|apoptotic process|activation of cysteine-type endopeptidase activity involved in apoptotic process|meiosis I|cell-matrix adhesion|spermatogenesis|microtubule binding|male gonad development|intrinsic a…	mmu01521,mmu04068,mmu04151,mmu04210,mmu04215,mmu04932,mmu05169,mmu05200,mmu05206,mmu05210	EGFR tyrosine kinase inhibitor resistance|FoxO signaling pathway|PI3K-Akt signaling pathway|Apoptosis|Apoptosis - multiple species|Non-alcoholic fatty liver disease|Epstein-Barr virus infection|Pathways in cancer|MicroRNAs in cancer|Colorectal cancer
Bcl7a	213.362	0.155137	6.12408	1.93197	0.950071	9.121e-10	8.90223e-09	Up	2.35951	2.00379	1.97021	1.49083	5.41536	4.76317	5.02797	4.28294	77045	B cell CLL/lymphoma 7A
Bco1	112.896	0.490605	3.72671	3.55129	1.82834	0.000193995	0.000748346	Up	1.58162	0.635899	0.868278	0.869851	4.55306	3.40517	2.23633	8.15293	63857	beta-carotene oxygenase 1	GO:0001523,GO:0003834,GO:0010436,GO:0016121,GO:0016491,GO:0016702,GO:0042574,GO:0046872,GO:0051213,GO:1901810	retinoid metabolic process|beta-carotene 15,15'-monooxygenase activity|carotenoid dioxygenase activity|carotene catabolic process|oxidoreductase activity|oxidoreductase activity, acting on single donors with incorporation of molecular oxygen, incorporation of two atoms of oxygen|retinal metabolic process|metal ion binding|dioxygenase activity|beta-carotene metabolic process	mmu00830	Retinol metabolism
Bicra	634.539	0.099978	7.39069	1.66891	0.738906	1.4607e-13	2.4427e-12	Up	2.93769	2.709	2.57976	2.38824	6.2842	5.34858	5.41409	5.80334	243842	BRD4 interacting chromatin remodeling complex associated protein	GO:0005634,GO:0016514,GO:0045893,GO:0140537	nucleus|SWI/SNF complex|positive regulation of transcription, DNA-templated|transcription regulator activator activity
Birc5	416.564	0.112001	6.69938	1.68219	0.750339	2.09301e-11	2.63829e-10	Up	16.7514	16.3589	17.1771	15.248	35.0765	37.272	39.1106	30.436	11799	baculoviral IAP repeat-containing 5	GO:0000086,GO:0000226,GO:0000228,GO:0000281,GO:0000775,GO:0000776,GO:0004869,GO:0005515,GO:0005634,GO:0005694,GO:0005737,GO:0005814,GO:0005829,GO:0005856,GO:0005874,GO:0005876,GO:0005881,GO:0006468,GO:0006915,GO:0007049,GO:0007059,GO:0007094,GO:0007346,GO:0008017,GO:0008270,GO:0009790,GO:0010466,GO:0015631,GO:0016324,GO:0019899,GO:0030414,GO:0030496,GO:0031021,GO:0031267,GO:0031503,GO:0031536,GO:…	G2/M transition of mitotic cell cycle|microtubule cytoskeleton organization|nuclear chromosome|mitotic cytokinesis|chromosome, centromeric region|kinetochore|cysteine-type endopeptidase inhibitor activity|protein binding|nucleus|chromosome|cytoplasm|centriole|cytosol|cytoskeleton|microtubule|spindle microtubule|cytoplasmic microtubule|protein phosphorylation|apoptotic process|cell cycle|chromosom…	mmu01524,mmu04210,mmu04215,mmu04390,mmu05161,mmu05200,mmu05210	Platinum drug resistance|Apoptosis|Apoptosis - multiple species|Hippo signaling pathway|Hepatitis B|Pathways in cancer|Colorectal cancer
Blm	105.384	0.221972	4.15568	1.89532	0.922443	3.24325e-05	0.000146848	Up	0.578497	0.884031	0.674403	0.381624	1.74711	1.5241	1.61367	1.23749	12144	Bloom syndrome, RecQ like helicase	GO:0000079,GO:0000166,GO:0000228,GO:0000400,GO:0000403,GO:0000405,GO:0000723,GO:0000724,GO:0000729,GO:0000781,GO:0000800,GO:0001673,GO:0002039,GO:0003676,GO:0003677,GO:0003678,GO:0003697,GO:0004386,GO:0005515,GO:0005524,GO:0005634,GO:0005654,GO:0005657,GO:0005694,GO:0005730,GO:0005737,GO:0005829,GO:0006260,GO:0006268,GO:0006281,GO:0006310,GO:0006974,GO:0007095,GO:0008094,GO:0008270,GO:0009378,GO:…	regulation of cyclin-dependent protein serine/threonine kinase activity|nucleotide binding|nuclear chromosome|four-way junction DNA binding|Y-form DNA binding|bubble DNA binding|telomere maintenance|double-strand break repair via homologous recombination|DNA double-strand break processing|chromosome, telomeric region|lateral element|male germ cell nucleus|p53 binding|nucleic acid binding|DNA bind…	mmu03440,mmu03460	Homologous recombination|Fanconi anemia pathway
Bmp3	333.178	0.143025	6.4519	1.89577	0.922783	1.10459e-10	1.23974e-09	Up	2.29541	1.66159	1.63438	1.96001	4.41529	5.15245	4.70882	4.20212	110075	bone morphogenetic protein 3	GO:0001503,GO:0001649,GO:0005125,GO:0005576,GO:0005615,GO:0007275,GO:0008083,GO:0010862,GO:0030154,GO:0031982,GO:0045944,GO:0051216,GO:0060395,GO:0070700	ossification|osteoblast differentiation|cytokine activity|extracellular region|extracellular space|multicellular organism development|growth factor activity|positive regulation of pathway-restricted SMAD protein phosphorylation|cell differentiation|vesicle|positive regulation of transcription by RNA polymerase II|cartilage development|SMAD protein signal transduction|BMP receptor binding	mmu04060	Cytokine-cytokine receptor interaction
Bms1	537.793	0.0993938	6.86857	1.60513	0.682694	6.48474e-12	8.78096e-11	Up	4.45053	4.32446	4.082	4.92699	10.2785	8.57596	8.68724	9.25869	213895	BMS1, ribosome biogenesis factor	GO:0000462,GO:0000479,GO:0003924,GO:0005525,GO:0005654,GO:0005694,GO:0005730,GO:0030686,GO:0034511	maturation of SSU-rRNA from tricistronic rRNA transcript (SSU-rRNA, 5.8S rRNA, LSU-rRNA)|endonucleolytic cleavage of tricistronic rRNA transcript (SSU-rRNA, 5.8S rRNA, LSU-rRNA)|GTPase activity|GTP binding|nucleoplasm|chromosome|nucleolus|90S preribosome|U3 snoRNA binding	mmu03008	Ribosome biogenesis in eukaryotes
Bod1l	665.797	0.0796614	7.88489	1.54555	0.628122	3.14802e-15	6.56493e-14	Up	2.60015	2.54877	2.58088	2.43851	5.31126	4.81129	4.84675	5.28569	665775	biorientation of chromosomes in cell division 1-like	GO:0000922,GO:0000940,GO:0003677,GO:0004864,GO:0005654,GO:0005694,GO:0005813,GO:0005876,GO:0006281,GO:0006974,GO:0031297,GO:0032515,GO:0051721	spindle pole|outer kinetochore|DNA binding|protein phosphatase inhibitor activity|nucleoplasm|chromosome|centrosome|spindle microtubule|DNA repair|cellular response to DNA damage stimulus|replication fork processing|negative regulation of phosphoprotein phosphatase activity|protein phosphatase 2A binding
Bora	202.673	0.134961	11.3823	2.90022	1.53616	5.1219e-30	5.4922e-28	Up	1.51271	1.39657	1.74781	1.62245	6.10921	5.83444	6.28484	5.2176	77744	bora, aurora kinase A activator	GO:0005634,GO:0005737,GO:0007049,GO:0007088,GO:0019901,GO:0032147,GO:0032880,GO:0051301,GO:0060236,GO:0072687	nucleus|cytoplasm|cell cycle|regulation of mitotic nuclear division|protein kinase binding|activation of protein kinase activity|regulation of protein localization|cell division|regulation of mitotic spindle organization|meiotic spindle
Brca1	172.697	0.137346	4.82113	1.58246	0.662165	1.42748e-06	8.30127e-06	Up	1.07282	0.896842	1.05271	0.913398	2.15446	1.97895	2.0897	1.8009	12189	breast cancer 1, early onset	GO:0000724,GO:0000793,GO:0000794,GO:0000800,GO:0000976,GO:0003677,GO:0003682,GO:0003684,GO:0003713,GO:0003723,GO:0004842,GO:0005634,GO:0005654,GO:0005694,GO:0005737,GO:0005759,GO:0005813,GO:0005886,GO:0006281,GO:0006301,GO:0006302,GO:0006310,GO:0006349,GO:0006357,GO:0006629,GO:0006631,GO:0006633,GO:0006974,GO:0007049,GO:0007059,GO:0007095,GO:0007098,GO:0008270,GO:0008630,GO:0009048,GO:0010212,GO:…	double-strand break repair via homologous recombination|condensed chromosome|condensed nuclear chromosome|lateral element|transcription cis-regulatory region binding|DNA binding|chromatin binding|damaged DNA binding|transcription coactivator activity|RNA binding|ubiquitin-protein transferase activity|nucleus|nucleoplasm|chromosome|cytoplasm|mitochondrial matrix|centrosome|plasma membrane|DNA repa…	mmu01524,mmu03440,mmu03460,mmu04120,mmu04151,mmu05206,mmu05224	Platinum drug resistance|Homologous recombination|Fanconi anemia pathway|Ubiquitin mediated proteolysis|PI3K-Akt signaling pathway|MicroRNAs in cancer|Breast cancer
Brca2	118.761	0.176838	8.84458	2.95684	1.56405	9.18728e-19	2.93365e-17	Up	0.290063	0.313048	0.28398	0.20664	0.938073	1.06502	1.19445	0.961678	12190	breast cancer 2, early onset	GO:0000722,GO:0000724,GO:0000781,GO:0000800,GO:0001556,GO:0001833,GO:0002020,GO:0003677,GO:0003697,GO:0005515,GO:0005634,GO:0005654,GO:0005694,GO:0005737,GO:0005813,GO:0005829,GO:0005856,GO:0006281,GO:0006289,GO:0006302,GO:0006310,GO:0006355,GO:0006974,GO:0006978,GO:0007049,GO:0007141,GO:0007283,GO:0007420,GO:0007569,GO:0008022,GO:0008283,GO:0008585,GO:0008630,GO:0010165,GO:0010225,GO:0010332,GO:…	telomere maintenance via recombination|double-strand break repair via homologous recombination|chromosome, telomeric region|lateral element|oocyte maturation|inner cell mass cell proliferation|protease binding|DNA binding|single-stranded DNA binding|protein binding|nucleus|nucleoplasm|chromosome|cytoplasm|centrosome|cytosol|cytoskeleton|DNA repair|nucleotide-excision repair|double-strand break re…	mmu03440,mmu03460,mmu05200,mmu05212,mmu05224	Homologous recombination|Fanconi anemia pathway|Pathways in cancer|Pancreatic cancer|Breast cancer
Brd4	1906.04	0.0833681	8.20468	1.6066	0.684008	2.31213e-16	5.61064e-15	Up	3.81972	3.29981	3.5723	3.90489	7.97569	7.14356	7.45004	7.69541	57261	bromodomain containing 4	GO:0000083,GO:0000785,GO:0000794,GO:0001833,GO:0003677,GO:0003682,GO:0005515,GO:0005634,GO:0005694,GO:0005730,GO:0006325,GO:0006468,GO:0007059,GO:0008024,GO:0008353,GO:0010971,GO:0032968,GO:0034211,GO:0043388,GO:0043983,GO:0044154,GO:0046777,GO:0099122	regulation of transcription involved in G1/S transition of mitotic cell cycle|chromatin|condensed nuclear chromosome|inner cell mass cell proliferation|DNA binding|chromatin binding|protein binding|nucleus|chromosome|nucleolus|chromatin organization|protein phosphorylation|chromosome segregation|cyclin/CDK positive transcription elongation factor complex|RNA polymerase II CTD heptapeptide repeat …
Brd8	712.501	0.0857558	9.21522	1.72938	0.790259	3.10636e-20	1.20533e-18	Up	4.33795	4.63937	5.35473	4.28013	10.4115	10.0211	10.4876	10.5189	78656	bromodomain containing 8	GO:0000812,GO:0005634,GO:0005654,GO:0005739,GO:0006325,GO:0016573,GO:0030374,GO:0035267,GO:0040008,GO:0043967,GO:0043968,GO:0045944,GO:0046966,GO:0097067	Swr1 complex|nucleus|nucleoplasm|mitochondrion|chromatin organization|histone acetylation|nuclear receptor coactivator activity|NuA4 histone acetyltransferase complex|regulation of growth|histone H4 acetylation|histone H2A acetylation|positive regulation of transcription by RNA polymerase II|thyroid hormone receptor binding|cellular response to thyroid hormone stimulus
Brd8dc	6.06857	0.716903	2.37207	3.25024	1.70055	0.0176886	0.0408317	Up	0.148246	0.0489597	0.0246294	0.0240413	0.240576	0.340305	0.21914	0.231943	271508	BRD8 domain containing	GO:0016573,GO:0035267	histone acetylation|NuA4 histone acetyltransferase complex
Brinp2	17.5418	0.526377	2.83392	2.81222	1.49171	0.00459813	0.0125146	Up	0.0434627	0.183013	0.0649875	0.0634358	0.285654	0.181725	0.224866	0.58934	240843	bone morphogenic protein/retinoic acid inducible neural-specific 2	GO:0005576,GO:0005783,GO:0007049,GO:0030425,GO:0043025,GO:0045666,GO:0045786,GO:0045930,GO:0051726,GO:0071300	extracellular region|endoplasmic reticulum|cell cycle|dendrite|neuronal cell body|positive regulation of neuron differentiation|negative regulation of cell cycle|negative regulation of mitotic cell cycle|regulation of cell cycle|cellular response to retinoic acid
Brip1	142.105	0.145144	4.94204	1.64411	0.717307	7.73096e-07	4.70258e-06	Up	0.757043	0.800066	0.737873	0.88395	1.62986	1.82885	1.77394	1.49153	237911	BRCA1 interacting protein C-terminal helicase 1	GO:0000166,GO:0003676,GO:0003677,GO:0003678,GO:0003682,GO:0003724,GO:0004386,GO:0005524,GO:0005634,GO:0005654,GO:0005737,GO:0006139,GO:0006281,GO:0006289,GO:0006357,GO:0006974,GO:0007129,GO:0007283,GO:0007284,GO:0007286,GO:0008285,GO:0008584,GO:0010629,GO:0010705,GO:0016787,GO:0016818,GO:0031965,GO:0043139,GO:0046872,GO:0051026,GO:0051536,GO:0051539,GO:0072520,GO:1990918	nucleotide binding|nucleic acid binding|DNA binding|DNA helicase activity|chromatin binding|RNA helicase activity|helicase activity|ATP binding|nucleus|nucleoplasm|cytoplasm|nucleobase-containing compound metabolic process|DNA repair|nucleotide-excision repair|regulation of transcription by RNA polymerase II|cellular response to DNA damage stimulus|homologous chromosome pairing at meiosis|spermat…	mmu03440,mmu03460	Homologous recombination|Fanconi anemia pathway
Brms1l	139.271	0.144403	4.59276	1.5836	0.663206	4.37423e-06	2.31861e-05	Up	2.18252	2.32007	1.72235	2.38911	4.42727	4.22723	4.30165	4.62409	52592	breast cancer metastasis-suppressor 1-like	GO:0000122,GO:0005634,GO:0016575,GO:0040008,GO:0042826,GO:0070822	negative regulation of transcription by RNA polymerase II|nucleus|histone deacetylation|regulation of growth|histone deacetylase binding|Sin3-type complex
Bsn	126.963	0.181828	3.31428	1.51848	0.602629	0.000918797	0.00301267	Up	0.249686	0.349958	0.224612	0.257766	0.670052	0.491284	0.480118	0.470054	12217	bassoon	GO:0001222,GO:0005515,GO:0005737,GO:0005798,GO:0005802,GO:0005856,GO:0007416,GO:0008021,GO:0008088,GO:0008090,GO:0009986,GO:0014069,GO:0016020,GO:0016021,GO:0019898,GO:0030054,GO:0030424,GO:0030425,GO:0031410,GO:0035418,GO:0042995,GO:0043025,GO:0044306,GO:0045202,GO:0045503,GO:0046872,GO:0048786,GO:0048788,GO:0050808,GO:0060076,GO:0060077,GO:0097060,GO:0097470,GO:0098685,GO:0098686,GO:0098693,GO:…	transcription corepressor binding|protein binding|cytoplasm|Golgi-associated vesicle|trans-Golgi network|cytoskeleton|synapse assembly|synaptic vesicle|axo-dendritic transport|retrograde axonal transport|cell surface|postsynaptic density|membrane|integral component of membrane|extrinsic component of membrane|cell junction|axon|dendrite|cytoplasmic vesicle|protein localization to synapse|cell proj…
Btbd8	95.0694	0.169482	3.86762	1.57516	0.655494	0.000109901	0.000446021	Up	0.45049	0.404492	0.519228	0.452039	1.05547	0.872537	0.853214	0.925085	100503185	BTB (POZ) domain containing 8	GO:0005515,GO:0005634,GO:0005654,GO:0006897,GO:0016182,GO:0030054,GO:0030122,GO:0030424,GO:0031175,GO:0031410,GO:0036466,GO:0042995,GO:0044297,GO:0045202,GO:0048488,GO:0098793,GO:0150007	protein binding|nucleus|nucleoplasm|endocytosis|synaptic vesicle budding from endosome|cell junction|AP-2 adaptor complex|axon|neuron projection development|cytoplasmic vesicle|synaptic vesicle recycling via endosome|cell projection|cell body|synapse|synaptic vesicle endocytosis|presynapse|clathrin-dependent synaptic vesicle endocytosis
Bub1	230.438	0.124704	8.92013	2.16202	1.11238	4.6575e-19	1.53668e-17	Up	1.66742	1.75862	1.5683	1.89722	5.43363	4.53758	4.7971	4.41813	12235	BUB1, mitotic checkpoint serine/threonine kinase	GO:0000166,GO:0000775,GO:0000776,GO:0000779,GO:0004672,GO:0004674,GO:0005524,GO:0005634,GO:0005654,GO:0005694,GO:0005829,GO:0006468,GO:0006915,GO:0007049,GO:0007059,GO:0007063,GO:0007094,GO:0016301,GO:0016310,GO:0016740,GO:0043231,GO:0051301,GO:0051754,GO:0051983,GO:0071174,GO:0106310,GO:0106311,GO:2001244	nucleotide binding|chromosome, centromeric region|kinetochore|condensed chromosome, centromeric region|protein kinase activity|protein serine/threonine kinase activity|ATP binding|nucleus|nucleoplasm|chromosome|cytosol|protein phosphorylation|apoptotic process|cell cycle|chromosome segregation|regulation of sister chromatid cohesion|mitotic spindle assembly checkpoint signaling|kinase activity|ph…	mmu04110,mmu04114,mmu04914	Cell cycle|Oocyte meiosis|Progesterone-mediated oocyte maturation
Bub1b	432.228	0.122033	6.65324	1.75554	0.811916	2.86718e-11	3.55208e-10	Up	4.36111	4.76084	4.33148	4.04289	9.99052	11.2332	10.174	8.0887	12236	BUB1B, mitotic checkpoint serine/threonine kinase	GO:0000166,GO:0000775,GO:0000776,GO:0000940,GO:0004672,GO:0004674,GO:0005515,GO:0005524,GO:0005634,GO:0005694,GO:0005737,GO:0005819,GO:0005829,GO:0006468,GO:0006915,GO:0007049,GO:0007091,GO:0007094,GO:0016301,GO:0016310,GO:0016740,GO:0048471,GO:0051301,GO:0051754,GO:0071459,GO:0106310,GO:0106311	nucleotide binding|chromosome, centromeric region|kinetochore|outer kinetochore|protein kinase activity|protein serine/threonine kinase activity|protein binding|ATP binding|nucleus|chromosome|cytoplasm|spindle|cytosol|protein phosphorylation|apoptotic process|cell cycle|metaphase/anaphase transition of mitotic cell cycle|mitotic spindle assembly checkpoint signaling|kinase activity|phosphorylatio…	mmu04110,mmu05166	Cell cycle|Human T-cell leukemia virus 1 infection
Bves	49.1613	0.29307	3.52069	2.04458	1.03181	0.000430429	0.00153573	Up	0.303232	0.525763	0.340055	0.270466	0.885761	0.845242	0.672366	1.38376	23828	blood vessel epicardial substance	GO:0000166,GO:0001921,GO:0002027,GO:0002244,GO:0002931,GO:0005198,GO:0005515,GO:0005886,GO:0005901,GO:0005923,GO:0007155,GO:0007275,GO:0007507,GO:0007519,GO:0008360,GO:0016020,GO:0016021,GO:0016192,GO:0016328,GO:0030054,GO:0030552,GO:0031253,GO:0034446,GO:0040017,GO:0042383,GO:0042391,GO:0043087,GO:0048278,GO:0051146,GO:0060931,GO:0060973,GO:0090136,GO:2001135	nucleotide binding|positive regulation of receptor recycling|regulation of heart rate|hematopoietic progenitor cell differentiation|response to ischemia|structural molecule activity|protein binding|plasma membrane|caveola|bicellular tight junction|cell adhesion|multicellular organism development|heart development|skeletal muscle tissue development|regulation of cell shape|membrane|integral compon…	mmu04530	Tight junction
C2cd3	644.007	0.0946278	7.5855	1.64467	0.717799	3.31211e-14	6.13339e-13	Up	2.96441	2.72476	3.0547	3.47525	6.67699	6.40904	6.15247	6.66836	277939	C2 calcium-dependent domain containing 3	GO:0001701,GO:0001947,GO:0005515,GO:0005737,GO:0005813,GO:0005814,GO:0005856,GO:0005929,GO:0007389,GO:0007420,GO:0008589,GO:0016485,GO:0021915,GO:0021997,GO:0030030,GO:0030162,GO:0030326,GO:0034451,GO:0036064,GO:0042733,GO:0042995,GO:0060271,GO:0061511,GO:0071539,GO:1905515	in utero embryonic development|heart looping|protein binding|cytoplasm|centrosome|centriole|cytoskeleton|cilium|pattern specification process|brain development|regulation of smoothened signaling pathway|protein processing|neural tube development|neural plate axis specification|cell projection organization|regulation of proteolysis|embryonic limb morphogenesis|centriolar satellite|ciliary basal bo…
C2cd4d	5.59582	0.747389	2.36862	3.41121	1.77028	0.0178543	0.0411365	Up	0.0886924	0.0878745	0.0884113	0.129451	0.172717	0.392651	0.437023	0.740086	271944	C2 calcium-dependent domain containing 4D
C3ar1	138.999	0.180781	3.99149	1.64899	0.721587	6.56587e-05	0.000279282	Up	1.27606	1.60055	1.05551	1.08314	3.29127	2.1502	2.46156	2.74696	12267	complement component 3a receptor 1	GO:0001850,GO:0002430,GO:0002462,GO:0004875,GO:0004876,GO:0004930,GO:0005886,GO:0006935,GO:0006954,GO:0007165,GO:0007186,GO:0007200,GO:0007204,GO:0008217,GO:0010575,GO:0010759,GO:0016020,GO:0016021,GO:0030335,GO:0045766,GO:0048661,GO:0051482,GO:0072126,GO:0090023,GO:2000573	complement component C3a binding|complement receptor mediated signaling pathway|tolerance induction to nonself antigen|complement receptor activity|complement component C3a receptor activity|G protein-coupled receptor activity|plasma membrane|chemotaxis|inflammatory response|signal transduction|G protein-coupled receptor signaling pathway|phospholipase C-activating G protein-coupled receptor sign…	mmu04080,mmu04610,mmu05150,mmu05171	Neuroactive ligand-receptor interaction|Complement and coagulation cascades|Staphylococcus aureus infection|Coronavirus disease - COVID-19
C5ar1	60.7709	0.225144	3.7756	1.80257	0.850052	0.000159626	0.000625343	Up	0.862904	0.877446	0.769625	0.95011	1.70251	2.59146	1.87978	1.84748	12273	complement component 5a receptor 1	GO:0001774,GO:0001856,GO:0002430,GO:0004875,GO:0004878,GO:0004930,GO:0005886,GO:0006915,GO:0006935,GO:0006954,GO:0007165,GO:0007200,GO:0007204,GO:0009986,GO:0010575,GO:0010759,GO:0016020,GO:0016021,GO:0016323,GO:0021534,GO:0030593,GO:0031410,GO:0032494,GO:0038178,GO:0042789,GO:0043524,GO:0045177,GO:0045766,GO:0048143,GO:0050679,GO:0050830,GO:0050890,GO:0070374,GO:0090023,GO:0097242,GO:0099172,GO:…	microglial cell activation|complement component C5a binding|complement receptor mediated signaling pathway|complement receptor activity|complement component C5a receptor activity|G protein-coupled receptor activity|plasma membrane|apoptotic process|chemotaxis|inflammatory response|signal transduction|phospholipase C-activating G protein-coupled receptor signaling pathway|positive regulation of cy…	mmu04080,mmu04610,mmu04613,mmu05150,mmu05171	Neuroactive ligand-receptor interaction|Complement and coagulation cascades|Neutrophil extracellular trap formation|Staphylococcus aureus infection|Coronavirus disease - COVID-19
Cacna1b	44.514	0.282294	4.02299	2.1972	1.13566	5.74646e-05	0.00024701	Up	0.096328	0.130602	0.156669	0.113463	0.291253	0.294279	0.309769	0.512952	12287	calcium channel, voltage-dependent, N type, alpha 1B subunit	GO:0000166,GO:0001956,GO:0005216,GO:0005244,GO:0005245,GO:0005261,GO:0005262,GO:0005509,GO:0005515,GO:0005524,GO:0005886,GO:0005891,GO:0006811,GO:0006816,GO:0007268,GO:0007269,GO:0007626,GO:0008016,GO:0008022,GO:0008217,GO:0008331,GO:0014070,GO:0016020,GO:0016021,GO:0019233,GO:0030425,GO:0032991,GO:0033574,GO:0034765,GO:0043005,GO:0043025,GO:0043198,GO:0043679,GO:0046872,GO:0048265,GO:0050804,GO:…	nucleotide binding|positive regulation of neurotransmitter secretion|ion channel activity|voltage-gated ion channel activity|voltage-gated calcium channel activity|cation channel activity|calcium channel activity|calcium ion binding|protein binding|ATP binding|plasma membrane|voltage-gated calcium channel complex|ion transport|calcium ion transport|chemical synaptic transmission|neurotransmitter …	mmu04010,mmu04020,mmu04721,mmu04723,mmu04725,mmu04726,mmu04727,mmu04728,mmu04930,mmu05016,mmu05020,mmu05022,mmu05032,mmu05033	MAPK signaling pathway|Calcium signaling pathway|Synaptic vesicle cycle|Retrograde endocannabinoid signaling|Cholinergic synapse|Serotonergic synapse|GABAergic synapse|Dopaminergic synapse|Type II diabetes mellitus|Huntington disease|Prion disease|Pathways of neurodegeneration - multiple diseases|Morphine addiction|Nicotine addiction
Cacna1c	135.446	0.277453	5.2308	2.73454	1.4513	1.68782e-07	1.16156e-06	Up	0.263081	0.392819	0.125583	0.16585	0.941655	0.780106	0.635373	0.973953	12288	calcium channel, voltage-dependent, L type, alpha 1C subunit	GO:0002095,GO:0002520,GO:0005216,GO:0005244,GO:0005245,GO:0005262,GO:0005515,GO:0005516,GO:0005737,GO:0005886,GO:0005891,GO:0006811,GO:0006816,GO:0006874,GO:0006939,GO:0007204,GO:0007268,GO:0007507,GO:0007628,GO:0008217,GO:0008331,GO:0008542,GO:0009986,GO:0014069,GO:0016020,GO:0016021,GO:0017156,GO:0019229,GO:0019899,GO:0019904,GO:0030018,GO:0030054,GO:0030073,GO:0030252,GO:0030315,GO:0030425,GO:…	caveolar macromolecular signaling complex|immune system development|ion channel activity|voltage-gated ion channel activity|voltage-gated calcium channel activity|calcium channel activity|protein binding|calmodulin binding|cytoplasm|plasma membrane|voltage-gated calcium channel complex|ion transport|calcium ion transport|cellular calcium ion homeostasis|smooth muscle contraction|positive regulati…	mmu04010,mmu04020,mmu04022,mmu04024,mmu04260,mmu04261,mmu04270,mmu04713,mmu04720,mmu04723,mmu04724,mmu04725,mmu04726,mmu04727,mmu04728,mmu04742,mmu04911,mmu04912,mmu04921,mmu04924,mmu04925,mmu04927,mmu04929,mmu04930,mmu04934,mmu04935,mmu05010,mmu05020,mmu05022,mmu05031,mmu05410,mmu05412,mmu05414	MAPK signaling pathway|Calcium signaling pathway|cGMP-PKG signaling pathway|cAMP signaling pathway|Cardiac muscle contraction|Adrenergic signaling in cardiomyocytes|Vascular smooth muscle contraction|Circadian entrainment|Long-term potentiation|Retrograde endocannabinoid signaling|Glutamatergic synapse|Cholinergic synapse|Serotonergic synapse|GABAergic synapse|Dopaminergic synapse|Taste transduct…
Cacna1e	137.682	0.19968	3.96239	1.73053	0.791213	7.42018e-05	0.00031186	Up	0.118376	0.108677	0.0822761	0.075028	0.266477	0.160265	0.222613	0.209564	12290	calcium channel, voltage-dependent, R type, alpha 1E subunit	GO:0001662,GO:0002027,GO:0005216,GO:0005244,GO:0005245,GO:0005262,GO:0005509,GO:0005891,GO:0006811,GO:0006816,GO:0007268,GO:0007626,GO:0008542,GO:0016020,GO:0016021,GO:0019226,GO:0019233,GO:0022843,GO:0030317,GO:0034765,GO:0042593,GO:0042596,GO:0043204,GO:0046872,GO:0047485,GO:0048265,GO:0048266,GO:0050877,GO:0055085,GO:0061178,GO:0070509,GO:0070588,GO:0090273,GO:0098982,GO:0099055,GO:0099056,GO:…	behavioral fear response|regulation of heart rate|ion channel activity|voltage-gated ion channel activity|voltage-gated calcium channel activity|calcium channel activity|calcium ion binding|voltage-gated calcium channel complex|ion transport|calcium ion transport|chemical synaptic transmission|locomotory behavior|visual learning|membrane|integral component of membrane|transmission of nerve impuls…	mmu04010,mmu04020,mmu04930	MAPK signaling pathway|Calcium signaling pathway|Type II diabetes mellitus
Cacna1h	330.154	0.1506	4.3728	1.57849	0.658546	1.22662e-05	6.02863e-05	Up	1.23481	1.49589	1.28465	0.844728	2.43614	2.1909	2.69945	2.54782	58226	calcium channel, voltage-dependent, T type, alpha 1H subunit	GO:0001518,GO:0005216,GO:0005244,GO:0005245,GO:0005248,GO:0005262,GO:0005515,GO:0005634,GO:0005737,GO:0005886,GO:0005887,GO:0005891,GO:0005901,GO:0006811,GO:0006816,GO:0008332,GO:0016020,GO:0016021,GO:0019228,GO:0019233,GO:0030425,GO:0032342,GO:0034651,GO:0034765,GO:0042383,GO:0042391,GO:0043005,GO:0043204,GO:0045956,GO:0046872,GO:0055085,GO:0070509,GO:0070588,GO:0086010,GO:0097110,GO:0098662,GO:…	voltage-gated sodium channel complex|ion channel activity|voltage-gated ion channel activity|voltage-gated calcium channel activity|voltage-gated sodium channel activity|calcium channel activity|protein binding|nucleus|cytoplasm|plasma membrane|integral component of plasma membrane|voltage-gated calcium channel complex|caveola|ion transport|calcium ion transport|low voltage-gated calcium channel …	mmu04010,mmu04020,mmu04713,mmu04925,mmu04927,mmu04929,mmu04934	MAPK signaling pathway|Calcium signaling pathway|Circadian entrainment|Aldosterone synthesis and secretion|Cortisol synthesis and secretion|GnRH secretion|Cushing syndrome
Cacna2d1	184.797	0.201381	3.40914	1.60942	0.686538	0.000651677	0.00222507	Up	0.236684	0.456119	0.282602	0.326471	0.64072	0.539906	0.607469	0.903396	12293	calcium channel, voltage-dependent, alpha2/delta subunit 1	GO:0005244,GO:0005245,GO:0005262,GO:0005515,GO:0005891,GO:0006811,GO:0006816,GO:0016020,GO:0016021,GO:0016529,GO:0030315,GO:0034765,GO:0046872,GO:0051924,GO:0060307,GO:0060402,GO:0061577,GO:0070588,GO:0086002,GO:0086048,GO:0086057,GO:0086091,GO:0098903,GO:0098978,GO:0099025,GO:0099029,GO:1901387,GO:1901843,GO:1902514,GO:1904646,GO:1990454	voltage-gated ion channel activity|voltage-gated calcium channel activity|calcium channel activity|protein binding|voltage-gated calcium channel complex|ion transport|calcium ion transport|membrane|integral component of membrane|sarcoplasmic reticulum|T-tubule|regulation of ion transmembrane transport|metal ion binding|regulation of calcium ion transport|regulation of ventricular cardiac muscle c…	mmu04010,mmu04260,mmu04261,mmu04921,mmu05410,mmu05412,mmu05414	MAPK signaling pathway|Cardiac muscle contraction|Adrenergic signaling in cardiomyocytes|Oxytocin signaling pathway|Hypertrophic cardiomyopathy|Arrhythmogenic right ventricular cardiomyopathy|Dilated cardiomyopathy
Cacnb2	51.5669	0.261784	3.01616	1.72857	0.789582	0.00255994	0.0074832	Up	0.163672	0.352527	0.212808	0.221575	0.422664	0.651083	0.532975	0.497309	12296	calcium channel, voltage-dependent, beta 2 subunit	GO:0005244,GO:0005245,GO:0005246,GO:0005262,GO:0005515,GO:0005886,GO:0005891,GO:0006811,GO:0006816,GO:0007268,GO:0007528,GO:0007601,GO:0008331,GO:0016020,GO:0019901,GO:0019904,GO:0034765,GO:0042802,GO:0051015,GO:0051219,GO:0051928,GO:0070509,GO:0070588,GO:0072659,GO:0086007,GO:0086045,GO:0086056,GO:0086091,GO:0098684,GO:0098912,GO:0099635,GO:1901385,GO:1901843,GO:1904879,GO:1990454	voltage-gated ion channel activity|voltage-gated calcium channel activity|calcium channel regulator activity|calcium channel activity|protein binding|plasma membrane|voltage-gated calcium channel complex|ion transport|calcium ion transport|chemical synaptic transmission|neuromuscular junction development|visual perception|high voltage-gated calcium channel activity|membrane|protein kinase binding…	mmu04010,mmu04260,mmu04261,mmu04921,mmu05410,mmu05412,mmu05414	MAPK signaling pathway|Cardiac muscle contraction|Adrenergic signaling in cardiomyocytes|Oxytocin signaling pathway|Hypertrophic cardiomyopathy|Arrhythmogenic right ventricular cardiomyopathy|Dilated cardiomyopathy
Cad	573.898	0.136645	5.33614	1.65767	0.729158	9.49454e-08	6.79957e-07	Up	3.67344	3.18764	2.95542	2.52028	7.30424	6.6349	6.90307	5.53923	69719	carbamoyl-phosphate synthetase 2, aspartate transcarbamylase, and dihydroorotase	GO:0000166,GO:0002134,GO:0003824,GO:0004070,GO:0004088,GO:0004151,GO:0004672,GO:0005524,GO:0005634,GO:0005654,GO:0005737,GO:0005829,GO:0006207,GO:0006221,GO:0006228,GO:0006520,GO:0006541,GO:0006807,GO:0008152,GO:0008270,GO:0016363,GO:0016597,GO:0016740,GO:0016743,GO:0016787,GO:0016810,GO:0016812,GO:0016874,GO:0017144,GO:0018107,GO:0019240,GO:0019899,GO:0032868,GO:0032991,GO:0042594,GO:0042802,GO:…	nucleotide binding|UTP binding|catalytic activity|aspartate carbamoyltransferase activity|carbamoyl-phosphate synthase (glutamine-hydrolyzing) activity|dihydroorotase activity|protein kinase activity|ATP binding|nucleus|nucleoplasm|cytoplasm|cytosol|'de novo' pyrimidine nucleobase biosynthetic process|pyrimidine nucleotide biosynthetic process|UTP biosynthetic process|cellular amino acid metaboli…	mmu00240,mmu00250	Pyrimidine metabolism|Alanine, aspartate and glutamate metabolism
Cadps	35.2698	0.26019	2.93343	1.69731	0.76325	0.00335242	0.00947264	Up	0.205733	0.213542	0.195315	0.285978	0.515108	0.46263	0.511691	0.480273	27062	Ca2+-dependent secretion activator	GO:0005509,GO:0005515,GO:0005546,GO:0006887,GO:0008289,GO:0015031,GO:0016020,GO:0016050,GO:0016079,GO:0016082,GO:0019901,GO:0030054,GO:0031045,GO:0031410,GO:0045202,GO:0045921,GO:0045956,GO:0046872,GO:0050432,GO:0098674,GO:0098793,GO:0098978,GO:0099525,GO:1990504	calcium ion binding|protein binding|phosphatidylinositol-4,5-bisphosphate binding|exocytosis|lipid binding|protein transport|membrane|vesicle organization|synaptic vesicle exocytosis|synaptic vesicle priming|protein kinase binding|cell junction|dense core granule|cytoplasmic vesicle|synapse|positive regulation of exocytosis|positive regulation of calcium ion-dependent exocytosis|metal ion binding…
Cald1	1433.22	0.278352	2.28907	1.55527	0.637167	0.0220755	0.0495737	Up	5.30609	10.6311	5.69331	7.62257	14.6814	12.0643	11.838	19.7475	109624	caldesmon 1	GO:0001525,GO:0003779,GO:0005884,GO:0006940,GO:0014069,GO:0015629,GO:0016020,GO:0017022,GO:0030425,GO:0030478,GO:0032092,GO:0043025,GO:0043197,GO:0051017,GO:0071559	angiogenesis|actin binding|actin filament|regulation of smooth muscle contraction|postsynaptic density|actin cytoskeleton|membrane|myosin binding|dendrite|actin cap|positive regulation of protein binding|neuronal cell body|dendritic spine|actin filament bundle assembly|response to transforming growth factor beta	mmu04270	Vascular smooth muscle contraction
Camk2a	38.7911	0.274887	2.69855	1.67226	0.741795	0.00696426	0.0180269	Up	0.24646	0.213664	0.286625	0.299766	0.539943	0.585963	0.404802	0.728365	12322	calcium/calmodulin-dependent protein kinase II alpha	GO:0000082,GO:0000166,GO:0002931,GO:0004672,GO:0004674,GO:0004683,GO:0005515,GO:0005516,GO:0005524,GO:0005634,GO:0005737,GO:0005739,GO:0005829,GO:0005954,GO:0006468,GO:0006816,GO:0009931,GO:0010666,GO:0014069,GO:0016020,GO:0016301,GO:0016310,GO:0016740,GO:0018105,GO:0030054,GO:0030424,GO:0030425,GO:0032794,GO:0032839,GO:0035235,GO:0035254,GO:0038166,GO:0042802,GO:0042803,GO:0042995,GO:0043005,GO:…	G1/S transition of mitotic cell cycle|nucleotide binding|response to ischemia|protein kinase activity|protein serine/threonine kinase activity|calmodulin-dependent protein kinase activity|protein binding|calmodulin binding|ATP binding|nucleus|cytoplasm|mitochondrion|cytosol|calcium- and calmodulin-dependent protein kinase complex|protein phosphorylation|calcium ion transport|calcium-dependent pro…	mmu04012,mmu04020,mmu04024,mmu04066,mmu04114,mmu04217,mmu04261,mmu04310,mmu04360,mmu04713,mmu04720,mmu04722,mmu04725,mmu04728,mmu04740,mmu04750,mmu04911,mmu04912,mmu04916,mmu04921,mmu04922,mmu04925,mmu04934,mmu04971,mmu05012,mmu05022,mmu05031,mmu05152,mmu05200,mmu05205,mmu05214,mmu05415,mmu05417	ErbB signaling pathway|Calcium signaling pathway|cAMP signaling pathway|HIF-1 signaling pathway|Oocyte meiosis|Necroptosis|Adrenergic signaling in cardiomyocytes|Wnt signaling pathway|Axon guidance|Circadian entrainment|Long-term potentiation|Neurotrophin signaling pathway|Cholinergic synapse|Dopaminergic synapse|Olfactory transduction|Inflammatory mediator regulation of TRP channels|Insulin secr…
Cap2	147.641	0.180177	3.44017	1.5367	0.619837	0.000581354	0.00201048	Up	1.90144	2.30054	1.29398	1.99248	4.48611	3.23765	3.60352	3.48984	67252	CAP, adenylate cyclase-associated protein, 2 (yeast)	GO:0000902,GO:0003779,GO:0005737,GO:0005886,GO:0007010,GO:0008179,GO:0014069,GO:0016020,GO:0019933,GO:0042802,GO:0045761	cell morphogenesis|actin binding|cytoplasm|plasma membrane|cytoskeleton organization|adenylate cyclase binding|postsynaptic density|membrane|cAMP-mediated signaling|identical protein binding|regulation of adenylate cyclase activity
Car14	17.4119	0.439747	2.50316	2.14467	1.10076	0.012309	0.0297282	Up	0.510872	0.267967	0.119824	0.263167	0.936338	0.975629	0.710758	0.595556	23831	carbonic anhydrase 14	GO:0004089,GO:0005886,GO:0006730,GO:0006885,GO:0008270,GO:0015670,GO:0016020,GO:0016021,GO:0016829,GO:0016836,GO:0046872	carbonate dehydratase activity|plasma membrane|one-carbon metabolic process|regulation of pH|zinc ion binding|carbon dioxide transport|membrane|integral component of membrane|lyase activity|hydro-lyase activity|metal ion binding	mmu00910	Nitrogen metabolism
Car15	50.0078	0.22391	5.32724	2.28599	1.19282	9.97189e-08	7.12214e-07	Up	1.42598	1.30818	1.47411	1.43891	4.16538	4.20865	3.79945	4.46211	80733	carbonic anhydrase 15	GO:0004089,GO:0005576,GO:0005886,GO:0006730,GO:0008270,GO:0016020,GO:0016829,GO:0016836,GO:0046658,GO:0046872	carbonate dehydratase activity|extracellular region|plasma membrane|one-carbon metabolic process|zinc ion binding|membrane|lyase activity|hydro-lyase activity|anchored component of plasma membrane|metal ion binding	mmu00910	Nitrogen metabolism
Carf	62.9498	0.213259	2.82569	1.51846	0.602605	0.00471784	0.0127899	Up	0.331589	0.507729	0.530863	0.400863	0.909888	0.879799	0.703059	0.964227	241066	calcium response factor	GO:0000978,GO:0000981,GO:0001228,GO:0001652,GO:0003677,GO:0003700,GO:0005515,GO:0005634,GO:0006357,GO:0035865,GO:0045944,GO:0051090,GO:0061400,GO:0071277	RNA polymerase II cis-regulatory region sequence-specific DNA binding|DNA-binding transcription factor activity, RNA polymerase II-specific|DNA-binding transcription activator activity, RNA polymerase II-specific|granular component|DNA binding|DNA-binding transcription factor activity|protein binding|nucleus|regulation of transcription by RNA polymerase II|cellular response to potassium ion|posit…
Carmil3	27.8632	0.349945	3.90797	2.58036	1.36757	9.30752e-05	0.00038347	Up	0.199219	0.139329	0.198588	0.102625	0.342313	0.634094	0.623626	0.525602	268747	capping protein regulator and myosin 1 linker 3	GO:0005737,GO:0005886,GO:0016020	cytoplasm|plasma membrane|membrane
Catspere2	58.6324	0.207157	4.73923	1.97488	0.981766	2.14531e-06	1.20602e-05	Up	0.11349	0.115656	0.100201	0.119894	0.27468	0.261583	0.322743	0.284101	545391	cation channel sperm associated auxiliary subunit epsilon 2	GO:0036128	CatSper complex
Catsperg1	7.90152	0.603279	2.84857	3.2909	1.71848	0.00439163	0.0120185	Up	0.043853	0.0173794	0.0262284	0.0256022	0.102478	0.0862854	0.164222	0.128075	320225	cation channel sperm associated auxiliary subunit gamma 1	GO:0016020,GO:0016021,GO:0031514,GO:0036128,GO:0097228	membrane|integral component of membrane|motile cilium|CatSper complex|sperm principal piece
Cbarp	41.7083	0.268363	2.81286	1.68748	0.754867	0.00491035	0.0132574	Up	0.333337	0.228644	0.48564	0.349296	0.724032	0.643262	0.87178	0.802356	100503659	calcium channel, voltage-dependent, beta subunit associated regulatory protein	GO:0005886,GO:0016020,GO:0016021,GO:0030054,GO:0030141,GO:0030426,GO:0031410,GO:0042995,GO:0044325,GO:0045202,GO:0045955,GO:1901386,GO:1903170	plasma membrane|membrane|integral component of membrane|cell junction|secretory granule|growth cone|cytoplasmic vesicle|cell projection|ion channel binding|synapse|negative regulation of calcium ion-dependent exocytosis|negative regulation of voltage-gated calcium channel activity|negative regulation of calcium ion transmembrane transport
Cc2d2a	123.388	0.161782	4.06986	1.57837	0.658432	4.7041e-05	0.000206227	Up	0.730557	0.774319	0.575819	0.77698	1.31514	1.47923	1.66593	1.34681	231214	coiled-coil and C2 domain containing 2A	GO:0001822,GO:0001843,GO:0005515,GO:0005737,GO:0005856,GO:0005929,GO:0007224,GO:0007368,GO:0007507,GO:0030030,GO:0035082,GO:0035869,GO:0036038,GO:0042995,GO:0043010,GO:0044458,GO:0060271,GO:1904491,GO:1905515,GO:1990403	kidney development|neural tube closure|protein binding|cytoplasm|cytoskeleton|cilium|smoothened signaling pathway|determination of left/right symmetry|heart development|cell projection organization|axoneme assembly|ciliary transition zone|MKS complex|cell projection|camera-type eye development|motile cilium assembly|cilium assembly|protein localization to ciliary transition zone|non-motile cilium…
Ccar1	1521.26	0.0816894	9.32393	1.69545	0.761667	1.12105e-20	4.55016e-19	Up	13.2968	13.0089	11.5019	13.0756	28.1683	25.1274	28.0668	29.9206	67500	cell division cycle and apoptosis regulator 1	GO:0000978,GO:0003713,GO:0003714,GO:0005515,GO:0005634,GO:0005641,GO:0005737,GO:0006355,GO:0006915,GO:0007049,GO:0008284,GO:0030335,GO:0030374,GO:0043065	RNA polymerase II cis-regulatory region sequence-specific DNA binding|transcription coactivator activity|transcription corepressor activity|protein binding|nucleus|nuclear envelope lumen|cytoplasm|regulation of transcription, DNA-templated|apoptotic process|cell cycle|positive regulation of cell population proliferation|positive regulation of cell migration|nuclear receptor coactivator activity|p…
Ccbe1	164.166	0.167555	5.8339	1.96905	0.977502	5.41458e-09	4.75536e-08	Up	0.885224	1.03401	0.863841	0.843216	2.91242	2.33764	1.8733	2.06049	320924	collagen and calcium binding EGF domains 1	GO:0001525,GO:0001945,GO:0001946,GO:0002020,GO:0003016,GO:0005509,GO:0005518,GO:0005576,GO:0005581,GO:0005615,GO:0007275,GO:0007585,GO:0010575,GO:0010595,GO:0010954,GO:0030324,GO:0031012,GO:0045766,GO:1900748,GO:1901492	angiogenesis|lymph vessel development|lymphangiogenesis|protease binding|respiratory system process|calcium ion binding|collagen binding|extracellular region|collagen trimer|extracellular space|multicellular organism development|respiratory gaseous exchange by respiratory system|positive regulation of vascular endothelial growth factor production|positive regulation of endothelial cell migration|…
Ccdc114	254.016	0.166111	4.27945	1.63678	0.710862	1.87357e-05	8.90226e-05	Up	2.81188	1.74122	2.23199	1.9887	4.47443	5.32776	4.51579	4.23647	211535	coiled-coil domain containing 114	GO:0003341,GO:0005737,GO:0005856,GO:0005929,GO:0005930,GO:0036157,GO:0036158,GO:0042995	cilium movement|cytoplasm|cytoskeleton|cilium|axoneme|outer dynein arm|outer dynein arm assembly|cell projection
Ccdc125	61.7664	0.199988	3.89316	1.71545	0.778584	9.89468e-05	0.000405131	Up	0.538276	0.75696	0.709658	0.777191	1.45399	1.4691	1.64272	1.57568	76041	coiled-coil domain containing 125	GO:0005737,GO:0035024,GO:0042802,GO:0090630,GO:2000145,GO:2000146	cytoplasm|negative regulation of Rho protein signal transduction|identical protein binding|activation of GTPase activity|regulation of cell motility|negative regulation of cell motility
Ccdc14	63.1906	0.20541	5.26912	2.11745	1.08233	1.37077e-07	9.54965e-07	Up	0.465999	0.583918	0.532835	0.373414	1.2678	1.37535	1.29666	1.3867	239839	coiled-coil domain containing 14	GO:0005737,GO:0005813,GO:0005856,GO:0034451,GO:0071539	cytoplasm|centrosome|cytoskeleton|centriolar satellite|protein localization to centrosome
Ccdc15	85.8723	0.189387	5.39565	2.03054	1.02187	6.82754e-08	4.99093e-07	Up	0.208649	0.217606	0.153254	0.149595	0.488295	0.518576	0.440098	0.458173	245902	coiled-coil domain containing 15	GO:0005813	centrosome
Ccdc163	98.1857	0.182734	6.54554	2.29118	1.19609	5.92824e-11	7.0053e-10	Up	1.31042	1.26815	2.00497	1.80884	4.56966	4.70707	4.47484	5.1177	68394	coiled-coil domain containing 163
Ccdc171	32.5678	0.272128	2.31352	1.54711	0.629572	0.0206943	0.0467899	Up	0.137351	0.193383	0.172946	0.147714	0.28859	0.2987	0.391821	0.316688	320226	coiled-coil domain containing 171
Ccdc173	6.08292	0.722052	2.95932	4.3978	2.13678	0.0030832	0.008802	Up	0.026515	0.0262705	0.026431	0.0257999	0.167813	0.195642	0.0783901	0.152111	75051	coiled-coil domain containing 173
Ccdc18	53.2314	0.252435	6.47654	3.10567	1.6349	9.38513e-11	1.06768e-09	Up	0.209203	0.207274	0.176457	0.140927	0.79129	0.736182	0.848449	0.553916	73254	coiled-coil domain containing 18
Ccdc191	69.2561	0.238511	2.47246	1.50494	0.589708	0.0134188	0.0321235	Up	0.565731	0.590015	0.385852	0.386297	0.821435	0.693268	1.17372	1.05594	212153	coiled-coil domain containing 191
Ccdc34	309.535	0.123293	6.64665	1.76478	0.819488	2.9983e-11	3.69721e-10	Up	1.60479	2.02627	1.99963	2.08519	4.34469	4.99632	4.29123	3.85809	68201	coiled-coil domain containing 34
Ccdc39	12.2303	0.467156	2.62978	2.34326	1.22852	0.00854409	0.0215503	Up	0.0771223	0.109159	0.0549128	0.0428814	0.246734	0.151746	0.21715	0.241328	51938	coiled-coil domain containing 39	GO:0001947,GO:0003341,GO:0003351,GO:0003356,GO:0005737,GO:0005829,GO:0005856,GO:0005929,GO:0005930,GO:0007368,GO:0007420,GO:0007507,GO:0030317,GO:0030324,GO:0035469,GO:0036159,GO:0042995,GO:0044458,GO:0051649,GO:0060285,GO:0060287,GO:0061512,GO:0061966,GO:0070286,GO:0071907,GO:0071910,GO:0090660,GO:0097729	heart looping|cilium movement|epithelial cilium movement involved in extracellular fluid movement|regulation of cilium beat frequency|cytoplasm|cytosol|cytoskeleton|cilium|axoneme|determination of left/right symmetry|brain development|heart development|flagellated sperm motility|lung development|determination of pancreatic left/right asymmetry|inner dynein arm assembly|cell projection|motile cili…
Ccdc57	48.0647	0.284349	2.64925	1.68566	0.753311	0.00806716	0.0204776	Up	0.58725	0.258593	0.416276	0.368243	0.736984	1.01425	0.745909	1.06172	71276	coiled-coil domain containing 57	GO:0000086,GO:0005737,GO:0005813,GO:0005814,GO:0005856,GO:0005876,GO:0007020,GO:0007099,GO:0034451,GO:0045931,GO:0060271	G2/M transition of mitotic cell cycle|cytoplasm|centrosome|centriole|cytoskeleton|spindle microtubule|microtubule nucleation|centriole replication|centriolar satellite|positive regulation of mitotic cell cycle|cilium assembly
Ccdc66	186.942	0.14477	4.12741	1.51312	0.597525	3.66867e-05	0.000164199	Up	1.28598	1.83894	1.96911	1.85759	3.48534	3.19548	3.00495	3.84426	320234	coiled-coil domain containing 66	GO:0001578,GO:0001917,GO:0005737,GO:0005813,GO:0005829,GO:0005856,GO:0005874,GO:0005929,GO:0008017,GO:0030030,GO:0030054,GO:0034451,GO:0036064,GO:0042803,GO:0042995,GO:0046548,GO:0050908,GO:0060060,GO:0060271,GO:0090543,GO:1903564	microtubule bundle formation|photoreceptor inner segment|cytoplasm|centrosome|cytosol|cytoskeleton|microtubule|cilium|microtubule binding|cell projection organization|cell junction|centriolar satellite|ciliary basal body|protein homodimerization activity|cell projection|retinal rod cell development|detection of light stimulus involved in visual perception|post-embryonic retina morphogenesis in ca…
Ccdc77	102.365	0.152502	3.84519	1.50149	0.586398	0.000120458	0.000485196	Up	1.10112	1.28933	1.14753	1.26623	2.40422	2.29789	2.28536	2.29706	67200	coiled-coil domain containing 77	GO:0005813	centrosome
Ccdc84	205.18	0.115272	6.38136	1.66508	0.735595	1.75527e-10	1.91979e-09	Up	5.33573	5.82344	5.65125	5.75969	11.3242	12.5491	12.1597	12.3483	382073	coiled-coil domain containing 84	GO:0005813,GO:0010826,GO:0042176	centrosome|negative regulation of centrosome duplication|regulation of protein catabolic process
Ccdc88a	94.3827	0.181834	4.89039	1.8522	0.889238	1.00638e-06	5.99296e-06	Up	0.254808	0.256666	0.203201	0.27273	0.587179	0.472116	0.627771	0.673305	108686	coiled coil domain containing 88A	GO:0001932,GO:0001965,GO:0003779,GO:0005080,GO:0005085,GO:0005092,GO:0005154,GO:0005158,GO:0005515,GO:0005737,GO:0005783,GO:0005794,GO:0005813,GO:0005814,GO:0005829,GO:0005856,GO:0005886,GO:0006260,GO:0006275,GO:0007264,GO:0007399,GO:0008017,GO:0010975,GO:0016020,GO:0016477,GO:0030027,GO:0030030,GO:0030032,GO:0030142,GO:0030705,GO:0031122,GO:0031252,GO:0031410,GO:0031682,GO:0031929,GO:0032147,GO:…	regulation of protein phosphorylation|G-protein alpha-subunit binding|actin binding|protein kinase C binding|guanyl-nucleotide exchange factor activity|GDP-dissociation inhibitor activity|epidermal growth factor receptor binding|insulin receptor binding|protein binding|cytoplasm|endoplasmic reticulum|Golgi apparatus|centrosome|centriole|cytosol|cytoskeleton|plasma membrane|DNA replication|regulat…
Cchcr1	126.859	0.15994	6.8317	2.13267	1.09266	8.39137e-12	1.12003e-10	Up	1.17883	1.00111	1.2514	0.923586	2.84716	3.20809	3.12304	2.77852	240084	coiled-coil alpha-helical rod protein 1	GO:0005515,GO:0005634,GO:0005737,GO:0005814,GO:0005829,GO:0006611,GO:0007275,GO:0030154,GO:0042802	protein binding|nucleus|cytoplasm|centriole|cytosol|protein export from nucleus|multicellular organism development|cell differentiation|identical protein binding
Ccl12	12.4784	0.546568	2.49663	2.57501	1.36458	0.012538	0.030226	Up	0.326639	0.755131	0.434139	1.16538	3.28646	0.964046	1.82408	2.83918	20293	chemokine (C-C motif) ligand 12	GO:0000165,GO:0001525,GO:0002548,GO:0002687,GO:0005125,GO:0005576,GO:0005615,GO:0006935,GO:0006954,GO:0006955,GO:0007010,GO:0007186,GO:0008009,GO:0008360,GO:0019221,GO:0030593,GO:0031663,GO:0031727,GO:0034351,GO:0043491,GO:0043524,GO:0043547,GO:0043615,GO:0048020,GO:0048245,GO:0048246,GO:0048247,GO:0070098,GO:0070374,GO:0070664,GO:0071346,GO:0071347,GO:0071356,GO:0071407,GO:0090280,GO:1905563,GO:…	MAPK cascade|angiogenesis|monocyte chemotaxis|positive regulation of leukocyte migration|cytokine activity|extracellular region|extracellular space|chemotaxis|inflammatory response|immune response|cytoskeleton organization|G protein-coupled receptor signaling pathway|chemokine activity|regulation of cell shape|cytokine-mediated signaling pathway|neutrophil chemotaxis|lipopolysaccharide-mediated s…	mmu04060,mmu04061,mmu04062,mmu04621,mmu04657,mmu04668,mmu04933,mmu05135,mmu05142,mmu05144,mmu05163,mmu05164,mmu05168,mmu05171,mmu05323,mmu05417,mmu05418	Cytokine-cytokine receptor interaction|Viral protein interaction with cytokine and cytokine receptor|Chemokine signaling pathway|NOD-like receptor signaling pathway|IL-17 signaling pathway|TNF signaling pathway|AGE-RAGE signaling pathway in diabetic complications|Yersinia infection|Chagas disease|Malaria|Human cytomegalovirus infection|Influenza A|Herpes simplex virus 1 infection|Coronavirus dise…
Ccl2	39.5195	0.324688	2.37234	1.70559	0.77027	0.017676	0.0408144	Up	1.1585	1.14782	2.59837	2.53633	3.66606	3.13428	4.06724	5.51322	20296	chemokine (C-C motif) ligand 2	GO:0001525,GO:0001664,GO:0001912,GO:0001938,GO:0002523,GO:0002548,GO:0002687,GO:0002693,GO:0005125,GO:0005515,GO:0005576,GO:0005615,GO:0005737,GO:0005791,GO:0006874,GO:0006935,GO:0006954,GO:0006955,GO:0007010,GO:0007179,GO:0007186,GO:0008009,GO:0008201,GO:0008347,GO:0008360,GO:0009408,GO:0009611,GO:0009617,GO:0010574,GO:0010628,GO:0010759,GO:0016525,GO:0019221,GO:0019233,GO:0022409,GO:0030139,GO:…	angiogenesis|G protein-coupled receptor binding|positive regulation of leukocyte mediated cytotoxicity|positive regulation of endothelial cell proliferation|leukocyte migration involved in inflammatory response|monocyte chemotaxis|positive regulation of leukocyte migration|positive regulation of cellular extravasation|cytokine activity|protein binding|extracellular region|extracellular space|cyto…	mmu04060,mmu04061,mmu04062,mmu04621,mmu04657,mmu04668,mmu04933,mmu05135,mmu05142,mmu05144,mmu05163,mmu05164,mmu05168,mmu05171,mmu05323,mmu05417,mmu05418	Cytokine-cytokine receptor interaction|Viral protein interaction with cytokine and cytokine receptor|Chemokine signaling pathway|NOD-like receptor signaling pathway|IL-17 signaling pathway|TNF signaling pathway|AGE-RAGE signaling pathway in diabetic complications|Yersinia infection|Chagas disease|Malaria|Human cytomegalovirus infection|Influenza A|Herpes simplex virus 1 infection|Coronavirus dise…
Ccl3	28.5257	0.35484	2.95031	2.06607	1.04689	0.00317451	0.00903506	Up	0.960347	0.805108	2.20916	0.862567	3.52453	2.54367	3.64001	3.15918	20302	chemokine (C-C motif) ligand 3	GO:0002548,GO:0005125,GO:0005515,GO:0005576,GO:0005615,GO:0006935,GO:0006954,GO:0006955,GO:0007186,GO:0007204,GO:0008009,GO:0008360,GO:0030593,GO:0030595,GO:0032731,GO:0032760,GO:0043525,GO:0043547,GO:0043615,GO:0045672,GO:0045944,GO:0048020,GO:0048246,GO:0048247,GO:0050729,GO:0070098,GO:0070374,GO:0071346,GO:0071347,GO:0071356	monocyte chemotaxis|cytokine activity|protein binding|extracellular region|extracellular space|chemotaxis|inflammatory response|immune response|G protein-coupled receptor signaling pathway|positive regulation of cytosolic calcium ion concentration|chemokine activity|regulation of cell shape|neutrophil chemotaxis|leukocyte chemotaxis|positive regulation of interleukin-1 beta production|positive re…	mmu04060,mmu04061,mmu04062,mmu04620,mmu05142,mmu05163,mmu05323,mmu05417	Cytokine-cytokine receptor interaction|Viral protein interaction with cytokine and cytokine receptor|Chemokine signaling pathway|Toll-like receptor signaling pathway|Chagas disease|Human cytomegalovirus infection|Rheumatoid arthritis|Lipid and atherosclerosis
Ccm2l	40.1032	0.259743	3.04003	1.72862	0.789625	0.00236558	0.00699103	Up	0.590017	0.481415	0.380565	0.337708	1.09829	0.904835	1.02609	0.959328	228788	cerebral cavernous malformation 2-like	GO:0003209,GO:0003222,GO:0005515,GO:0032091,GO:0034111,GO:0042060,GO:0055017,GO:0090271	cardiac atrium morphogenesis|ventricular trabecula myocardium morphogenesis|protein binding|negative regulation of protein binding|negative regulation of homotypic cell-cell adhesion|wound healing|cardiac muscle tissue growth|positive regulation of fibroblast growth factor production
Ccna2	1000.29	0.0916236	10.4944	1.94738	0.961536	9.16462e-26	6.32359e-24	Up	9.99166	10.4476	10.0634	10.7482	25.7862	28.1119	26.8651	22.5926	12428	cyclin A2	GO:0000079,GO:0000086,GO:0000307,GO:0001939,GO:0001940,GO:0005515,GO:0005634,GO:0005654,GO:0005737,GO:0005829,GO:0006275,GO:0007049,GO:0016538,GO:0016572,GO:0019901,GO:0019904,GO:0044772,GO:0044843,GO:0045893,GO:0048146,GO:0051301,GO:0097124	regulation of cyclin-dependent protein serine/threonine kinase activity|G2/M transition of mitotic cell cycle|cyclin-dependent protein kinase holoenzyme complex|female pronucleus|male pronucleus|protein binding|nucleus|nucleoplasm|cytoplasm|cytosol|regulation of DNA replication|cell cycle|cyclin-dependent protein serine/threonine kinase regulator activity|histone phosphorylation|protein kinase bi…	mmu04110,mmu04152,mmu04218,mmu04914,mmu05161,mmu05165,mmu05166,mmu05169,mmu05200,mmu05202,mmu05203,mmu05221	Cell cycle|AMPK signaling pathway|Cellular senescence|Progesterone-mediated oocyte maturation|Hepatitis B|Human papillomavirus infection|Human T-cell leukemia virus 1 infection|Epstein-Barr virus infection|Pathways in cancer|Transcriptional misregulation in cancer|Viral carcinogenesis|Acute myeloid leukemia
Ccnb1	441.645	0.129029	5.65878	1.65881	0.730148	1.52452e-08	1.25229e-07	Up	6.4508	7.19023	7.05832	8.75323	15.7517	17.5763	16.5136	12.9577	268697	cyclin B1	GO:0000079,GO:0000307,GO:0000922,GO:0000940,GO:0001556,GO:0001701,GO:0001933,GO:0005113,GO:0005515,GO:0005634,GO:0005737,GO:0005759,GO:0005813,GO:0005829,GO:0005856,GO:0006468,GO:0007049,GO:0007052,GO:0007080,GO:0010629,GO:0010971,GO:0016020,GO:0016538,GO:0019901,GO:0031442,GO:0033129,GO:0044389,GO:0044772,GO:0044877,GO:0045787,GO:0045931,GO:0048146,GO:0051301,GO:0051987,GO:0060045,GO:0060623,GO:…	regulation of cyclin-dependent protein serine/threonine kinase activity|cyclin-dependent protein kinase holoenzyme complex|spindle pole|outer kinetochore|oocyte maturation|in utero embryonic development|negative regulation of protein phosphorylation|patched binding|protein binding|nucleus|cytoplasm|mitochondrial matrix|centrosome|cytosol|cytoskeleton|protein phosphorylation|cell cycle|mitotic spi…	mmu04068,mmu04110,mmu04114,mmu04115,mmu04218,mmu04914,mmu05170	FoxO signaling pathway|Cell cycle|Oocyte meiosis|p53 signaling pathway|Cellular senescence|Progesterone-mediated oocyte maturation|Human immunodeficiency virus 1 infection
Ccnb2	525.463	0.111054	6.23365	1.61583	0.692274	4.55698e-10	4.62695e-09	Up	12.3839	13.7331	13.6282	13.7818	28.5779	30.5887	29.1853	22.832	12442	cyclin B2	GO:0000079,GO:0000307,GO:0001701,GO:0005515,GO:0005634,GO:0005737,GO:0005813,GO:0005829,GO:0007049,GO:0007057,GO:0008315,GO:0015630,GO:0016020,GO:0016538,GO:0040008,GO:0043029,GO:0044772,GO:0048538,GO:0051301	regulation of cyclin-dependent protein serine/threonine kinase activity|cyclin-dependent protein kinase holoenzyme complex|in utero embryonic development|protein binding|nucleus|cytoplasm|centrosome|cytosol|cell cycle|spindle assembly involved in female meiosis I|G2/MI transition of meiotic cell cycle|microtubule cytoskeleton|membrane|cyclin-dependent protein serine/threonine kinase regulator act…	mmu04068,mmu04110,mmu04114,mmu04115,mmu04218,mmu04914,mmu05166,mmu05170	FoxO signaling pathway|Cell cycle|Oocyte meiosis|p53 signaling pathway|Cellular senescence|Progesterone-mediated oocyte maturation|Human T-cell leukemia virus 1 infection|Human immunodeficiency virus 1 infection
Ccnf	234.684	0.172431	5.64138	1.96258	0.972748	1.68694e-08	1.37715e-07	Up	3.14034	2.15819	2.35232	2.41979	6.57497	7.0183	7.04815	4.86598	12449	cyclin F	GO:0000079,GO:0000307,GO:0000320,GO:0001890,GO:0005634,GO:0005737,GO:0005813,GO:0005814,GO:0005856,GO:0007049,GO:0010826,GO:0016538,GO:0016567,GO:0019005,GO:0030054,GO:0031146,GO:0044772,GO:0051301	regulation of cyclin-dependent protein serine/threonine kinase activity|cyclin-dependent protein kinase holoenzyme complex|re-entry into mitotic cell cycle|placenta development|nucleus|cytoplasm|centrosome|centriole|cytoskeleton|cell cycle|negative regulation of centrosome duplication|cyclin-dependent protein serine/threonine kinase regulator activity|protein ubiquitination|SCF ubiquitin ligase c…
Ccnl2	2156.76	0.0705871	8.87476	1.54375	0.626444	7.00867e-19	2.27459e-17	Up	15.6374	14.9867	14.9084	14.1623	29.7687	27.7506	29.5859	31.7534	56036	cyclin L2	GO:0005515,GO:0005634,GO:0005654,GO:0006357,GO:0016538,GO:0043231	protein binding|nucleus|nucleoplasm|regulation of transcription by RNA polymerase II|cyclin-dependent protein serine/threonine kinase regulator activity|intracellular membrane-bounded organelle
Ccnt2	623.064	0.090895	8.53134	1.71173	0.775456	1.44665e-17	4.09969e-16	Up	6.31094	7.5362	7.00281	6.01146	15.5724	13.3161	14.7463	15.5558	72949	cyclin T2	GO:0001223,GO:0003682,GO:0005515,GO:0005634,GO:0005654,GO:0005737,GO:0005829,GO:0005886,GO:0006351,GO:0006357,GO:0007049,GO:0007519,GO:0008024,GO:0016032,GO:0016538,GO:0019085,GO:0019086,GO:0019901,GO:0032786,GO:0045944,GO:0048471,GO:0051147,GO:0051301,GO:0061575,GO:0070063,GO:0097322	transcription coactivator binding|chromatin binding|protein binding|nucleus|nucleoplasm|cytoplasm|cytosol|plasma membrane|transcription, DNA-templated|regulation of transcription by RNA polymerase II|cell cycle|skeletal muscle tissue development|cyclin/CDK positive transcription elongation factor complex|viral process|cyclin-dependent protein serine/threonine kinase regulator activity|early viral…	mmu05202	Transcriptional misregulation in cancer
Ccp110	145.754	0.134096	4.91255	1.57872	0.658754	8.99009e-07	5.39994e-06	Up	0.993987	1.16594	1.19584	1.18952	2.50302	2.15809	2.24059	2.33573	101565	centriolar coiled coil protein 110	GO:0005515,GO:0005737,GO:0005813,GO:0005814,GO:0005815,GO:0005856,GO:0005929,GO:0007099,GO:0030030,GO:0032053,GO:0032465,GO:0032991,GO:0042995,GO:0045724,GO:0051298,GO:1902018,GO:1903723	protein binding|cytoplasm|centrosome|centriole|microtubule organizing center|cytoskeleton|cilium|centriole replication|cell projection organization|ciliary basal body organization|regulation of cytokinesis|protein-containing complex|cell projection|positive regulation of cilium assembly|centrosome duplication|negative regulation of cilium assembly|negative regulation of centriole elongation
Ccsap	39.2964	0.278649	2.37022	1.58059	0.66046	0.0177774	0.0410009	Up	0.494014	0.407883	0.361129	0.496714	1.05823	1.10163	0.66535	0.755748	73420	centriole, cilia and spindle associated protein	GO:0005737,GO:0005813,GO:0005814,GO:0005819,GO:0005856,GO:0005874,GO:0005929,GO:0005930,GO:0007049,GO:0007275,GO:0008017,GO:0030424,GO:0035869,GO:0036064,GO:0042995,GO:0051301,GO:0061673,GO:0072686,GO:1901673,GO:1990755	cytoplasm|centrosome|centriole|spindle|cytoskeleton|microtubule|cilium|axoneme|cell cycle|multicellular organism development|microtubule binding|axon|ciliary transition zone|ciliary basal body|cell projection|cell division|mitotic spindle astral microtubule|mitotic spindle|regulation of mitotic spindle assembly|mitotic spindle microtubule depolymerization
Cd209c	12.9721	0.463764	2.71246	2.39155	1.25794	0.00667855	0.0173809	Up	0.346254	0.218312	0.0941337	0.183772	0.704936	0.71226	0.52735	0.656656	170776	CD209c antigen	GO:0005537,GO:0030246,GO:0046872	mannose binding|carbohydrate binding|metal ion binding	mmu04145,mmu04625,mmu05152,mmu05162	Phagosome|C-type lectin receptor signaling pathway|Tuberculosis|Measles
Cd274	153.776	0.224877	3.0494	1.60852	0.685738	0.00229302	0.00681083	Up	1.26931	1.51195	1.97612	1.16569	4.40205	2.98857	2.51581	2.33551	60533	CD274 antigen	GO:0002250,GO:0002376,GO:0002845,GO:0005515,GO:0005654,GO:0005768,GO:0005886,GO:0006955,GO:0007165,GO:0007166,GO:0009897,GO:0009986,GO:0015629,GO:0016020,GO:0016021,GO:0030335,GO:0031295,GO:0031901,GO:0032689,GO:0032693,GO:0032733,GO:0034097,GO:0042102,GO:0042130,GO:0046007,GO:0055038,GO:0070062,GO:0071222,GO:1901998,GO:1903556,GO:1905404,GO:2000562,GO:2001186	adaptive immune response|immune system process|positive regulation of tolerance induction to tumor cell|protein binding|nucleoplasm|endosome|plasma membrane|immune response|signal transduction|cell surface receptor signaling pathway|external side of plasma membrane|cell surface|actin cytoskeleton|membrane|integral component of membrane|positive regulation of cell migration|T cell costimulation|ea…	mmu04514,mmu05235	Cell adhesion molecules|PD-L1 expression and PD-1 checkpoint pathway in cancer
Cd46	16.4881	0.455614	3.98858	3.52409	1.81725	6.64709e-05	0.000282359	Up	0.057234	0.113412	0.171158	0.148508	0.761616	0.412918	0.39482	0.656678	17221	CD46 antigen, complement regulatory protein	GO:0001669,GO:0002079,GO:0002456,GO:0004175,GO:0005576,GO:0005737,GO:0005794,GO:0005886,GO:0007338,GO:0008593,GO:0009986,GO:0010628,GO:0010629,GO:0016020,GO:0016021,GO:0016323,GO:0031410,GO:0032733,GO:0035581,GO:0042102,GO:0043382,GO:0045296,GO:0045591,GO:0045862,GO:0045959,GO:0071636	acrosomal vesicle|inner acrosomal membrane|T cell mediated immunity|endopeptidase activity|extracellular region|cytoplasm|Golgi apparatus|plasma membrane|single fertilization|regulation of Notch signaling pathway|cell surface|positive regulation of gene expression|negative regulation of gene expression|membrane|integral component of membrane|basolateral plasma membrane|cytoplasmic vesicle|positiv…	mmu04610,mmu05162	Complement and coagulation cascades|Measles
Cdc20	448.811	0.133903	5.02543	1.5943	0.672923	5.02303e-07	3.17339e-06	Up	9.65027	10.566	9.94577	9.64464	17.9964	23.2039	23.7592	16.617	107995	cell division cycle 20	GO:0000089,GO:0005515,GO:0005654,GO:0005680,GO:0005737,GO:0005813,GO:0005829,GO:0005856,GO:0007049,GO:0007064,GO:0007399,GO:0008022,GO:0008284,GO:0010997,GO:0019899,GO:0030154,GO:0031145,GO:0031915,GO:0032991,GO:0040020,GO:0042826,GO:0048471,GO:0050773,GO:0051301,GO:0090129,GO:0090307,GO:0097027,GO:1904668,GO:1905786,GO:1990757	mitotic metaphase|protein binding|nucleoplasm|anaphase-promoting complex|cytoplasm|centrosome|cytosol|cytoskeleton|cell cycle|mitotic sister chromatid cohesion|nervous system development|protein C-terminus binding|positive regulation of cell population proliferation|anaphase-promoting complex binding|enzyme binding|cell differentiation|anaphase-promoting complex-dependent catabolic process|positi…	mmu04110,mmu04114,mmu04120,mmu05166,mmu05203	Cell cycle|Oocyte meiosis|Ubiquitin mediated proteolysis|Human T-cell leukemia virus 1 infection|Viral carcinogenesis
Cdc25b	367.099	0.104536	7.02293	1.66341	0.734148	2.1726e-12	3.14018e-11	Up	4.00212	4.31892	4.83228	5.06427	9.47677	10.3886	9.75818	9.36795	12531	cell division cycle 25B	GO:0000086,GO:0000278,GO:0000922,GO:0001556,GO:0004721,GO:0004725,GO:0005515,GO:0005634,GO:0005737,GO:0005813,GO:0005856,GO:0006468,GO:0006470,GO:0007049,GO:0007144,GO:0010971,GO:0016787,GO:0019901,GO:0032467,GO:0045860,GO:0045931,GO:0051301,GO:0110032,GO:1902751	G2/M transition of mitotic cell cycle|mitotic cell cycle|spindle pole|oocyte maturation|phosphoprotein phosphatase activity|protein tyrosine phosphatase activity|protein binding|nucleus|cytoplasm|centrosome|cytoskeleton|protein phosphorylation|protein dephosphorylation|cell cycle|female meiosis I|positive regulation of G2/M transition of mitotic cell cycle|hydrolase activity|protein kinase bindin…	mmu04010,mmu04110,mmu04914,mmu05206	MAPK signaling pathway|Cell cycle|Progesterone-mediated oocyte maturation|MicroRNAs in cancer
Cdc25c	71.3825	0.198392	4.20314	1.78246	0.833871	2.63241e-05	0.000121584	Up	1.46272	1.39008	1.3093	1.21995	3.05193	2.58438	3.70667	3.02025	12532	cell division cycle 25C	GO:0000086,GO:0004721,GO:0004725,GO:0005515,GO:0005634,GO:0005737,GO:0005758,GO:0006470,GO:0007049,GO:0010971,GO:0016607,GO:0016787,GO:0019901,GO:0048471,GO:0050699,GO:0051301,GO:0110032,GO:1902751	G2/M transition of mitotic cell cycle|phosphoprotein phosphatase activity|protein tyrosine phosphatase activity|protein binding|nucleus|cytoplasm|mitochondrial intermembrane space|protein dephosphorylation|cell cycle|positive regulation of G2/M transition of mitotic cell cycle|nuclear speck|hydrolase activity|protein kinase binding|perinuclear region of cytoplasm|WW domain binding|cell division|p…	mmu04110,mmu04114,mmu04914,mmu05170,mmu05206	Cell cycle|Oocyte meiosis|Progesterone-mediated oocyte maturation|Human immunodeficiency virus 1 infection|MicroRNAs in cancer
Cdc45	129.733	0.166342	3.74756	1.54048	0.623376	0.00017856	0.000693018	Up	1.42861	1.51305	1.35861	1.59779	3.35764	3.1825	2.86428	2.27799	12544	cell division cycle 45	GO:0000727,GO:0003682,GO:0003688,GO:0003697,GO:0005634,GO:0005654,GO:0005813,GO:0006260,GO:0006270,GO:0007049,GO:0031261,GO:0031938,GO:0036064,GO:1902977	double-strand break repair via break-induced replication|chromatin binding|DNA replication origin binding|single-stranded DNA binding|nucleus|nucleoplasm|centrosome|DNA replication|DNA replication initiation|cell cycle|DNA replication preinitiation complex|regulation of chromatin silencing at telomere|ciliary basal body|mitotic DNA replication preinitiation complex assembly	mmu04110	Cell cycle
Cdc7	91.2856	0.201189	6.36632	2.4298	1.28084	1.93614e-10	2.09167e-09	Up	0.856654	0.778025	0.818358	0.885647	3.33646	2.35276	2.65576	2.10353	12545	cell division cycle 7 (S. cerevisiae)	GO:0000166,GO:0000727,GO:0004672,GO:0004674,GO:0005524,GO:0005634,GO:0005654,GO:0005737,GO:0006468,GO:0007049,GO:0008284,GO:0010571,GO:0010971,GO:0016301,GO:0016310,GO:0016740,GO:0018105,GO:0044770,GO:0045171,GO:0046872,GO:0051301,GO:0072686,GO:0106310,GO:0106311	nucleotide binding|double-strand break repair via break-induced replication|protein kinase activity|protein serine/threonine kinase activity|ATP binding|nucleus|nucleoplasm|cytoplasm|protein phosphorylation|cell cycle|positive regulation of cell population proliferation|positive regulation of nuclear cell cycle DNA replication|positive regulation of G2/M transition of mitotic cell cycle|kinase ac…	mmu04110	Cell cycle
Cdca2	235.692	0.158774	8.18319	2.46105	1.29928	2.76431e-16	6.62683e-15	Up	0.969885	0.853373	0.678211	0.957813	2.91767	3.19008	2.4965	2.36301	108912	cell division cycle associated 2	GO:0005634,GO:0005654,GO:0005694,GO:0005829,GO:0007049,GO:0007059,GO:0035307,GO:0051301	nucleus|nucleoplasm|chromosome|cytosol|cell cycle|chromosome segregation|positive regulation of protein dephosphorylation|cell division
Cdca3	619.055	0.128158	5.17208	1.5832	0.662842	2.31505e-07	1.55546e-06	Up	10.27	10.5252	12.8374	12.1608	22.7508	26.9163	24.6328	18.9021	14793	cell division cycle associated 3	GO:0005737,GO:0005912,GO:0007049,GO:0051301	cytoplasm|adherens junction|cell cycle|cell division
Cdca5	99.2992	0.190862	3.9165	1.67889	0.74751	8.98426e-05	0.000371593	Up	2.14332	1.9112	1.86183	2.05572	4.41236	4.69918	4.94858	3.16177	67849	cell division cycle associated 5	GO:0000278,GO:0000785,GO:0005515,GO:0005634,GO:0005654,GO:0005694,GO:0005737,GO:0006302,GO:0007049,GO:0007064,GO:0007076,GO:0007080,GO:0031536,GO:0044877,GO:0051301,GO:0071922	mitotic cell cycle|chromatin|protein binding|nucleus|nucleoplasm|chromosome|cytoplasm|double-strand break repair|cell cycle|mitotic sister chromatid cohesion|mitotic chromosome condensation|mitotic metaphase plate congression|positive regulation of exit from mitosis|protein-containing complex binding|cell division|regulation of cohesin loading	mmu05206	MicroRNAs in cancer
Cdca7l	248.162	0.15549	4.09854	1.55539	0.637281	4.15762e-05	0.000184049	Up	2.22087	1.83366	2.82879	2.46778	5.15247	4.93626	4.79606	3.84651	217946	cell division cycle associated 7 like	GO:0001650,GO:0005634,GO:0005654,GO:0005730,GO:0005737,GO:0005829,GO:0006355,GO:0008284	fibrillar center|nucleus|nucleoplasm|nucleolus|cytoplasm|cytosol|regulation of transcription, DNA-templated|positive regulation of cell population proliferation
Cdca8	328.496	0.126057	5.67975	1.64259	0.715971	1.34893e-08	1.11614e-07	Up	7.53721	8.46341	8.44355	6.94978	16.7397	19.1734	16.1289	14.2259	52276	cell division cycle associated 8	GO:0000070,GO:0000775,GO:0005515,GO:0005634,GO:0005654,GO:0005694,GO:0005730,GO:0005737,GO:0005856,GO:0007049,GO:0007080,GO:0010369,GO:0030496,GO:0032133,GO:0032991,GO:0045171,GO:0051233,GO:0051276,GO:0051301	mitotic sister chromatid segregation|chromosome, centromeric region|protein binding|nucleus|nucleoplasm|chromosome|nucleolus|cytoplasm|cytoskeleton|cell cycle|mitotic metaphase plate congression|chromocenter|midbody|chromosome passenger complex|protein-containing complex|intercellular bridge|spindle midzone|chromosome organization|cell division
Cdh19	33.7631	0.305957	3.01267	1.89441	0.921748	0.00258962	0.00755186	Up	0.0514395	0.0689528	0.0542927	0.0736061	0.114903	0.151819	0.122258	0.217772	227485	cadherin 19, type 2	GO:0000902,GO:0005509,GO:0005912,GO:0007043,GO:0007275,GO:0016339,GO:0016342,GO:0034332,GO:0045296,GO:0098742	cell morphogenesis|calcium ion binding|adherens junction|cell-cell junction assembly|multicellular organism development|calcium-dependent cell-cell adhesion via plasma membrane cell adhesion molecules|catenin complex|adherens junction organization|cadherin binding|cell-cell adhesion via plasma-membrane adhesion molecules
Cdh2	33.446	0.33596	2.56002	1.81512	0.860063	0.0104666	0.0257528	Up	0.0878556	0.203106	0.0642233	0.136778	0.222414	0.26506	0.334776	0.323787	12558	cadherin 2	GO:0003323,GO:0005509,GO:0005515,GO:0005737,GO:0005886,GO:0005887,GO:0005911,GO:0005912,GO:0005916,GO:0007043,GO:0007155,GO:0007156,GO:0007157,GO:0007416,GO:0007420,GO:0008013,GO:0009966,GO:0009986,GO:0010001,GO:0014032,GO:0014069,GO:0014704,GO:0016020,GO:0016021,GO:0016323,GO:0016324,GO:0016327,GO:0016339,GO:0016342,GO:0016477,GO:0019899,GO:0019901,GO:0019903,GO:0021537,GO:0021987,GO:0030027,GO:…	type B pancreatic cell development|calcium ion binding|protein binding|cytoplasm|plasma membrane|integral component of plasma membrane|cell-cell junction|adherens junction|fascia adherens|cell-cell junction assembly|cell adhesion|homophilic cell adhesion via plasma membrane adhesion molecules|heterophilic cell-cell adhesion via plasma membrane cell adhesion molecules|synapse assembly|brain develo…	mmu04514,mmu05412	Cell adhesion molecules|Arrhythmogenic right ventricular cardiomyopathy
Cdh23	8.73321	0.588834	3.04983	3.47219	1.79585	0.0022897	0.00680223	Up	0.00495875	0.0294782	0.0148291	0.0193001	0.0772524	0.0682981	0.102622	0.0568946	22295	cadherin 23 (otocadherin)	GO:0001917,GO:0005509,GO:0005515,GO:0005813,GO:0005886,GO:0006816,GO:0007155,GO:0007156,GO:0007605,GO:0007626,GO:0008344,GO:0016020,GO:0016021,GO:0016339,GO:0016342,GO:0032420,GO:0032426,GO:0042472,GO:0042491,GO:0045177,GO:0045202,GO:0045296,GO:0045494,GO:0046872,GO:0047485,GO:0048563,GO:0048839,GO:0050953,GO:0050957,GO:0051480,GO:0060013,GO:0060088,GO:0060091,GO:0060122,GO:0098683,GO:0098684,GO:…	photoreceptor inner segment|calcium ion binding|protein binding|centrosome|plasma membrane|calcium ion transport|cell adhesion|homophilic cell adhesion via plasma membrane adhesion molecules|sensory perception of sound|locomotory behavior|adult locomotory behavior|membrane|integral component of membrane|calcium-dependent cell-cell adhesion via plasma membrane cell adhesion molecules|catenin compl…
Cdh24	65.2366	0.225263	6.19732	2.63176	1.39603	5.74337e-10	5.73976e-09	Up	0.651086	0.393343	0.554044	0.401749	1.82455	1.68728	1.78405	1.49074	239096	cadherin-like 24	GO:0000902,GO:0005509,GO:0005886,GO:0005911,GO:0005912,GO:0007043,GO:0007155,GO:0007156,GO:0007275,GO:0008013,GO:0016020,GO:0016021,GO:0016339,GO:0016342,GO:0034332,GO:0045294,GO:0045296,GO:0046872,GO:0070097,GO:0098609,GO:0098742	cell morphogenesis|calcium ion binding|plasma membrane|cell-cell junction|adherens junction|cell-cell junction assembly|cell adhesion|homophilic cell adhesion via plasma membrane adhesion molecules|multicellular organism development|beta-catenin binding|membrane|integral component of membrane|calcium-dependent cell-cell adhesion via plasma membrane cell adhesion molecules|catenin complex|adherens…
Cdh4	7.46867	0.678462	2.41186	3.10879	1.63635	0.0158716	0.0372331	Up	0.00760187	0.0451906	0.0303111	0.0147937	0.051813	0.104702	0.0674234	0.166512	12561	cadherin 4	GO:0005509,GO:0005886,GO:0005887,GO:0007155,GO:0007156,GO:0007157,GO:0007411,GO:0016020,GO:0016021,GO:0016342,GO:0045296,GO:0045773,GO:0046872,GO:0098609,GO:0098742	calcium ion binding|plasma membrane|integral component of plasma membrane|cell adhesion|homophilic cell adhesion via plasma membrane adhesion molecules|heterophilic cell-cell adhesion via plasma membrane cell adhesion molecules|axon guidance|membrane|integral component of membrane|catenin complex|cadherin binding|positive regulation of axon extension|metal ion binding|cell-cell adhesion|cell-cell…	mmu04514	Cell adhesion molecules
Cdhr4	24.3189	0.449041	6.71564	8.08695	3.0156	1.87244e-11	2.37915e-10	Up	0.139117	0.160807	0.069338	0.0676825	1.46745	0.75275	1.02823	1.30596	69398	cadherin-related family member 4	GO:0005887,GO:0007155	integral component of plasma membrane|cell adhesion
Cdk5rap2	263.851	0.120098	6.34271	1.69554	0.761746	2.25765e-10	2.40785e-09	Up	0.95623	0.854624	0.746836	0.829722	2.00612	1.81844	1.83612	1.74287	214444	CDK5 regulatory subunit associated protein 2	GO:0000132,GO:0000226,GO:0000242,GO:0000922,GO:0000931,GO:0000976,GO:0001578,GO:0005515,GO:0005516,GO:0005737,GO:0005794,GO:0005813,GO:0005815,GO:0005829,GO:0005856,GO:0005874,GO:0007059,GO:0007098,GO:0007099,GO:0007420,GO:0008017,GO:0015631,GO:0019901,GO:0022008,GO:0030054,GO:0031023,GO:0031116,GO:0035371,GO:0043015,GO:0044877,GO:0045665,GO:0045736,GO:0045893,GO:0046600,GO:0048471,GO:0090266,GO:…	establishment of mitotic spindle orientation|microtubule cytoskeleton organization|pericentriolar material|spindle pole|gamma-tubulin large complex|transcription cis-regulatory region binding|microtubule bundle formation|protein binding|calmodulin binding|cytoplasm|Golgi apparatus|centrosome|microtubule organizing center|cytosol|cytoskeleton|microtubule|chromosome segregation|centrosome cycle|cen…
Cdk6	452.394	0.0993852	7.47636	1.6737	0.743039	7.64112e-14	1.33258e-12	Up	1.50048	1.52011	1.33221	1.3849	3.38238	3.14697	2.93837	2.89867	12571	cyclin-dependent kinase 6	GO:0000122,GO:0000166,GO:0000307,GO:0001726,GO:0001954,GO:0002244,GO:0003323,GO:0004672,GO:0004674,GO:0004693,GO:0005515,GO:0005524,GO:0005634,GO:0005654,GO:0005737,GO:0005813,GO:0005829,GO:0005856,GO:0006468,GO:0007049,GO:0007219,GO:0008353,GO:0010468,GO:0010628,GO:0016301,GO:0016310,GO:0016592,GO:0016740,GO:0030097,GO:0030154,GO:0030332,GO:0033077,GO:0036275,GO:0042063,GO:0042127,GO:0042995,GO:…	negative regulation of transcription by RNA polymerase II|nucleotide binding|cyclin-dependent protein kinase holoenzyme complex|ruffle|positive regulation of cell-matrix adhesion|hematopoietic progenitor cell differentiation|type B pancreatic cell development|protein kinase activity|protein serine/threonine kinase activity|cyclin-dependent protein serine/threonine kinase activity|protein binding|…	mmu04110,mmu04115,mmu04151,mmu04218,mmu04934,mmu05160,mmu05162,mmu05163,mmu05164,mmu05165,mmu05167,mmu05169,mmu05200,mmu05203,mmu05206,mmu05212,mmu05214,mmu05218,mmu05220,mmu05222,mmu05223,mmu05224,mmu05225	Cell cycle|p53 signaling pathway|PI3K-Akt signaling pathway|Cellular senescence|Cushing syndrome|Hepatitis C|Measles|Human cytomegalovirus infection|Influenza A|Human papillomavirus infection|Kaposi sarcoma-associated herpesvirus infection|Epstein-Barr virus infection|Pathways in cancer|Viral carcinogenesis|MicroRNAs in cancer|Pancreatic cancer|Glioma|Melanoma|Chronic myeloid leukemia|Small cell …
Cdr2l	71.452	0.248422	3.33332	1.77531	0.828069	0.000858169	0.00284384	Up	0.601793	0.780795	0.642734	0.571621	1.31143	1.04313	1.38379	2.2119	237988	cerebellar degeneration-related protein 2-like	GO:0042802	identical protein binding
Celf3	79.7583	0.203165	4.54222	1.89582	0.922819	5.56662e-06	2.90313e-05	Up	0.287958	0.387197	0.300715	0.353576	0.600818	0.863373	0.898628	0.879613	78784	CUGBP, Elav-like family member 3	GO:0000381,GO:0003676,GO:0003723,GO:0003729,GO:0005634,GO:0005737,GO:0006376,GO:0006397,GO:0007283,GO:0008380,GO:0016604,GO:0030317,GO:0030575,GO:0048026,GO:0097322,GO:0098781,GO:1990904	regulation of alternative mRNA splicing, via spliceosome|nucleic acid binding|RNA binding|mRNA binding|nucleus|cytoplasm|mRNA splice site selection|mRNA processing|spermatogenesis|RNA splicing|nuclear body|flagellated sperm motility|nuclear body organization|positive regulation of mRNA splicing, via spliceosome|7SK snRNA binding|ncRNA transcription|ribonucleoprotein complex
Celf5	116.418	0.186142	3.82729	1.63855	0.712421	0.00012956	0.000518438	Up	0.533541	0.466021	0.678809	0.498659	1.36028	1.17412	1.15536	0.900669	319586	CUGBP, Elav-like family member 5	GO:0000381,GO:0003723,GO:0003729,GO:0005634,GO:0005737,GO:0006376,GO:1990904	regulation of alternative mRNA splicing, via spliceosome|RNA binding|mRNA binding|nucleus|cytoplasm|mRNA splice site selection|ribonucleoprotein complex
Cenpc1	255.073	0.112605	5.25676	1.50727	0.591936	1.46617e-07	1.01652e-06	Up	1.84213	2.01954	2.01014	1.93033	4.24535	3.79616	3.59854	3.49042	12617	centromere protein C1	GO:0000278,GO:0000775,GO:0000776,GO:0000779,GO:0003677,GO:0005515,GO:0005634,GO:0005654,GO:0005694,GO:0005721,GO:0007049,GO:0007059,GO:0016604,GO:0019237,GO:0030496,GO:0042802,GO:0051301,GO:0051315,GO:0051382,GO:0051455	mitotic cell cycle|chromosome, centromeric region|kinetochore|condensed chromosome, centromeric region|DNA binding|protein binding|nucleus|nucleoplasm|chromosome|pericentric heterochromatin|cell cycle|chromosome segregation|nuclear body|centromeric DNA binding|midbody|identical protein binding|cell division|attachment of mitotic spindle microtubules to kinetochore|kinetochore assembly|monopolar s…
Cenpe	413.417	0.0993885	11.2877	2.17628	1.12186	1.51004e-29	1.50719e-27	Up	1.62836	1.71696	1.66788	1.82429	5.26566	4.75452	4.74054	4.39419	229841	centromere protein E	GO:0000166,GO:0000278,GO:0000775,GO:0000776,GO:0000779,GO:0000940,GO:0003777,GO:0005524,GO:0005634,GO:0005654,GO:0005694,GO:0005737,GO:0005828,GO:0005829,GO:0005856,GO:0005874,GO:0007018,GO:0007049,GO:0007052,GO:0007057,GO:0007059,GO:0007079,GO:0007080,GO:0007088,GO:0007094,GO:0007275,GO:0008017,GO:0008574,GO:0008608,GO:0015630,GO:0019901,GO:0030071,GO:0030496,GO:0031647,GO:0043515,GO:0045184,GO:…	nucleotide binding|mitotic cell cycle|chromosome, centromeric region|kinetochore|condensed chromosome, centromeric region|outer kinetochore|microtubule motor activity|ATP binding|nucleus|nucleoplasm|chromosome|cytoplasm|kinetochore microtubule|cytosol|cytoskeleton|microtubule|microtubule-based movement|cell cycle|mitotic spindle organization|spindle assembly involved in female meiosis I|chromosom…
Cenpf	334.174	0.122033	10.0468	2.33926	1.22605	9.48625e-24	5.37667e-22	Up	0.801064	0.910694	0.870188	1.03428	2.89495	2.56129	3.05146	2.37811	108000	centromere protein F	GO:0000278,GO:0000775,GO:0000776,GO:0000922,GO:0000940,GO:0001822,GO:0005634,GO:0005635,GO:0005654,GO:0005737,GO:0005813,GO:0005819,GO:0005930,GO:0007059,GO:0008022,GO:0008134,GO:0010389,GO:0015031,GO:0016202,GO:0016363,GO:0021591,GO:0030496,GO:0036064,GO:0042803,GO:0045120,GO:0045892,GO:0051310,GO:0070840,GO:0097539	mitotic cell cycle|chromosome, centromeric region|kinetochore|spindle pole|outer kinetochore|kidney development|nucleus|nuclear envelope|nucleoplasm|cytoplasm|centrosome|spindle|axoneme|chromosome segregation|protein C-terminus binding|transcription factor binding|regulation of G2/M transition of mitotic cell cycle|protein transport|regulation of striated muscle tissue development|nuclear matrix|…
Cenph	56.9405	0.232384	5.03189	2.24907	1.16933	4.85661e-07	3.07314e-06	Up	0.755464	1.23502	1.28022	1.39667	3.08946	3.53033	3.90859	2.95495	26886	centromere protein H	GO:0000278,GO:0000775,GO:0000776,GO:0005515,GO:0005634,GO:0005654,GO:0005694,GO:0005730,GO:0007052,GO:0007059,GO:0043515,GO:0051382,GO:0051383	mitotic cell cycle|chromosome, centromeric region|kinetochore|protein binding|nucleus|nucleoplasm|chromosome|nucleolus|mitotic spindle organization|chromosome segregation|kinetochore binding|kinetochore assembly|kinetochore organization
Cenpi	78.1161	0.210347	6.87752	2.72577	1.44667	6.09021e-12	8.26789e-11	Up	0.369227	0.441139	0.454658	0.338135	1.216	1.48504	1.70161	1.212	102920	centromere protein I	GO:0000775,GO:0000776,GO:0005634,GO:0005694,GO:0005829,GO:0016604,GO:0034508	chromosome, centromeric region|kinetochore|nucleus|chromosome|cytosol|nuclear body|centromere complex assembly
Cenpm	51.3962	0.244157	2.66625	1.57024	0.650984	0.00767018	0.0195764	Up	0.446703	0.342645	0.646385	0.588888	1.10842	0.963993	1.13604	0.886778	66570	centromere protein M	GO:0000775,GO:0000776,GO:0005634,GO:0005694,GO:0005737,GO:0005829	chromosome, centromeric region|kinetochore|nucleus|chromosome|cytoplasm|cytosol
Cenpn	61.4188	0.240274	3.97713	1.93939	0.9556	6.97516e-05	0.000294953	Up	1.02616	0.729937	1.25896	0.844872	2.40823	2.56268	2.82634	1.83879	72155	centromere protein N	GO:0000775,GO:0000776,GO:0005634,GO:0005654,GO:0005694,GO:0007059,GO:0051382	chromosome, centromeric region|kinetochore|nucleus|nucleoplasm|chromosome|chromosome segregation|kinetochore assembly
Cenpt	88.4651	0.196395	4.76484	1.91294	0.935793	1.89004e-06	1.07316e-05	Up	1.03109	1.06244	0.904482	1.40459	2.57013	2.63741	3.27189	2.36605	320394	centromere protein T	GO:0000278,GO:0000775,GO:0000776,GO:0003677,GO:0005634,GO:0005654,GO:0005694,GO:0007049,GO:0007059,GO:0016604,GO:0046982,GO:0051276,GO:0051301,GO:0051382,GO:1903394	mitotic cell cycle|chromosome, centromeric region|kinetochore|DNA binding|nucleus|nucleoplasm|chromosome|cell cycle|chromosome segregation|nuclear body|protein heterodimerization activity|chromosome organization|cell division|kinetochore assembly|protein localization to kinetochore involved in kinetochore assembly
Cenpu	62.6922	0.215013	2.83812	1.5265	0.610232	0.00453806	0.0123808	Up	0.577481	0.908719	0.609513	0.875913	1.55456	1.62083	1.33905	1.31098	71876	centromere protein U	GO:0000775,GO:0000776,GO:0005515,GO:0005634,GO:0005654,GO:0005694,GO:0005737,GO:0034451,GO:0043009	chromosome, centromeric region|kinetochore|protein binding|nucleus|nucleoplasm|chromosome|cytoplasm|centriolar satellite|chordate embryonic development
Cep126	20.6059	0.386711	3.28175	2.41009	1.26909	0.00103166	0.0033318	Up	0.0404183	0.0667427	0.0447669	0.0393283	0.148674	0.114873	0.110643	0.220161	234915	centrosomal protein 126	GO:0005737,GO:0005813,GO:0005856,GO:0007052,GO:0030496,GO:0031122,GO:0042995,GO:0060271,GO:0097546,GO:1905515	cytoplasm|centrosome|cytoskeleton|mitotic spindle organization|midbody|cytoplasmic microtubule organization|cell projection|cilium assembly|ciliary base|non-motile cilium assembly
Cep128	90.5354	0.181241	5.27515	1.94002	0.956072	1.32646e-07	9.27356e-07	Up	0.482062	0.527368	0.560623	0.60587	1.54503	1.47216	1.20745	1.20466	75216	centrosomal protein 128	GO:0000922,GO:0005737,GO:0005814,GO:0005856,GO:0008104,GO:0120103	spindle pole|cytoplasm|centriole|cytoskeleton|protein localization|centriolar subdistal appendage
Cep131	55.5686	0.245336	2.54517	1.54159	0.624423	0.0109224	0.0267251	Up	0.683901	0.596929	0.665502	0.554547	1.22083	1.48982	1.41213	0.832235	12009	centrosomal protein 131	GO:0001669,GO:0005737,GO:0005813,GO:0005856,GO:0007049,GO:0007275,GO:0007283,GO:0007286,GO:0007288,GO:0008284,GO:0010824,GO:0015630,GO:0030030,GO:0030154,GO:0031410,GO:0034451,GO:0035735,GO:0035869,GO:0036064,GO:0042073,GO:0042803,GO:0042995,GO:0043231,GO:0044877,GO:0045171,GO:0060271,GO:0071539,GO:0090316,GO:0120212,GO:1905198,GO:1905515,GO:1990953	acrosomal vesicle|cytoplasm|centrosome|cytoskeleton|cell cycle|multicellular organism development|spermatogenesis|spermatid development|sperm axoneme assembly|positive regulation of cell population proliferation|regulation of centrosome duplication|microtubule cytoskeleton|cell projection organization|cell differentiation|cytoplasmic vesicle|centriolar satellite|intraciliary transport involved in…
Cep152	133.636	0.154686	4.04688	1.54327	0.625994	5.19047e-05	0.000225432	Up	0.951075	1.03253	1.00858	0.748216	2.02943	1.95097	1.77482	1.66744	99100	centrosomal protein 152	GO:0000242,GO:0005515,GO:0005654,GO:0005737,GO:0005813,GO:0005814,GO:0005815,GO:0005856,GO:0007099,GO:0019901,GO:0030030,GO:0051298,GO:0098535,GO:0098536	pericentriolar material|protein binding|nucleoplasm|cytoplasm|centrosome|centriole|microtubule organizing center|cytoskeleton|centriole replication|protein kinase binding|cell projection organization|centrosome duplication|de novo centriole assembly involved in multi-ciliated epithelial cell differentiation|deuterosome
Cep162	187.098	0.127379	6.84783	1.83054	0.87227	7.49783e-12	1.00839e-10	Up	0.930094	0.951731	0.919546	0.741811	2.10074	2.13757	2.06608	2.04365	382090	centrosomal protein 162	GO:0005515,GO:0005634,GO:0005737,GO:0005813,GO:0005814,GO:0005856,GO:0005874,GO:0005879,GO:0030030,GO:0060271	protein binding|nucleus|cytoplasm|centrosome|centriole|cytoskeleton|microtubule|axonemal microtubule|cell projection organization|cilium assembly
Cep164	365.513	0.105522	5.73949	1.52165	0.60564	9.49618e-09	8.029e-08	Up	1.67138	2.14769	1.9571	1.67601	3.99388	3.38914	3.49561	3.70744	214552	centrosomal protein 164	GO:0005515,GO:0005634,GO:0005654,GO:0005737,GO:0005813,GO:0005814,GO:0005856,GO:0005929,GO:0006281,GO:0006974,GO:0007049,GO:0030030,GO:0045177,GO:0051301,GO:0060271,GO:0097539,GO:0097729	protein binding|nucleus|nucleoplasm|cytoplasm|centrosome|centriole|cytoskeleton|cilium|DNA repair|cellular response to DNA damage stimulus|cell cycle|cell projection organization|apical part of cell|cell division|cilium assembly|ciliary transition fiber|9+2 motile cilium
Cep192	398.97	0.0998507	6.18084	1.53385	0.617162	6.37607e-10	6.33614e-09	Up	1.93037	2.06746	1.77519	1.75264	3.85842	3.90519	3.61042	3.48104	70799	centrosomal protein 192	GO:0000242,GO:0005737,GO:0005813,GO:0005814,GO:0005829,GO:0007020,GO:0007094,GO:0007099,GO:0009617,GO:0019901,GO:0019902,GO:0046599,GO:0046605,GO:0070201,GO:0071539,GO:0090222,GO:0090307	pericentriolar material|cytoplasm|centrosome|centriole|cytosol|microtubule nucleation|mitotic spindle assembly checkpoint signaling|centriole replication|response to bacterium|protein kinase binding|phosphatase binding|regulation of centriole replication|regulation of centrosome cycle|regulation of establishment of protein localization|protein localization to centrosome|centrosome-templated micro…
Cep250	416.485	0.12062	7.15956	1.81955	0.863583	8.09367e-13	1.24343e-11	Up	2.07114	1.72988	1.9307	1.59572	4.83169	4.07519	4.35382	3.93722	16328	centrosomal protein 250	GO:0000278,GO:0001750,GO:0001917,GO:0005737,GO:0005813,GO:0005814,GO:0005856,GO:0005929,GO:0007049,GO:0008022,GO:0008104,GO:0010457,GO:0019901,GO:0019904,GO:0030030,GO:0030997,GO:0031616,GO:0032991,GO:0033365,GO:0036064,GO:0042995,GO:0050908,GO:0060271,GO:1904781,GO:1905515	mitotic cell cycle|photoreceptor outer segment|photoreceptor inner segment|cytoplasm|centrosome|centriole|cytoskeleton|cilium|cell cycle|protein C-terminus binding|protein localization|centriole-centriole cohesion|protein kinase binding|protein domain specific binding|cell projection organization|regulation of centriole-centriole cohesion|spindle pole centrosome|protein-containing complex|protein…
Cep295	354.876	0.100678	9.36595	1.92245	0.942947	7.53723e-21	3.13952e-19	Up	1.11049	1.26423	1.08568	1.10132	3.08787	2.63147	2.85167	2.71755	319675	centrosomal protein 295	GO:0005737,GO:0005813,GO:0005814,GO:0005829,GO:0005856,GO:0005886,GO:0007099,GO:0008017,GO:0010825,GO:0046599,GO:1901985,GO:1903724,GO:1904951,GO:1990498	cytoplasm|centrosome|centriole|cytosol|cytoskeleton|plasma membrane|centriole replication|microtubule binding|positive regulation of centrosome duplication|regulation of centriole replication|positive regulation of protein acetylation|positive regulation of centriole elongation|positive regulation of establishment of protein localization|mitotic spindle microtubule
Cep41	57.5903	0.218348	2.73803	1.51345	0.597844	0.00618077	0.0162426	Up	0.462542	0.6154	0.632333	0.424349	1.11949	0.962106	1.17212	0.895988	83922	centrosomal protein 41	GO:0005737,GO:0005813,GO:0005814,GO:0005856,GO:0005929,GO:0015031,GO:0030030,GO:0036064,GO:0042995,GO:0060271	cytoplasm|centrosome|centriole|cytoskeleton|cilium|protein transport|cell projection organization|ciliary basal body|cell projection|cilium assembly
Cep55	179.483	0.160164	6.93232	2.15892	1.11031	4.14008e-12	5.73825e-11	Up	1.80365	1.91026	2.33525	2.23915	6.35864	6.30232	5.86359	4.4762	74107	centrosomal protein 55	GO:0000281,GO:0005515,GO:0005737,GO:0005813,GO:0005856,GO:0005886,GO:0007049,GO:0014066,GO:0030496,GO:0034451,GO:0042802,GO:0045171,GO:0045184,GO:0051301,GO:0061952,GO:0090543,GO:1904888	mitotic cytokinesis|protein binding|cytoplasm|centrosome|cytoskeleton|plasma membrane|cell cycle|regulation of phosphatidylinositol 3-kinase signaling|midbody|centriolar satellite|identical protein binding|intercellular bridge|establishment of protein localization|cell division|midbody abscission|Flemming body|cranial skeletal system development
Cep57	277.473	0.103862	5.6582	1.50282	0.58767	1.52972e-08	1.25591e-07	Up	2.61642	2.88521	3.1386	2.89106	5.77164	5.64254	5.60846	5.27311	74360	centrosomal protein 57	GO:0005515,GO:0005634,GO:0005737,GO:0005794,GO:0005813,GO:0005856,GO:0005874,GO:0007286,GO:0008017,GO:0008543,GO:0017134,GO:0034453,GO:0042802,GO:0042803,GO:0043015,GO:0051260	protein binding|nucleus|cytoplasm|Golgi apparatus|centrosome|cytoskeleton|microtubule|spermatid development|microtubule binding|fibroblast growth factor receptor signaling pathway|fibroblast growth factor binding|microtubule anchoring|identical protein binding|protein homodimerization activity|gamma-tubulin binding|protein homooligomerization
Cep57l1	78.5019	0.19416	3.46013	1.59308	0.671821	0.000539912	0.00187986	Up	0.565121	0.538375	0.595829	0.613327	1.22748	1.40061	1.15667	0.952188	103268	centrosomal protein 57-like 1	GO:0005737,GO:0005813,GO:0005856,GO:0005874,GO:0008017,GO:0042802,GO:0043015	cytoplasm|centrosome|cytoskeleton|microtubule|microtubule binding|identical protein binding|gamma-tubulin binding
Cep70	160.519	0.136463	7.38917	2.01161	1.00835	1.47753e-13	2.46825e-12	Up	0.394456	0.347394	0.409093	0.341171	1.04748	0.932929	0.926666	0.960022	68121	centrosomal protein 70	GO:0005737,GO:0005813,GO:0005856,GO:0042802,GO:0043015,GO:0060271,GO:0070507	cytoplasm|centrosome|cytoskeleton|identical protein binding|gamma-tubulin binding|cilium assembly|regulation of microtubule cytoskeleton organization
Cep78	74.8159	0.205705	3.42683	1.63005	0.704916	0.000610682	0.00209864	Up	0.780942	1.27563	0.862625	1.31439	2.26063	2.45023	1.99681	2.15749	208518	centrosomal protein 78	GO:0005737,GO:0005813,GO:0005814,GO:0005856,GO:0005929,GO:0030030,GO:0036064,GO:0042995,GO:0044782	cytoplasm|centrosome|centriole|cytoskeleton|cilium|cell projection organization|ciliary basal body|cell projection|cilium organization
Cep95	221.859	0.11508	5.87971	1.59841	0.67664	4.10974e-09	3.6786e-08	Up	2.67416	2.5456	2.5263	2.73809	5.27566	4.96937	5.49457	5.87026	320162	centrosomal protein 95	GO:0000922,GO:0005737,GO:0005813,GO:0005856	spindle pole|cytoplasm|centrosome|cytoskeleton
Cep97	78.8583	0.176118	4.23197	1.67635	0.745324	2.31657e-05	0.000108066	Up	0.383945	0.360025	0.35539	0.32022	0.80109	0.768942	0.736469	0.75804	74201	centrosomal protein 97	GO:0005737,GO:0005813,GO:0005829,GO:0005856,GO:0030030,GO:0032991,GO:0034451,GO:1901673,GO:1902018	cytoplasm|centrosome|cytosol|cytoskeleton|cell projection organization|protein-containing complex|centriolar satellite|regulation of mitotic spindle assembly|negative regulation of cilium assembly
Cers4	440.454	0.110803	8.40385	1.90682	0.931171	4.32069e-17	1.16219e-15	Up	3.4288	3.36945	4.36658	3.74486	8.51679	8.79802	10.1784	9.12351	67260	ceramide synthase 4	GO:0003677,GO:0005783,GO:0006629,GO:0016020,GO:0016021,GO:0016410,GO:0016740,GO:0030148,GO:0046513,GO:0050291	DNA binding|endoplasmic reticulum|lipid metabolic process|membrane|integral component of membrane|N-acyltransferase activity|transferase activity|sphingolipid biosynthetic process|ceramide biosynthetic process|sphingosine N-acyltransferase activity	mmu00600,mmu04071	Sphingolipid metabolism|Sphingolipid signaling pathway	Homeobox
Ces1d	287.809	0.229164	3.28548	1.6852	0.752916	0.00101808	0.00329262	Up	4.30424	5.52921	5.79971	6.7877	7.86171	17.3469	13.9539	9.22679	104158	carboxylesterase 1D	GO:0004771,GO:0004806,GO:0005737,GO:0005783,GO:0005788,GO:0005811,GO:0005829,GO:0006629,GO:0006637,GO:0006695,GO:0008203,GO:0009636,GO:0010875,GO:0010887,GO:0016042,GO:0016787,GO:0019626,GO:0030339,GO:0030855,GO:0034379,GO:0042632,GO:0043231,GO:0043691,GO:0046464,GO:0051791,GO:0052689,GO:0070857,GO:0071397,GO:0071404,GO:0080030,GO:0090205,GO:0120188	sterol esterase activity|triglyceride lipase activity|cytoplasm|endoplasmic reticulum|endoplasmic reticulum lumen|lipid droplet|cytosol|lipid metabolic process|acyl-CoA metabolic process|cholesterol biosynthetic process|cholesterol metabolic process|response to toxic substance|positive regulation of cholesterol efflux|negative regulation of cholesterol storage|lipid catabolic process|hydrolase ac…	mmu00983	Drug metabolism - other enzymes
Cfap69	21.3099	0.400979	2.67246	2.10176	1.0716	0.00752976	0.0192706	Up	0.0734875	0.114415	0.146509	0.173656	0.316881	0.196235	0.351756	0.514658	207686	cilia and flagella associated protein 69	GO:0005737,GO:0005929,GO:0007283,GO:0007288,GO:0007608,GO:0030154,GO:0030317,GO:0031514,GO:0042048,GO:0042995,GO:0050896,GO:0097225,GO:0097730,GO:1902093,GO:1905516,GO:1990718,GO:1990834	cytoplasm|cilium|spermatogenesis|sperm axoneme assembly|sensory perception of smell|cell differentiation|flagellated sperm motility|motile cilium|olfactory behavior|cell projection|response to stimulus|sperm midpiece|non-motile cilium|positive regulation of flagellated sperm motility|positive regulation of fertilization|axonemal central pair projection|response to odorant
Cfap74	48.3061	0.288714	3.47264	2.00361	1.0026	0.000515365	0.00180349	Up	0.223567	0.187428	0.377145	0.18407	0.787013	0.516027	0.491485	0.717513	544678	cilia and flagella associated protein 74
Cftr	2844.13	0.154912	4.40655	1.60506	0.682629	1.05031e-05	5.21214e-05	Up	14.1155	19.9005	18.8226	18.4362	32.9588	29.2308	33.0478	51.9705	12638	cystic fibrosis transmembrane conductance regulator	GO:0000166,GO:0003254,GO:0005254,GO:0005260,GO:0005515,GO:0005524,GO:0005634,GO:0005737,GO:0005768,GO:0005769,GO:0005783,GO:0005789,GO:0005829,GO:0005886,GO:0005887,GO:0005902,GO:0006695,GO:0006811,GO:0006821,GO:0006833,GO:0006904,GO:0009986,GO:0015106,GO:0015108,GO:0015701,GO:0015705,GO:0016020,GO:0016021,GO:0016323,GO:0016324,GO:0016853,GO:0016887,GO:0019869,GO:0019899,GO:0030165,GO:0030301,GO:…	nucleotide binding|regulation of membrane depolarization|chloride channel activity|intracellularly ATP-gated chloride channel activity|protein binding|ATP binding|nucleus|cytoplasm|endosome|early endosome|endoplasmic reticulum|endoplasmic reticulum membrane|cytosol|plasma membrane|integral component of plasma membrane|microvillus|cholesterol biosynthetic process|ion transport|chloride transport|w…	mmu02010,mmu04024,mmu04152,mmu04530,mmu04971,mmu04972,mmu04976	ABC transporters|cAMP signaling pathway|AMPK signaling pathway|Tight junction|Gastric acid secretion|Pancreatic secretion|Bile secretion
Chad	333.497	0.616427	2.33084	2.70718	1.43679	0.0197617	0.0448411	Up	1.84111	7.53744	7.02943	5.81377	8.6589	12.6448	15.4393	40.219	12643	chondroadherin	GO:0005576,GO:0005615,GO:0031012,GO:0060348,GO:1900155	extracellular region|extracellular space|extracellular matrix|bone development|negative regulation of bone trabecula formation	mmu04151,mmu04510,mmu04512,mmu05165	PI3K-Akt signaling pathway|Focal adhesion|ECM-receptor interaction|Human papillomavirus infection
Chaf1a	273.238	0.150293	5.06681	1.69526	0.761504	4.04544e-07	2.59608e-06	Up	3.12263	3.51333	3.25342	2.69509	7.07723	7.61937	7.54543	5.17081	27221	chromatin assembly factor 1, subunit A (p150)	GO:0000785,GO:0005515,GO:0005634,GO:0006260,GO:0006281,GO:0006334,GO:0006335,GO:0006974,GO:0007049,GO:0031497,GO:0032991,GO:0033186,GO:0042802,GO:0070087	chromatin|protein binding|nucleus|DNA replication|DNA repair|nucleosome assembly|DNA replication-dependent nucleosome assembly|cellular response to DNA damage stimulus|cell cycle|chromatin assembly|protein-containing complex|CAF-1 complex|identical protein binding|chromo shadow domain binding
Champ1	231.9	0.121073	5.47139	1.58275	0.662437	4.46521e-08	3.37925e-07	Up	2.05051	2.7088	2.14549	2.29237	5.14007	4.54965	4.24211	4.79331	101994	chromosome alignment maintaining phosphoprotein 1	GO:0000775,GO:0000776,GO:0000793,GO:0005634,GO:0005654,GO:0005694,GO:0005737,GO:0005819,GO:0005856,GO:0016604,GO:0031134,GO:0034501,GO:0035372,GO:0046872,GO:0051315,GO:0090543	chromosome, centromeric region|kinetochore|condensed chromosome|nucleus|nucleoplasm|chromosome|cytoplasm|spindle|cytoskeleton|nuclear body|sister chromatid biorientation|protein localization to kinetochore|protein localization to microtubule|metal ion binding|attachment of mitotic spindle microtubules to kinetochore|Flemming body
Chd3	4047.47	0.0892413	8.33769	1.67489	0.744067	7.57555e-17	1.95169e-15	Up	21.4878	18.3967	18.5164	19.4663	42.5448	37.3788	44.4264	44.1217	216848	chromodomain helicase DNA binding protein 3	GO:0000122,GO:0000976,GO:0003678,GO:0005515,GO:0005634,GO:0005654,GO:0005730,GO:0005737,GO:0005813,GO:0006333,GO:0007051,GO:0007098,GO:0016581,GO:0016605,GO:0034451,GO:0036121,GO:0043044,GO:0070615,GO:0140603	negative regulation of transcription by RNA polymerase II|transcription cis-regulatory region binding|DNA helicase activity|protein binding|nucleus|nucleoplasm|nucleolus|cytoplasm|centrosome|chromatin assembly or disassembly|spindle organization|centrosome cycle|NuRD complex|PML body|centriolar satellite|double-stranded DNA helicase activity|ATP-dependent chromatin remodeling|nucleosome-dependent…
Cherp	1169.69	0.0860083	9.18902	1.72947	0.790332	3.96431e-20	1.51965e-18	Up	12.2414	10.8311	12.0963	10.6371	25.8102	24.6853	27.0231	24.6474	27967	calcium homeostasis endoplasmic reticulum protein	GO:0003676,GO:0003723,GO:0005515,GO:0005737,GO:0005783,GO:0006396,GO:0006874,GO:0008285,GO:0033017,GO:0044325,GO:0048471,GO:0051209,GO:0070886	nucleic acid binding|RNA binding|protein binding|cytoplasm|endoplasmic reticulum|RNA processing|cellular calcium ion homeostasis|negative regulation of cell population proliferation|sarcoplasmic reticulum membrane|ion channel binding|perinuclear region of cytoplasm|release of sequestered calcium ion into cytosol|positive regulation of calcineurin-NFAT signaling cascade	mmu03040	Spliceosome
Chil3	6.1691	0.729288	3.27825	5.24444	2.39079	0.00104453	0.00336581	Up	0.0758409	0.0375708	0.0756005	0.0737955	0.332304	0.522287	0.485808	0.435083	12655	chitinase-like 3	GO:0000272,GO:0004563,GO:0004568,GO:0005576,GO:0005634,GO:0005737,GO:0005783,GO:0005975,GO:0006032,GO:0006954,GO:0008061,GO:0008152,GO:0016787,GO:0016798,GO:0030246,GO:0031410,GO:0102148	polysaccharide catabolic process|beta-N-acetylhexosaminidase activity|chitinase activity|extracellular region|nucleus|cytoplasm|endoplasmic reticulum|carbohydrate metabolic process|chitin catabolic process|inflammatory response|chitin binding|metabolic process|hydrolase activity|hydrolase activity, acting on glycosyl bonds|carbohydrate binding|cytoplasmic vesicle|N-acetyl-beta-D-galactosaminidase…
Chrdl1	103.547	0.256089	3.35404	1.8137	0.858934	0.000796401	0.00265802	Up	0.439182	0.870265	0.360533	0.569784	1.11518	1.07594	1.22204	1.80541	83453	chordin-like 1	GO:0001503,GO:0001654,GO:0001709,GO:0005576,GO:0007275,GO:0007399,GO:0030154,GO:0030182,GO:0030514	ossification|eye development|cell fate determination|extracellular region|multicellular organism development|nervous system development|cell differentiation|neuron differentiation|negative regulation of BMP signaling pathway
Chrm2	195.774	0.193484	5.10528	1.98315	0.987792	3.30312e-07	2.16167e-06	Up	0.961518	1.6059	0.712007	0.962317	2.58575	2.85585	2.58999	2.7604	243764	cholinergic receptor, muscarinic 2, cardiac	GO:0004930,GO:0004993,GO:0005886,GO:0005887,GO:0006940,GO:0007165,GO:0007186,GO:0007187,GO:0007197,GO:0007213,GO:0007268,GO:0008016,GO:0016020,GO:0016021,GO:0016907,GO:0030054,GO:0030425,GO:0030594,GO:0045202,GO:0045211,GO:0098981,GO:1990763,GO:2000300	G protein-coupled receptor activity|G protein-coupled serotonin receptor activity|plasma membrane|integral component of plasma membrane|regulation of smooth muscle contraction|signal transduction|G protein-coupled receptor signaling pathway|G protein-coupled receptor signaling pathway, coupled to cyclic nucleotide second messenger|adenylate cyclase-inhibiting G protein-coupled acetylcholine recep…	mmu04020,mmu04024,mmu04080,mmu04151,mmu04725,mmu04810	Calcium signaling pathway|cAMP signaling pathway|Neuroactive ligand-receptor interaction|PI3K-Akt signaling pathway|Cholinergic synapse|Regulation of actin cytoskeleton
Chrna3	44.3221	0.240045	3.99004	1.94233	0.957791	6.60616e-05	0.000280921	Up	0.362065	0.345441	0.280714	0.43059	0.927046	0.778365	0.885413	0.965113	110834	cholinergic receptor, nicotinic, alpha polypeptide 3	GO:0004888,GO:0005216,GO:0005230,GO:0005515,GO:0005886,GO:0005887,GO:0005892,GO:0006811,GO:0006937,GO:0006940,GO:0007165,GO:0007171,GO:0007268,GO:0007271,GO:0007399,GO:0007626,GO:0014056,GO:0014069,GO:0015464,GO:0016020,GO:0016021,GO:0022848,GO:0030054,GO:0030425,GO:0030594,GO:0032991,GO:0034220,GO:0035095,GO:0042166,GO:0042391,GO:0042493,GO:0043005,GO:0043025,GO:0044853,GO:0044877,GO:0045202,GO:…	transmembrane signaling receptor activity|ion channel activity|extracellular ligand-gated ion channel activity|protein binding|plasma membrane|integral component of plasma membrane|acetylcholine-gated channel complex|ion transport|regulation of muscle contraction|regulation of smooth muscle contraction|signal transduction|activation of transmembrane receptor protein tyrosine kinase activity|chemi…	mmu04080,mmu04725	Neuroactive ligand-receptor interaction|Cholinergic synapse
Chrnb2	42.5986	0.247848	4.12097	2.02985	1.02137	3.77279e-05	0.000168517	Up	0.21218	0.300319	0.251795	0.235951	0.570601	0.64611	0.607383	0.790409	11444	cholinergic receptor, nicotinic, beta polypeptide 2 (neuronal)	GO:0001508,GO:0001661,GO:0001666,GO:0004888,GO:0005216,GO:0005230,GO:0005515,GO:0005886,GO:0005887,GO:0005892,GO:0006811,GO:0006816,GO:0006939,GO:0007165,GO:0007268,GO:0007271,GO:0007601,GO:0007605,GO:0007612,GO:0007613,GO:0007626,GO:0008306,GO:0008542,GO:0009897,GO:0014059,GO:0015464,GO:0016020,GO:0016021,GO:0019233,GO:0021562,GO:0021631,GO:0021771,GO:0021952,GO:0021955,GO:0022848,GO:0030054,GO:…	action potential|conditioned taste aversion|response to hypoxia|transmembrane signaling receptor activity|ion channel activity|extracellular ligand-gated ion channel activity|protein binding|plasma membrane|integral component of plasma membrane|acetylcholine-gated channel complex|ion transport|calcium ion transport|smooth muscle contraction|signal transduction|chemical synaptic transmission|synap…	mmu04080,mmu04725,mmu05033	Neuroactive ligand-receptor interaction|Cholinergic synapse|Nicotine addiction
Chrnb4	31.7355	0.329864	2.59124	1.80845	0.854756	0.00956315	0.0238253	Up	0.144773	0.398439	0.240523	0.500866	0.689155	0.791267	0.729206	0.771807	108015	cholinergic receptor, nicotinic, beta polypeptide 4	GO:0001508,GO:0004888,GO:0005216,GO:0005230,GO:0005886,GO:0005887,GO:0005892,GO:0006811,GO:0006939,GO:0006940,GO:0007165,GO:0007268,GO:0007626,GO:0015464,GO:0016020,GO:0016021,GO:0022848,GO:0030054,GO:0030594,GO:0032991,GO:0034220,GO:0035094,GO:0035095,GO:0042166,GO:0042391,GO:0043005,GO:0044877,GO:0045202,GO:0045211,GO:0050877,GO:0051971,GO:0060084,GO:0098981,GO:1904315	action potential|transmembrane signaling receptor activity|ion channel activity|extracellular ligand-gated ion channel activity|plasma membrane|integral component of plasma membrane|acetylcholine-gated channel complex|ion transport|smooth muscle contraction|regulation of smooth muscle contraction|signal transduction|chemical synaptic transmission|locomotory behavior|acetylcholine receptor activit…	mmu04080,mmu04725	Neuroactive ligand-receptor interaction|Cholinergic synapse
Chtf18	130.488	0.174598	5.80808	2.01961	1.01408	6.3194e-09	5.50131e-08	Up	1.25043	1.25739	1.80459	1.36198	3.81613	3.8925	4.04627	2.97839	214901	CTF18, chromosome transmission fidelity factor 18	GO:0000166,GO:0003677,GO:0003689,GO:0005524,GO:0005634,GO:0005654,GO:0005737,GO:0005829,GO:0006260,GO:0007049,GO:0007131,GO:0007140,GO:0016887,GO:0017116,GO:0031390,GO:0048468,GO:0051985,GO:1900264	nucleotide binding|DNA binding|DNA clamp loader activity|ATP binding|nucleus|nucleoplasm|cytoplasm|cytosol|DNA replication|cell cycle|reciprocal meiotic recombination|male meiotic nuclear division|ATPase|single-stranded DNA helicase activity|Ctf18 RFC-like complex|cell development|negative regulation of chromosome segregation|positive regulation of DNA-directed DNA polymerase activity
Ciart	114.685	0.211849	8.23722	3.35205	1.74505	1.76264e-16	4.32351e-15	Up	1.59923	0.80443	0.956497	1.17306	4.16837	4.86521	5.11597	5.51749	229599	circadian associated repressor of transcription	GO:0000976,GO:0000978,GO:0005515,GO:0005634,GO:0032922,GO:0045475,GO:0045892,GO:0048511,GO:0070888	transcription cis-regulatory region binding|RNA polymerase II cis-regulatory region sequence-specific DNA binding|protein binding|nucleus|circadian regulation of gene expression|locomotor rhythm|negative regulation of transcription, DNA-templated|rhythmic process|E-box binding
Cip2a	317.943	0.129714	5.62542	1.65829	0.729695	1.85053e-08	1.49531e-07	Up	2.95289	3.28596	2.98703	3.01479	6.64269	6.94066	7.35388	5.15865	224171	cell proliferation regulating inhibitor of protein phosphatase 2A	GO:0005737,GO:0005829,GO:0005886,GO:0007283,GO:0016020,GO:0016021,GO:0042803,GO:2000179	cytoplasm|cytosol|plasma membrane|spermatogenesis|membrane|integral component of membrane|protein homodimerization activity|positive regulation of neural precursor cell proliferation
Cipc	657.018	0.134793	5.15285	1.6184	0.694568	2.56553e-07	1.71431e-06	Up	5.93028	4.13547	4.33365	4.64159	9.11	10.8152	10.2567	9.6459	217732	CLOCK interacting protein, circadian	GO:0005515,GO:0005634,GO:0005654,GO:0005730,GO:0005737,GO:0005829,GO:0042754,GO:0045892,GO:0048511	protein binding|nucleus|nucleoplasm|nucleolus|cytoplasm|cytosol|negative regulation of circadian rhythm|negative regulation of transcription, DNA-templated|rhythmic process
Cit	217.55	0.147078	12.0586	3.41895	1.77355	1.74808e-33	2.80222e-31	Up	0.352583	0.423856	0.496738	0.356797	1.94082	1.90086	1.78365	1.5348	12704	citron	GO:0000070,GO:0000086,GO:0000166,GO:0000278,GO:0000281,GO:0000910,GO:0001223,GO:0001726,GO:0004672,GO:0004674,GO:0005515,GO:0005524,GO:0005634,GO:0005737,GO:0005773,GO:0005829,GO:0005856,GO:0005886,GO:0006468,GO:0007030,GO:0007049,GO:0007091,GO:0007275,GO:0007283,GO:0007399,GO:0008064,GO:0015629,GO:0016301,GO:0016310,GO:0016358,GO:0016740,GO:0017124,GO:0018107,GO:0019901,GO:0030154,GO:0030165,GO:…	mitotic sister chromatid segregation|G2/M transition of mitotic cell cycle|nucleotide binding|mitotic cell cycle|mitotic cytokinesis|cytokinesis|transcription coactivator binding|ruffle|protein kinase activity|protein serine/threonine kinase activity|protein binding|ATP binding|nucleus|cytoplasm|vacuole|cytosol|cytoskeleton|plasma membrane|protein phosphorylation|Golgi organization|cell cycle|met…
Ciz1	895.201	0.0937105	8.50488	1.73748	0.796996	1.81784e-17	5.07907e-16	Up	9.76902	8.14986	9.81736	8.77793	21.6731	19.9886	20.3989	19.7818	68379	CDKN1A interacting zinc finger protein 1	GO:0005634,GO:0005654,GO:0005886,GO:0030332,GO:0032298,GO:0051457	nucleus|nucleoplasm|plasma membrane|cyclin binding|positive regulation of DNA-dependent DNA replication initiation|maintenance of protein location in nucleus
Ckap2	192.966	0.159808	6.96872	2.16393	1.11365	3.19831e-12	4.50774e-11	Up	1.67318	2.45666	1.90901	2.62842	6.33995	6.16782	6.61539	4.96228	80986	cytoskeleton associated protein 2	GO:0000281,GO:0005737,GO:0005813,GO:0005829,GO:0005856,GO:0005874,GO:0006915,GO:0007026,GO:0007049,GO:0015630,GO:0045944	mitotic cytokinesis|cytoplasm|centrosome|cytosol|cytoskeleton|microtubule|apoptotic process|negative regulation of microtubule depolymerization|cell cycle|microtubule cytoskeleton|positive regulation of transcription by RNA polymerase II
Ckap2l	277.835	0.141329	8.44183	2.2864	1.19308	3.12405e-17	8.50406e-16	Up	2.78673	2.52946	2.40154	2.95649	7.28244	8.57854	8.94752	6.61979	70466	cytoskeleton associated protein 2-like	GO:0005737,GO:0005813,GO:0005829,GO:0005856,GO:0072686	cytoplasm|centrosome|cytosol|cytoskeleton|mitotic spindle
Clasrp	559.514	0.106854	9.66166	2.04541	1.03239	4.38692e-22	2.04766e-20	Up	5.21668	4.47097	5.75844	5.20055	14.4904	13.0036	14.4451	12.5016	53609	CLK4-associating serine/arginine rich protein	GO:0005634,GO:0006397,GO:0008380	nucleus|mRNA processing|RNA splicing
Clca3a1	221.702	0.166842	9.41954	2.97229	1.57157	4.53068e-21	1.93285e-19	Up	1.18386	1.56792	0.939271	1.0579	4.95196	4.6944	4.83336	3.65409	12722	chloride channel accessory 3A1	GO:0005229,GO:0005886,GO:0005887,GO:0006508,GO:0006811,GO:0006821,GO:0008233,GO:0008237,GO:0016020,GO:0016787,GO:0046872	intracellular calcium activated chloride channel activity|plasma membrane|integral component of plasma membrane|proteolysis|ion transport|chloride transport|peptidase activity|metallopeptidase activity|membrane|hydrolase activity|metal ion binding	mmu04924,mmu04972	Renin secretion|Pancreatic secretion
Clca3a2	160.354	0.191104	3.56714	1.60402	0.681696	0.000360893	0.00131603	Up	1.68022	1.45509	0.955309	1.2837	2.78727	3.20805	2.89462	2.2199	80797	chloride channel accessory 3A2	GO:0005229,GO:0005887,GO:0006821,GO:0043276,GO:0097192	intracellular calcium activated chloride channel activity|integral component of plasma membrane|chloride transport|anoikis|extrinsic apoptotic signaling pathway in absence of ligand	mmu04924,mmu04972	Renin secretion|Pancreatic secretion
Clcn1	16.8504	0.385357	3.4795	2.533	1.34085	0.000502357	0.00176598	Up	0.071098	0.129144	0.0944968	0.103771	0.334598	0.349732	0.303618	0.308995	12723	chloride channel, voltage-sensitive 1	GO:0005244,GO:0005247,GO:0005254,GO:0005886,GO:0005887,GO:0006811,GO:0006821,GO:0006936,GO:0016020,GO:0016021,GO:0019227,GO:0034707,GO:0034765,GO:0042383,GO:0042803,GO:0055085,GO:1902476	voltage-gated ion channel activity|voltage-gated chloride channel activity|chloride channel activity|plasma membrane|integral component of plasma membrane|ion transport|chloride transport|muscle contraction|membrane|integral component of membrane|neuronal action potential propagation|chloride channel complex|regulation of ion transmembrane transport|sarcolemma|protein homodimerization activity|tr…
Clec4a1	72.3333	0.203091	4.26423	1.82264	0.866026	2.00594e-05	9.45496e-05	Up	1.72307	1.74429	1.30688	1.96818	3.97549	3.75883	3.3961	4.72755	269799	C-type lectin domain family 4, member a1
Clec4e	3.8109	1.24708	2.92423	12.5252	3.64676	0.0034531	0.00971298	Up	0	0	0.0192951	0.0188344	0.113083	0.304686	0.0763014	0.121138	56619	C-type lectin domain family 4, member e	GO:0001819,GO:0002221,GO:0002292,GO:0002376,GO:0005509,GO:0005515,GO:0005886,GO:0006955,GO:0016020,GO:0016021,GO:0030246,GO:0030670,GO:0038023,GO:0038094,GO:0038187,GO:0042742,GO:0045087,GO:0046872,GO:0051861,GO:0061760	positive regulation of cytokine production|pattern recognition receptor signaling pathway|T cell differentiation involved in immune response|immune system process|calcium ion binding|protein binding|plasma membrane|immune response|membrane|integral component of membrane|carbohydrate binding|phagocytic vesicle membrane|signaling receptor activity|Fc-gamma receptor signaling pathway|pattern recogni…	mmu04625,mmu05152	C-type lectin receptor signaling pathway|Tuberculosis
Clip3	93.2015	0.199266	3.1886	1.55335	0.635378	0.00142964	0.00447149	Up	1.008	1.51527	0.831561	1.1161	1.97987	1.96624	2.36351	2.62848	76686	CAP-GLY domain containing linker protein 3	GO:0001934,GO:0005515,GO:0005634,GO:0005737,GO:0005794,GO:0005802,GO:0005886,GO:0008017,GO:0010828,GO:0016020,GO:0018230,GO:0031115,GO:0031122,GO:0031901,GO:0032588,GO:0035371,GO:0035594,GO:0043065,GO:0044091,GO:0045121,GO:0045444,GO:0045807,GO:0051010,GO:0055038,GO:0098840,GO:1903078	positive regulation of protein phosphorylation|protein binding|nucleus|cytoplasm|Golgi apparatus|trans-Golgi network|plasma membrane|microtubule binding|positive regulation of glucose transmembrane transport|membrane|peptidyl-L-cysteine S-palmitoylation|negative regulation of microtubule polymerization|cytoplasmic microtubule organization|early endosome membrane|trans-Golgi network membrane|micro…
Clip4	23.1128	0.337775	2.93146	1.98642	0.990173	0.00337375	0.00952186	Up	0.139899	0.181258	0.171638	0.0942413	0.408655	0.285854	0.434815	0.370418	78785	CAP-GLY domain containing linker protein family, member 4	GO:0005634,GO:0005737,GO:0031122,GO:0035371,GO:0043231,GO:0051010	nucleus|cytoplasm|cytoplasmic microtubule organization|microtubule plus-end|intracellular membrane-bounded organelle|microtubule plus-end binding
Clspn	187.97	0.162337	6.46791	2.0705	1.04998	9.9367e-11	1.12319e-09	Up	1.18035	1.08667	1.30156	0.924914	3.10208	3.41177	3.06759	2.38607	269582	claspin	GO:0000076,GO:0000077,GO:0000217,GO:0003677,GO:0005634,GO:0005654,GO:0005694,GO:0005794,GO:0006281,GO:0006974,GO:0007049,GO:0007095,GO:0010997,GO:0018105,GO:0032147,GO:0033314	DNA replication checkpoint signaling|DNA damage checkpoint signaling|DNA secondary structure binding|DNA binding|nucleus|nucleoplasm|chromosome|Golgi apparatus|DNA repair|cellular response to DNA damage stimulus|cell cycle|mitotic G2 DNA damage checkpoint signaling|anaphase-promoting complex binding|peptidyl-serine phosphorylation|activation of protein kinase activity|mitotic DNA replication chec…
Cluh	3091.61	0.0913872	7.24653	1.58254	0.66224	4.27595e-13	6.71874e-12	Up	20.2322	20.9259	20.6976	19.4141	43.9415	43.7139	43.1698	34.7121	74148	clustered mitochondria (cluA/CLU1) homolog	GO:0003729,GO:0005737,GO:0007005,GO:0048312	mRNA binding|cytoplasm|mitochondrion organization|intracellular distribution of mitochondria
Cnih2	8.62334	0.557812	2.91054	3.08129	1.62354	0.00360802	0.010106	Up	0.127888	0.126709	0.212471	0.165919	0.498092	0.712961	0.546135	0.755898	12794	cornichon family AMPA receptor auxiliary protein 2	GO:0005783,GO:0005886,GO:0014069,GO:0016020,GO:0016021,GO:0016192,GO:0016247,GO:0030054,GO:0030425,GO:0032281,GO:0035249,GO:0042391,GO:0042995,GO:0043197,GO:0043198,GO:0045202,GO:0045211,GO:0051668,GO:0098962,GO:0098978,GO:0099061,GO:1902684,GO:1903743,GO:2000310,GO:2000311	endoplasmic reticulum|plasma membrane|postsynaptic density|membrane|integral component of membrane|vesicle-mediated transport|channel regulator activity|cell junction|dendrite|AMPA glutamate receptor complex|synaptic transmission, glutamatergic|regulation of membrane potential|cell projection|dendritic spine|dendritic shaft|synapse|postsynaptic membrane|localization within membrane|regulation of …
Cnnm1	49.3571	0.249625	3.15049	1.72482	0.786443	0.00162997	0.00502772	Up	0.340543	0.196164	0.205257	0.262005	0.555208	0.498645	0.655587	0.528676	83674	cyclin M1	GO:0005886,GO:0006810,GO:0006811,GO:0016020,GO:0016021,GO:0022857,GO:0030425,GO:0043025,GO:0043231	plasma membrane|transport|ion transport|membrane|integral component of membrane|transmembrane transporter activity|dendrite|neuronal cell body|intracellular membrane-bounded organelle
Cnot3	956.178	0.0801718	9.15631	1.66333	0.734077	5.37033e-20	2.02922e-18	Up	4.01158	3.85595	3.47365	3.75774	8.52331	7.96979	7.82996	8.05007	232791	CCR4-NOT transcription complex, subunit 3	GO:0000289,GO:0000932,GO:0001829,GO:0005515,GO:0005634,GO:0005737,GO:0006355,GO:0006417,GO:0007275,GO:0030014,GO:0030015,GO:0031047,GO:0120162,GO:2000036	nuclear-transcribed mRNA poly(A) tail shortening|P-body|trophectodermal cell differentiation|protein binding|nucleus|cytoplasm|regulation of transcription, DNA-templated|regulation of translation|multicellular organism development|CCR4-NOT complex|CCR4-NOT core complex|gene silencing by RNA|positive regulation of cold-induced thermogenesis|regulation of stem cell population maintenance	mmu03018	RNA degradation
Cnpy1	238.313	0.139546	7.21906	2.01027	1.00739	5.23464e-13	8.17654e-12	Up	2.35505	1.95699	2.13554	1.99585	5.75489	4.72349	6.39357	5.02381	269637	canopy FGF signaling regulator 1	GO:0005783	endoplasmic reticulum
Cnr1	53.3727	0.24031	3.26192	1.72175	0.783873	0.00110661	0.0035457	Up	0.144207	0.252783	0.154808	0.215874	0.448241	0.431071	0.480999	0.335543	12801	cannabinoid receptor 1 (brain)	GO:0002866,GO:0004930,GO:0004949,GO:0005737,GO:0005739,GO:0005741,GO:0005886,GO:0007165,GO:0007186,GO:0007188,GO:0007189,GO:0007413,GO:0007568,GO:0007611,GO:0007613,GO:0010976,GO:0014063,GO:0015629,GO:0016020,GO:0016021,GO:0019216,GO:0019222,GO:0019233,GO:0030054,GO:0030424,GO:0030426,GO:0031622,GO:0031999,GO:0032228,GO:0032496,GO:0032592,GO:0033004,GO:0033602,GO:0035094,GO:0038171,GO:0042220,GO:…	positive regulation of acute inflammatory response to antigenic stimulus|G protein-coupled receptor activity|cannabinoid receptor activity|cytoplasm|mitochondrion|mitochondrial outer membrane|plasma membrane|signal transduction|G protein-coupled receptor signaling pathway|adenylate cyclase-modulating G protein-coupled receptor signaling pathway|adenylate cyclase-activating G protein-coupled recep…	mmu04015,mmu04080,mmu04714,mmu04723	Rap1 signaling pathway|Neuroactive ligand-receptor interaction|Thermogenesis|Retrograde endocannabinoid signaling
Cntfr	18.129	0.419328	3.02723	2.41062	1.2694	0.00246806	0.00725201	Up	0.0805595	0.19384	0.0688321	0.0895849	0.324965	0.328341	0.442314	0.240079	12804	ciliary neurotrophic factor receptor	GO:0001967,GO:0003360,GO:0004896,GO:0004897,GO:0005102,GO:0005515,GO:0005886,GO:0007548,GO:0008284,GO:0009897,GO:0016020,GO:0016324,GO:0019221,GO:0019955,GO:0031225,GO:0043235,GO:0043524,GO:0060538,GO:0070110,GO:0070120,GO:0097059	suckling behavior|brainstem development|cytokine receptor activity|ciliary neurotrophic factor receptor activity|signaling receptor binding|protein binding|plasma membrane|sex differentiation|positive regulation of cell population proliferation|external side of plasma membrane|membrane|apical plasma membrane|cytokine-mediated signaling pathway|cytokine binding|anchored component of membrane|recep…	mmu04060,mmu04630	Cytokine-cytokine receptor interaction|JAK-STAT signaling pathway
Cntn1	36.2258	0.359736	2.51398	1.87173	0.904369	0.0119377	0.0289074	Up	0.0452127	0.0920803	0.0475733	0.0391052	0.107612	0.0790763	0.150996	0.201737	12805	contactin 1	GO:0005515,GO:0005886,GO:0007155,GO:0007219,GO:0007399,GO:0010628,GO:0010765,GO:0010976,GO:0016020,GO:0021549,GO:0030246,GO:0031175,GO:0031225,GO:0043209,GO:0045121,GO:0050731,GO:0099025,GO:0099026	protein binding|plasma membrane|cell adhesion|Notch signaling pathway|nervous system development|positive regulation of gene expression|positive regulation of sodium ion transport|positive regulation of neuron projection development|membrane|cerebellum development|carbohydrate binding|neuron projection development|anchored component of membrane|myelin sheath|membrane raft|positive regulation of p…	mmu04514	Cell adhesion molecules
Cntnap1	170.221	0.189973	5.42354	2.04249	1.03033	5.84316e-08	4.31708e-07	Up	0.704225	1.22308	0.677217	0.669109	2.19423	2.27408	2.29428	1.80611	53321	contactin associated protein-like 1	GO:0002175,GO:0005886,GO:0005918,GO:0007010,GO:0007155,GO:0016020,GO:0016021,GO:0017124,GO:0019227,GO:0022010,GO:0022011,GO:0030054,GO:0030424,GO:0030913,GO:0031175,GO:0033270,GO:0043209,GO:0048787,GO:0048812,GO:0050884,GO:0050885,GO:0071205	protein localization to paranode region of axon|plasma membrane|septate junction|cytoskeleton organization|cell adhesion|membrane|integral component of membrane|SH3 domain binding|neuronal action potential propagation|central nervous system myelination|myelination in peripheral nervous system|cell junction|axon|paranodal junction assembly|neuron projection development|paranode region of axon|myel…	mmu04514	Cell adhesion molecules
Cntrl	495.373	0.0893127	12.0901	2.11375	1.0798	1.19115e-33	1.94882e-31	Up	1.98586	1.86543	1.91107	1.91893	5.27895	5.14451	5.51895	4.97412	26920	centriolin	GO:0001822,GO:0003279,GO:0003281,GO:0005737,GO:0005813,GO:0005815,GO:0005829,GO:0005856,GO:0007049,GO:0008092,GO:0035904,GO:0048132,GO:0048471,GO:0051301,GO:0051493,GO:0060976,GO:0072687,GO:0090619,GO:0097431,GO:0120103	kidney development|cardiac septum development|ventricular septum development|cytoplasm|centrosome|microtubule organizing center|cytosol|cytoskeleton|cell cycle|cytoskeletal protein binding|aorta development|female germ-line stem cell asymmetric division|perinuclear region of cytoplasm|cell division|regulation of cytoskeleton organization|coronary vasculature development|meiotic spindle|meiotic sp…
Cntrob	202.401	0.144288	7.77375	2.17596	1.12165	7.61987e-15	1.53073e-13	Up	1.01686	1.14251	1.42119	1.12204	3.12343	3.54779	3.61582	2.86482	216846	centrobin, centrosomal BRCA2 interacting protein	GO:0005737,GO:0005813,GO:0005814,GO:0005829,GO:0005856,GO:0007049,GO:0007099,GO:0019904,GO:0051299,GO:0051301,GO:1902017,GO:1902410	cytoplasm|centrosome|centriole|cytosol|cytoskeleton|cell cycle|centriole replication|protein domain specific binding|centrosome separation|cell division|regulation of cilium assembly|mitotic cytokinetic process
Cobll1	539.434	0.0991281	7.15798	1.6353	0.709557	8.18739e-13	1.25419e-11	Up	3.64631	3.36449	3.19082	3.13269	6.94716	6.55381	6.74785	7.88724	319876	Cobl-like 1	GO:0003785	actin monomer binding
Col11a2	132.017	0.530363	2.85148	2.85268	1.51232	0.00435161	0.0119192	Up	0.226141	0.709511	0.473392	0.425415	0.917463	0.845419	1.78286	3.16075	12815	collagen, type XI, alpha 2	GO:0001501,GO:0001894,GO:0002062,GO:0005201,GO:0005576,GO:0005581,GO:0005615,GO:0007605,GO:0030020,GO:0030198,GO:0030199,GO:0031012,GO:0046872,GO:0048705,GO:0051216,GO:0060021,GO:0060023,GO:0062023	skeletal system development|tissue homeostasis|chondrocyte differentiation|extracellular matrix structural constituent|extracellular region|collagen trimer|extracellular space|sensory perception of sound|extracellular matrix structural constituent conferring tensile strength|extracellular matrix organization|collagen fibril organization|extracellular matrix|metal ion binding|skeletal system morph…	mmu04974	Protein digestion and absorption
Col20a1	143.151	0.216553	6.7134	2.7393	1.45381	1.90145e-11	2.41215e-10	Up	0.607337	0.784081	0.605412	0.483511	2.06975	1.70197	1.8409	3.14822	73368	collagen, type XX, alpha 1	GO:0005576,GO:0005581,GO:0005615,GO:0062023	extracellular region|collagen trimer|extracellular space|collagen-containing extracellular matrix	mmu04974	Protein digestion and absorption
Col24a1	24.9004	0.33492	3.55337	2.28168	1.1901	0.000380328	0.00138024	Up	0.0995113	0.12893	0.083935	0.0968275	0.395025	0.301229	0.271569	0.231544	71355	collagen, type XXIV, alpha 1	GO:0001525,GO:0001886,GO:0002244,GO:0005201,GO:0005576,GO:0005581,GO:0005615,GO:0030020,GO:0030198,GO:0031012,GO:0062023	angiogenesis|endothelial cell morphogenesis|hematopoietic progenitor cell differentiation|extracellular matrix structural constituent|extracellular region|collagen trimer|extracellular space|extracellular matrix structural constituent conferring tensile strength|extracellular matrix organization|extracellular matrix|collagen-containing extracellular matrix	mmu04974	Protein digestion and absorption
Col27a1	102.24	0.218747	4.76241	2.05874	1.04176	1.91292e-06	1.0846e-05	Up	0.553726	0.62589	0.349841	0.303545	1.35928	1.08184	1.17591	1.24461	373864	collagen, type XXVII, alpha 1	GO:0003431,GO:0005201,GO:0005576,GO:0005581,GO:0005583,GO:0005615,GO:0030020,GO:0030198,GO:0031012,GO:0046872,GO:0062023	growth plate cartilage chondrocyte development|extracellular matrix structural constituent|extracellular region|collagen trimer|fibrillar collagen trimer|extracellular space|extracellular matrix structural constituent conferring tensile strength|extracellular matrix organization|extracellular matrix|metal ion binding|collagen-containing extracellular matrix	mmu04974	Protein digestion and absorption
Col4a6	45.9998	0.29096	3.39665	1.98383	0.988289	0.000682165	0.0023167	Up	0.181161	0.333339	0.223583	0.201457	0.83997	0.407374	0.518587	0.629866	94216	collagen, type IV, alpha 6	GO:0005201,GO:0005587,GO:0005604,GO:0005615,GO:0030020,GO:0030198,GO:0031012,GO:0038063,GO:0062023,GO:0071230	extracellular matrix structural constituent|collagen type IV trimer|basement membrane|extracellular space|extracellular matrix structural constituent conferring tensile strength|extracellular matrix organization|extracellular matrix|collagen-activated tyrosine kinase receptor signaling pathway|collagen-containing extracellular matrix|cellular response to amino acid stimulus	mmu04151,mmu04510,mmu04512,mmu04926,mmu04933,mmu04974,mmu05146,mmu05165,mmu05200,mmu05222	PI3K-Akt signaling pathway|Focal adhesion|ECM-receptor interaction|Relaxin signaling pathway|AGE-RAGE signaling pathway in diabetic complications|Protein digestion and absorption|Amoebiasis|Human papillomavirus infection|Pathways in cancer|Small cell lung cancer
Col6a2	1511.44	0.129691	4.67765	1.52272	0.606651	2.90183e-06	1.59239e-05	Up	10.7908	12.8257	8.14483	9.14009	22.3649	20.1723	17.969	19.6564	12834	collagen, type VI, alpha 2	GO:0005518,GO:0005576,GO:0005581,GO:0005615,GO:0007155,GO:0016020,GO:0030020,GO:0031012,GO:0032991,GO:0042383,GO:0062023	collagen binding|extracellular region|collagen trimer|extracellular space|cell adhesion|membrane|extracellular matrix structural constituent conferring tensile strength|extracellular matrix|protein-containing complex|sarcolemma|collagen-containing extracellular matrix	mmu04151,mmu04510,mmu04512,mmu04974,mmu05165	PI3K-Akt signaling pathway|Focal adhesion|ECM-receptor interaction|Protein digestion and absorption|Human papillomavirus infection
Col6a3	819.794	0.135161	4.903	1.58304	0.662696	9.43855e-07	5.64818e-06	Up	3.2084	3.53084	2.51137	2.76045	7.33822	5.14775	5.4483	6.58638	12835	collagen, type VI, alpha 3	GO:0005581,GO:0005615,GO:0030020,GO:0031012,GO:0042383,GO:0062023	collagen trimer|extracellular space|extracellular matrix structural constituent conferring tensile strength|extracellular matrix|sarcolemma|collagen-containing extracellular matrix	mmu04151,mmu04510,mmu04512,mmu04974,mmu05165	PI3K-Akt signaling pathway|Focal adhesion|ECM-receptor interaction|Protein digestion and absorption|Human papillomavirus infection
Col6a4	960.346	0.132669	4.92376	1.57268	0.65323	8.48963e-07	5.11311e-06	Up	5.96511	4.84496	4.65129	4.06805	11.6454	9.3279	9.38794	9.32899	68553	collagen, type VI, alpha 4	GO:0005518,GO:0005576,GO:0005581,GO:0007155,GO:0030020,GO:0030198,GO:0031012,GO:0032991,GO:0062023	collagen binding|extracellular region|collagen trimer|cell adhesion|extracellular matrix structural constituent conferring tensile strength|extracellular matrix organization|extracellular matrix|protein-containing complex|collagen-containing extracellular matrix	mmu04151,mmu04510,mmu04512,mmu04974,mmu05165	PI3K-Akt signaling pathway|Focal adhesion|ECM-receptor interaction|Protein digestion and absorption|Human papillomavirus infection
Colca2	51.0701	0.237073	4.08167	1.95566	0.967652	4.47139e-05	0.000197114	Up	0.898393	1.13934	0.967189	1.36369	2.90418	2.58082	2.23108	3.29849	100502940	COLCA2 homolog	GO:0005737	cytoplasm
Cox18	117.485	0.160985	3.73028	1.51626	0.600518	0.000191266	0.000738357	Up	3.90233	3.34504	3.4966	3.62643	6.01967	7.76452	7.5185	6.76864	231430	cytochrome c oxidase assembly protein 18	GO:0005739,GO:0005743,GO:0008535,GO:0016020,GO:0016021,GO:0031305,GO:0032977,GO:0032979,GO:0033617,GO:0051204,GO:0051205	mitochondrion|mitochondrial inner membrane|respiratory chain complex IV assembly|membrane|integral component of membrane|integral component of mitochondrial inner membrane|membrane insertase activity|protein insertion into mitochondrial inner membrane from matrix|mitochondrial cytochrome c oxidase assembly|protein insertion into mitochondrial membrane|protein insertion into membrane	mmu04714	Thermogenesis
Cplane1	92.0869	0.178013	4.57797	1.75922	0.814936	4.69516e-06	2.48126e-05	Up	0.307618	0.342879	0.344974	0.293977	0.716718	0.626888	0.687504	0.893829	73692	ciliogenesis and planar polarity effector 1	GO:0001736,GO:0001822,GO:0003279,GO:0003281,GO:0005515,GO:0007507,GO:0016020,GO:0016021,GO:0021549,GO:0030030,GO:0035869,GO:0042733,GO:0042995,GO:0060021,GO:0060271,GO:0060976,GO:1904491	establishment of planar polarity|kidney development|cardiac septum development|ventricular septum development|protein binding|heart development|membrane|integral component of membrane|cerebellum development|cell projection organization|ciliary transition zone|embryonic digit morphogenesis|cell projection|roof of mouth development|cilium assembly|coronary vasculature development|protein localizati…
Cpt1b	200.222	0.146457	6.47114	1.92885	0.947744	9.72693e-11	1.10262e-09	Up	2.78287	2.37759	2.61323	1.90332	5.67455	6.62625	5.98174	5.76328	12895	carnitine palmitoyltransferase 1b, muscle	GO:0004095,GO:0005739,GO:0005741,GO:0006629,GO:0006631,GO:0009437,GO:0009637,GO:0015909,GO:0016020,GO:0016021,GO:0016740,GO:0016746,GO:0043231	carnitine O-palmitoyltransferase activity|mitochondrion|mitochondrial outer membrane|lipid metabolic process|fatty acid metabolic process|carnitine metabolic process|response to blue light|long-chain fatty acid transport|membrane|integral component of membrane|transferase activity|acyltransferase activity|intracellular membrane-bounded organelle	mmu00071,mmu03320,mmu04152,mmu04714,mmu04920,mmu04922,mmu04931,mmu05415	Fatty acid degradation|PPAR signaling pathway|AMPK signaling pathway|Thermogenesis|Adipocytokine signaling pathway|Glucagon signaling pathway|Insulin resistance|Diabetic cardiomyopathy
Cpt1c	31.5882	0.288353	2.95667	1.80571	0.852565	0.00310976	0.00886509	Up	0.402341	0.398631	0.320853	0.469788	0.842272	0.791649	1.1895	0.881291	78070	carnitine palmitoyltransferase 1c	GO:0004095,GO:0005739,GO:0005741,GO:0005783,GO:0005789,GO:0006629,GO:0006631,GO:0009437,GO:0016020,GO:0016021,GO:0016740,GO:0016746,GO:0030054,GO:0030176,GO:0030424,GO:0030425,GO:0032281,GO:0042995,GO:0045202,GO:0098794,GO:0098978,GO:0099072	carnitine O-palmitoyltransferase activity|mitochondrion|mitochondrial outer membrane|endoplasmic reticulum|endoplasmic reticulum membrane|lipid metabolic process|fatty acid metabolic process|carnitine metabolic process|membrane|integral component of membrane|transferase activity|acyltransferase activity|cell junction|integral component of endoplasmic reticulum membrane|axon|dendrite|AMPA glutamat…	mmu00071,mmu03320,mmu04152,mmu04714,mmu04920,mmu04922	Fatty acid degradation|PPAR signaling pathway|AMPK signaling pathway|Thermogenesis|Adipocytokine signaling pathway|Glucagon signaling pathway
Cracr2a	343.953	0.105311	9.68467	2.02778	1.0199	3.50351e-22	1.66469e-20	Up	1.06336	1.15496	1.21303	1.11214	2.85144	2.64051	3.07651	3.30369	381812	calcium release activated channel regulator 2A	GO:0000139,GO:0000166,GO:0001772,GO:0002115,GO:0002250,GO:0002376,GO:0003924,GO:0005509,GO:0005525,GO:0005737,GO:0005794,GO:0005815,GO:0005856,GO:0005886,GO:0006811,GO:0006816,GO:0016020,GO:0016197,GO:0031982,GO:0032237,GO:0032588,GO:0033093,GO:0034776,GO:0045063,GO:0046330,GO:0046872,GO:0051928	Golgi membrane|nucleotide binding|immunological synapse|store-operated calcium entry|adaptive immune response|immune system process|GTPase activity|calcium ion binding|GTP binding|cytoplasm|Golgi apparatus|microtubule organizing center|cytoskeleton|plasma membrane|ion transport|calcium ion transport|membrane|endosomal transport|vesicle|activation of store-operated calcium channel activity|trans-G…
Creb3l1	787.103	0.310761	2.38353	1.671	0.740708	0.0171474	0.0397676	Up	10.2277	15.4292	15.088	12.7024	21.4935	23.3096	21.7792	48.3277	26427	cAMP responsive element binding protein 3-like 1	GO:0000139,GO:0000785,GO:0000976,GO:0000981,GO:0001227,GO:0001228,GO:0001649,GO:0003677,GO:0003682,GO:0003700,GO:0005634,GO:0005654,GO:0005783,GO:0005789,GO:0005829,GO:0006355,GO:0006357,GO:0006986,GO:0007275,GO:0010629,GO:0016020,GO:0016021,GO:0030176,GO:0030278,GO:0030968,GO:0032967,GO:0035497,GO:0040037,GO:0045892,GO:0045944,GO:0046332,GO:0070278,GO:1902236,GO:1903671,GO:1990440,GO:1990837	Golgi membrane|chromatin|transcription cis-regulatory region binding|DNA-binding transcription factor activity, RNA polymerase II-specific|DNA-binding transcription repressor activity, RNA polymerase II-specific|DNA-binding transcription activator activity, RNA polymerase II-specific|osteoblast differentiation|DNA binding|chromatin binding|DNA-binding transcription factor activity|nucleus|nucleop…	mmu04022,mmu04024,mmu04151,mmu04152,mmu04211,mmu04261,mmu04668,mmu04714,mmu04725,mmu04728,mmu04911,mmu04915,mmu04916,mmu04918,mmu04922,mmu04925,mmu04926,mmu04927,mmu04928,mmu04931,mmu04934,mmu04935,mmu04962,mmu05016,mmu05020,mmu05030,mmu05031,mmu05034,mmu05161,mmu05163,mmu05165,mmu05166,mmu05203,mmu05215	cGMP-PKG signaling pathway|cAMP signaling pathway|PI3K-Akt signaling pathway|AMPK signaling pathway|Longevity regulating pathway|Adrenergic signaling in cardiomyocytes|TNF signaling pathway|Thermogenesis|Cholinergic synapse|Dopaminergic synapse|Insulin secretion|Estrogen signaling pathway|Melanogenesis|Thyroid hormone synthesis|Glucagon signaling pathway|Aldosterone synthesis and secretion|Relaxi…	TF_bZIP
Creb5	35.0569	0.302816	3.23334	1.97124	0.979106	0.00122351	0.00387953	Up	0.0857472	0.131683	0.0726542	0.0667477	0.2296	0.172935	0.295758	0.205709	231991	cAMP responsive element binding protein 5	GO:0000978,GO:0000981,GO:0001228,GO:0003677,GO:0003700,GO:0005634,GO:0006355,GO:0006357,GO:0035497,GO:0042802,GO:0045444,GO:0045893,GO:0045944,GO:0060612,GO:1990837	RNA polymerase II cis-regulatory region sequence-specific DNA binding|DNA-binding transcription factor activity, RNA polymerase II-specific|DNA-binding transcription activator activity, RNA polymerase II-specific|DNA binding|DNA-binding transcription factor activity|nucleus|regulation of transcription, DNA-templated|regulation of transcription by RNA polymerase II|cAMP response element binding|id…	mmu04022,mmu04024,mmu04151,mmu04152,mmu04211,mmu04261,mmu04668,mmu04714,mmu04725,mmu04728,mmu04911,mmu04915,mmu04918,mmu04922,mmu04925,mmu04926,mmu04927,mmu04928,mmu04931,mmu04934,mmu04935,mmu04962,mmu05016,mmu05020,mmu05030,mmu05031,mmu05034,mmu05161,mmu05163,mmu05165,mmu05166,mmu05203,mmu05215	cGMP-PKG signaling pathway|cAMP signaling pathway|PI3K-Akt signaling pathway|AMPK signaling pathway|Longevity regulating pathway|Adrenergic signaling in cardiomyocytes|TNF signaling pathway|Thermogenesis|Cholinergic synapse|Dopaminergic synapse|Insulin secretion|Estrogen signaling pathway|Thyroid hormone synthesis|Glucagon signaling pathway|Aldosterone synthesis and secretion|Relaxin signaling pa…	TF_bZIP
Crispld2	231.646	0.128733	4.68706	1.51927	0.603382	2.77155e-06	1.52565e-05	Up	2.10073	2.76619	1.90493	2.00451	4.23607	4.00007	4.34079	4.58025	78892	cysteine-rich secretory protein LCCL domain containing 2	GO:0005539,GO:0005576,GO:0005615,GO:0008201,GO:0030133,GO:0030198,GO:0031012,GO:0060325	glycosaminoglycan binding|extracellular region|extracellular space|heparin binding|transport vesicle|extracellular matrix organization|extracellular matrix|face morphogenesis
Crmp1	23.1831	0.340209	3.37186	2.21474	1.14714	0.000746624	0.00250824	Up	0.288741	0.218766	0.203171	0.14874	0.545749	0.534708	0.736477	0.637775	12933	collapsin response mediator protein 1	GO:0000226,GO:0004157,GO:0005634,GO:0005737,GO:0005813,GO:0005829,GO:0005856,GO:0006208,GO:0007399,GO:0007411,GO:0010977,GO:0015629,GO:0016787,GO:0016810,GO:0030425,GO:0030426,GO:0030496,GO:0031005,GO:0042802,GO:0042995,GO:0043025,GO:0051219,GO:0071526,GO:1904530	microtubule cytoskeleton organization|dihydropyrimidinase activity|nucleus|cytoplasm|centrosome|cytosol|cytoskeleton|pyrimidine nucleobase catabolic process|nervous system development|axon guidance|negative regulation of neuron projection development|actin cytoskeleton|hydrolase activity|hydrolase activity, acting on carbon-nitrogen (but not peptide) bonds|dendrite|growth cone|midbody|filamin bin…
Crocc	102.521	0.164639	4.15684	1.60701	0.68438	3.2268e-05	0.000146187	Up	0.534428	0.51538	0.47591	0.443746	1.01992	0.9534	1.16569	0.936493	230872	ciliary rootlet coiled-coil, rootletin	GO:0001917,GO:0003779,GO:0005198,GO:0005200,GO:0005515,GO:0005737,GO:0005813,GO:0005814,GO:0005829,GO:0005856,GO:0005886,GO:0005929,GO:0007049,GO:0007098,GO:0008104,GO:0010457,GO:0010669,GO:0015629,GO:0019894,GO:0030030,GO:0032053,GO:0033365,GO:0035253,GO:0042995,GO:0045494,GO:0045724,GO:0051656,GO:0097729,GO:0120219,GO:1903566	photoreceptor inner segment|actin binding|structural molecule activity|structural constituent of cytoskeleton|protein binding|cytoplasm|centrosome|centriole|cytosol|cytoskeleton|plasma membrane|cilium|cell cycle|centrosome cycle|protein localization|centriole-centriole cohesion|epithelial structure maintenance|actin cytoskeleton|kinesin binding|cell projection organization|ciliary basal body orga…
Crtc2	546.361	0.0886184	7.68897	1.60368	0.681384	1.48329e-14	2.86373e-13	Up	7.57221	7.18031	6.95732	6.4749	14.0571	14.3724	14.868	14.9587	74343	CREB regulated transcription coactivator 2	GO:0003682,GO:0005515,GO:0005634,GO:0005654,GO:0005737,GO:0006094,GO:0008140,GO:0032793,GO:0042593,GO:0043970,GO:0045944,GO:0051289,GO:1901998	chromatin binding|protein binding|nucleus|nucleoplasm|cytoplasm|gluconeogenesis|cAMP response element binding protein binding|positive regulation of CREB transcription factor activity|glucose homeostasis|histone H3-K9 acetylation|positive regulation of transcription by RNA polymerase II|protein homotetramerization|toxin transport	mmu04151,mmu04152,mmu04922,mmu04931,mmu05166	PI3K-Akt signaling pathway|AMPK signaling pathway|Glucagon signaling pathway|Insulin resistance|Human T-cell leukemia virus 1 infection
Csf2ra	281.547	0.121662	5.7565	1.6249	0.700347	8.58753e-09	7.32317e-08	Up	0.821289	0.887296	0.792558	0.794888	1.8801	1.66755	1.88995	1.45357	12982	colony stimulating factor 2 receptor, alpha, low-affinity (granulocyte-macrophage)	GO:0004896,GO:0004902,GO:0005886,GO:0009897,GO:0016020,GO:0016021,GO:0019221,GO:0019955,GO:0043235,GO:0051916,GO:0097011	cytokine receptor activity|granulocyte colony-stimulating factor receptor activity|plasma membrane|external side of plasma membrane|membrane|integral component of membrane|cytokine-mediated signaling pathway|cytokine binding|receptor complex|granulocyte colony-stimulating factor binding|cellular response to granulocyte macrophage colony-stimulating factor stimulus	mmu04060,mmu04630,mmu04640,mmu05200	Cytokine-cytokine receptor interaction|JAK-STAT signaling pathway|Hematopoietic cell lineage|Pathways in cancer
Csf2rb	221.238	0.18082	3.6615	1.58236	0.662074	0.00025074	0.000947214	Up	2.23861	1.50632	1.89739	1.53758	2.99564	4.45182	3.86954	3.3464	12983	colony stimulating factor 2 receptor, beta, low-affinity (granulocyte-macrophage)	GO:0001558,GO:0004896,GO:0005515,GO:0016020,GO:0016021,GO:0019221	regulation of cell growth|cytokine receptor activity|protein binding|membrane|integral component of membrane|cytokine-mediated signaling pathway	mmu04060,mmu04210,mmu04630,mmu05200	Cytokine-cytokine receptor interaction|Apoptosis|JAK-STAT signaling pathway|Pathways in cancer
Csf2rb2	73.2129	0.237914	3.48195	1.77572	0.828406	0.000497772	0.00175236	Up	0.578671	0.573335	0.736387	0.395343	1.16285	1.63522	1.39534	1.01453	12984	colony stimulating factor 2 receptor, beta 2, low-affinity (granulocyte-macrophage)	GO:0004896,GO:0005886,GO:0016020,GO:0016021,GO:0019221	cytokine receptor activity|plasma membrane|membrane|integral component of membrane|cytokine-mediated signaling pathway	mmu04060,mmu04210,mmu04630,mmu05200	Cytokine-cytokine receptor interaction|Apoptosis|JAK-STAT signaling pathway|Pathways in cancer
Csf3r	59.5957	0.206519	5.16805	2.09551	1.0673	2.36544e-07	1.58797e-06	Up	0.407194	0.576341	0.536372	0.452813	1.37352	1.37348	1.23251	1.33485	12986	colony stimulating factor 3 receptor (granulocyte)	GO:0004896,GO:0005515,GO:0005886,GO:0007155,GO:0009897,GO:0016020,GO:0016021,GO:0019221,GO:0019955,GO:0030593,GO:0043235,GO:0045637,GO:0051916	cytokine receptor activity|protein binding|plasma membrane|cell adhesion|external side of plasma membrane|membrane|integral component of membrane|cytokine-mediated signaling pathway|cytokine binding|neutrophil chemotaxis|receptor complex|regulation of myeloid cell differentiation|granulocyte colony-stimulating factor binding	mmu04060,mmu04151,mmu04630,mmu04640,mmu05200	Cytokine-cytokine receptor interaction|PI3K-Akt signaling pathway|JAK-STAT signaling pathway|Hematopoietic cell lineage|Pathways in cancer
Cspg4	160.775	0.180742	3.28229	1.50864	0.593248	0.00102967	0.00332673	Up	0.906205	1.04869	0.607039	0.705412	1.80002	1.43357	1.36457	1.75432	121021	chondroitin sulfate proteoglycan 4	GO:0001525,GO:0001726,GO:0005515,GO:0005518,GO:0005654,GO:0005886,GO:0006929,GO:0006954,GO:0007165,GO:0007169,GO:0007275,GO:0008283,GO:0008347,GO:0010977,GO:0015026,GO:0016020,GO:0016021,GO:0016322,GO:0019901,GO:0030154,GO:0035556,GO:0042995,GO:0043410,GO:0048008,GO:0048771,GO:0050731,GO:0062023,GO:0097178	angiogenesis|ruffle|protein binding|collagen binding|nucleoplasm|plasma membrane|substrate-dependent cell migration|inflammatory response|signal transduction|transmembrane receptor protein tyrosine kinase signaling pathway|multicellular organism development|cell population proliferation|glial cell migration|negative regulation of neuron projection development|coreceptor activity|membrane|integral…
Cspp1	261.065	0.116854	9.14922	2.09815	1.06912	5.73481e-20	2.1465e-18	Up	1.81248	1.81956	1.77084	1.7052	4.60482	4.91245	4.32938	5.37106	211660	centrosome and spindle pole associated protein 1	GO:0000922,GO:0005515,GO:0005737,GO:0005813,GO:0005819,GO:0005856,GO:0005874,GO:0032467,GO:0051781	spindle pole|protein binding|cytoplasm|centrosome|spindle|cytoskeleton|microtubule|positive regulation of cytokinesis|positive regulation of cell division
Ctc1	325.398	0.100046	9.99421	1.99983	0.999881	1.61565e-23	8.78095e-22	Up	1.98979	2.21075	2.39623	2.18234	6.04749	5.45402	5.588	5.50656	68964	CTS telomere maintenance complex component 1	GO:0000723,GO:0000781,GO:0003677,GO:0003697,GO:0005515,GO:0005634,GO:0005654,GO:0005694,GO:0005829,GO:0006974,GO:0007568,GO:0010389,GO:0010833,GO:0032211,GO:0035264,GO:0042162,GO:0045740,GO:0048146,GO:0048536,GO:0048538,GO:0048539,GO:0051276,GO:0071425,GO:0090399,GO:0098505,GO:1990879	telomere maintenance|chromosome, telomeric region|DNA binding|single-stranded DNA binding|protein binding|nucleus|nucleoplasm|chromosome|cytosol|cellular response to DNA damage stimulus|aging|regulation of G2/M transition of mitotic cell cycle|telomere maintenance via telomere lengthening|negative regulation of telomere maintenance via telomerase|multicellular organism growth|telomeric DNA bindin…
Cttnbp2	91.4581	0.201155	6.52149	2.48257	1.31183	6.96144e-11	8.08179e-10	Up	0.376919	0.515707	0.322049	0.445343	1.52043	1.47443	1.17624	1.12327	30785	cortactin binding protein 2	GO:0005519,GO:0005737,GO:0008021,GO:0015629,GO:0017124,GO:0030036,GO:0030054,GO:0042995,GO:0045202,GO:0050807,GO:0098871,GO:0098978,GO:1905274	cytoskeletal regulatory protein binding|cytoplasm|synaptic vesicle|actin cytoskeleton|SH3 domain binding|actin cytoskeleton organization|cell junction|cell projection|synapse|regulation of synapse organization|postsynaptic actin cytoskeleton|glutamatergic synapse|regulation of modification of postsynaptic actin cytoskeleton
Cubn	872.158	0.53608	3.58754	3.79266	1.92321	0.000333812	0.00122431	Up	2.41168	0.418663	1.6592	2.02072	6.59811	10.7985	6.10924	8.63765	65969	cubilin (intrinsic factor-cobalamin receptor)	GO:0001701,GO:0005509,GO:0005515,GO:0005737,GO:0005764,GO:0005768,GO:0005783,GO:0005794,GO:0005798,GO:0005886,GO:0005903,GO:0005905,GO:0006629,GO:0006898,GO:0007584,GO:0008202,GO:0008203,GO:0009617,GO:0015031,GO:0015889,GO:0016020,GO:0016324,GO:0020028,GO:0030135,GO:0030139,GO:0030492,GO:0030666,GO:0031419,GO:0031526,GO:0032991,GO:0038023,GO:0038024,GO:0042366,GO:0042802,GO:0042803,GO:0042953,GO:…	in utero embryonic development|calcium ion binding|protein binding|cytoplasm|lysosome|endosome|endoplasmic reticulum|Golgi apparatus|Golgi-associated vesicle|plasma membrane|brush border|clathrin-coated pit|lipid metabolic process|receptor-mediated endocytosis|response to nutrient|steroid metabolic process|cholesterol metabolic process|response to bacterium|protein transport|cobalamin transport|m…	mmu04977	Vitamin digestion and absorption
Cxcl10	126.142	0.312313	3.37191	2.07497	1.05309	0.000746489	0.00250824	Up	4.66453	3.3611	3.7515	3.45562	18.8897	5.57977	8.46228	8.01675	15945	chemokine (C-X-C motif) ligand 10	GO:0002690,GO:0005125,GO:0005576,GO:0005615,GO:0006935,GO:0006952,GO:0006954,GO:0006955,GO:0007186,GO:0007189,GO:0008009,GO:0008201,GO:0008284,GO:0009617,GO:0009897,GO:0010818,GO:0010819,GO:0016525,GO:0030335,GO:0030593,GO:0031640,GO:0042056,GO:0042118,GO:0042127,GO:0042981,GO:0045236,GO:0045662,GO:0048248,GO:0051281,GO:0051607,GO:0061844,GO:0070098,GO:0071222,GO:0090026,GO:1901509,GO:1901740,GO:…	positive regulation of leukocyte chemotaxis|cytokine activity|extracellular region|extracellular space|chemotaxis|defense response|inflammatory response|immune response|G protein-coupled receptor signaling pathway|adenylate cyclase-activating G protein-coupled receptor signaling pathway|chemokine activity|heparin binding|positive regulation of cell population proliferation|response to bacterium|e…	mmu04060,mmu04061,mmu04062,mmu04620,mmu04622,mmu04623,mmu04657,mmu04668,mmu05160,mmu05164,mmu05169,mmu05171	Cytokine-cytokine receptor interaction|Viral protein interaction with cytokine and cytokine receptor|Chemokine signaling pathway|Toll-like receptor signaling pathway|RIG-I-like receptor signaling pathway|Cytosolic DNA-sensing pathway|IL-17 signaling pathway|TNF signaling pathway|Hepatitis C|Influenza A|Epstein-Barr virus infection|Coronavirus disease - COVID-19
Cxcl13	61.8129	0.301321	6.05023	3.5383	1.82306	1.44644e-09	1.36555e-08	Up	0.853798	1.04497	1.4018	1.51494	3.81435	7.90559	5.98879	4.13846	55985	chemokine (C-X-C motif) ligand 13	GO:0002518,GO:0005125,GO:0005576,GO:0005615,GO:0006935,GO:0006952,GO:0006954,GO:0006955,GO:0007166,GO:0007204,GO:0007267,GO:0008009,GO:0008201,GO:0010820,GO:0017134,GO:0030593,GO:0031640,GO:0031724,GO:0031735,GO:0033625,GO:0033634,GO:0035754,GO:0035768,GO:0035769,GO:0042742,GO:0045236,GO:0048018,GO:0048248,GO:0048535,GO:0061844,GO:0070098,GO:0071222,GO:0090630,GO:2000545	lymphocyte chemotaxis across high endothelial venule|cytokine activity|extracellular region|extracellular space|chemotaxis|defense response|inflammatory response|immune response|cell surface receptor signaling pathway|positive regulation of cytosolic calcium ion concentration|cell-cell signaling|chemokine activity|heparin binding|positive regulation of T cell chemotaxis|fibroblast growth factor b…	mmu04060,mmu04061,mmu04062	Cytokine-cytokine receptor interaction|Viral protein interaction with cytokine and cytokine receptor|Chemokine signaling pathway
Cxcr5	7.07941	1.02338	2.57178	6.19841	2.6319	0.0101178	0.0250265	Up	0.0221227	0.0438373	0.0661576	0.021526	0.0215406	0.914102	0.130809	0.13845	12145	chemokine (C-X-C motif) receptor 5	GO:0004930,GO:0005886,GO:0006935,GO:0006955,GO:0007165,GO:0007186,GO:0007204,GO:0009897,GO:0016020,GO:0016021,GO:0016493,GO:0016494,GO:0019722,GO:0019957,GO:0030595,GO:0032467,GO:0042113,GO:0048535,GO:0060326	G protein-coupled receptor activity|plasma membrane|chemotaxis|immune response|signal transduction|G protein-coupled receptor signaling pathway|positive regulation of cytosolic calcium ion concentration|external side of plasma membrane|membrane|integral component of membrane|C-C chemokine receptor activity|C-X-C chemokine receptor activity|calcium-mediated signaling|C-C chemokine binding|leukocyt…	mmu04060,mmu04061,mmu04062	Cytokine-cytokine receptor interaction|Viral protein interaction with cytokine and cytokine receptor|Chemokine signaling pathway
Cxxc4	50.8053	0.331071	3.05929	2.01788	1.01284	0.00221863	0.00661214	Up	0.0450621	0.0689993	0.0592118	0.0697563	0.105702	0.0967249	0.163502	0.267058	319478	CXXC finger 4	GO:0003677,GO:0005515,GO:0005634,GO:0005737,GO:0008270,GO:0008327,GO:0016055,GO:0030165,GO:0030178,GO:0031410,GO:0046872	DNA binding|protein binding|nucleus|cytoplasm|zinc ion binding|methyl-CpG binding|Wnt signaling pathway|PDZ domain binding|negative regulation of Wnt signaling pathway|cytoplasmic vesicle|metal ion binding	mmu04310	Wnt signaling pathway
Cyb5r1	235.156	0.137437	5.55689	1.69787	0.763723	2.74626e-08	2.16723e-07	Up	4.77054	6.04998	3.93115	4.76566	11.2719	11.3264	10.2801	9.71962	72017	cytochrome b5 reductase 1	GO:0004128,GO:0005739,GO:0006629,GO:0006694,GO:0008202,GO:0016020,GO:0016021,GO:0016126,GO:0016491,GO:0071949	cytochrome-b5 reductase activity, acting on NAD(P)H|mitochondrion|lipid metabolic process|steroid biosynthetic process|steroid metabolic process|membrane|integral component of membrane|sterol biosynthetic process|oxidoreductase activity|FAD binding	mmu00520	Amino sugar and nucleotide sugar metabolism
Cyb5rl	66.8772	0.216256	3.03101	1.57513	0.655475	0.00243734	0.00717637	Up	0.47959	0.419266	0.412453	0.402605	0.906474	0.740114	0.713574	1.12799	230582	cytochrome b5 reductase-like	GO:0004128,GO:0005654,GO:0016491	cytochrome-b5 reductase activity, acting on NAD(P)H|nucleoplasm|oxidoreductase activity	mmu00520	Amino sugar and nucleotide sugar metabolism
Cyp27a1	513.963	0.166775	5.69913	1.9325	0.950472	1.20423e-08	1.00321e-07	Up	8.23613	6.66335	6.65547	8.39337	14.4255	23.5411	20.4114	16.1902	104086	cytochrome P450, family 27, subfamily a, polypeptide 1	GO:0004497,GO:0005506,GO:0005739,GO:0005740,GO:0005743,GO:0006629,GO:0006694,GO:0006699,GO:0006707,GO:0008202,GO:0008203,GO:0016020,GO:0016491,GO:0016705,GO:0020037,GO:0030343,GO:0030544,GO:0031073,GO:0036378,GO:0046872,GO:0047749	monooxygenase activity|iron ion binding|mitochondrion|mitochondrial envelope|mitochondrial inner membrane|lipid metabolic process|steroid biosynthetic process|bile acid biosynthetic process|cholesterol catabolic process|steroid metabolic process|cholesterol metabolic process|membrane|oxidoreductase activity|oxidoreductase activity, acting on paired donors, with incorporation or reduction of molec…	mmu00120,mmu03320,mmu04979	Primary bile acid biosynthesis|PPAR signaling pathway|Cholesterol metabolism
Cyp2c23	56.6244	0.236739	4.92676	2.24444	1.16636	8.36063e-07	5.04499e-06	Up	0.684107	0.782075	0.944223	0.81927	1.99832	2.17439	2.07438	3.10124	226143	cytochrome P450, family 2, subfamily c, polypeptide 23	GO:0004497,GO:0005506,GO:0005737,GO:0005783,GO:0005789,GO:0006082,GO:0006629,GO:0006631,GO:0006805,GO:0008392,GO:0008395,GO:0008404,GO:0008405,GO:0016020,GO:0016491,GO:0016705,GO:0016712,GO:0019373,GO:0020037,GO:0042738,GO:0043231,GO:0046456,GO:0046872	monooxygenase activity|iron ion binding|cytoplasm|endoplasmic reticulum|endoplasmic reticulum membrane|organic acid metabolic process|lipid metabolic process|fatty acid metabolic process|xenobiotic metabolic process|arachidonic acid epoxygenase activity|steroid hydroxylase activity|arachidonic acid 14,15-epoxygenase activity|arachidonic acid 11,12-epoxygenase activity|membrane|oxidoreductase acti…	mmu00140,mmu00590,mmu00591,mmu00830,mmu04726,mmu04750,mmu05204	Steroid hormone biosynthesis|Arachidonic acid metabolism|Linoleic acid metabolism|Retinol metabolism|Serotonergic synapse|Inflammatory mediator regulation of TRP channels|Chemical carcinogenesis
Cyp2j9	66.3211	0.225287	3.5158	1.73155	0.792063	0.000438435	0.00156113	Up	1.1776	0.70547	1.47416	1.30572	2.69321	2.58647	2.45594	2.68511	74519	cytochrome P450, family 2, subfamily j, polypeptide 9	GO:0005737,GO:0005783,GO:0006082,GO:0006805,GO:0008395,GO:0016712,GO:0020037,GO:0042738,GO:0043231	cytoplasm|endoplasmic reticulum|organic acid metabolic process|xenobiotic metabolic process|steroid hydroxylase activity|oxidoreductase activity, acting on paired donors, with incorporation or reduction of molecular oxygen, reduced flavin or flavoprotein as one donor, and incorporation of one atom of oxygen|heme binding|exogenous drug catabolic process|intracellular membrane-bounded organelle	mmu00590,mmu00591,mmu04726,mmu04750,mmu04913,mmu05417	Arachidonic acid metabolism|Linoleic acid metabolism|Serotonergic synapse|Inflammatory mediator regulation of TRP channels|Ovarian steroidogenesis|Lipid and atherosclerosis
Cyp2u1	36.6709	0.337706	3.19058	2.11035	1.07748	0.00141987	0.00444357	Up	0.776125	0.248054	0.474182	0.560304	1.70643	1.55174	0.98691	1.38405	71519	cytochrome P450, family 2, subfamily u, polypeptide 1	GO:0004497,GO:0005506,GO:0005737,GO:0005739,GO:0005743,GO:0005783,GO:0006082,GO:0006805,GO:0008395,GO:0016020,GO:0016021,GO:0016491,GO:0016705,GO:0016712,GO:0020037,GO:0042738,GO:0043231,GO:0046872,GO:0052869,GO:0097267,GO:0102033	monooxygenase activity|iron ion binding|cytoplasm|mitochondrion|mitochondrial inner membrane|endoplasmic reticulum|organic acid metabolic process|xenobiotic metabolic process|steroid hydroxylase activity|membrane|integral component of membrane|oxidoreductase activity|oxidoreductase activity, acting on paired donors, with incorporation or reduction of molecular oxygen|oxidoreductase activity, acti…	mmu00071,mmu00590	Fatty acid degradation|Arachidonic acid metabolism
Cyp4f40	723.137	0.120768	5.95667	1.64647	0.719372	2.57429e-09	2.35742e-08	Up	10.2699	8.82584	13.0859	10.6663	24.0426	22.9965	23.1237	20.7487	631304	cytochrome P450, family 4, subfamily f, polypeptide 40	GO:0005504,GO:0006631,GO:0008391,GO:0016709,GO:0019369,GO:0036101,GO:0042361,GO:0042376,GO:0042377,GO:0043231,GO:0050051	fatty acid binding|fatty acid metabolic process|arachidonic acid monooxygenase activity|oxidoreductase activity, acting on paired donors, with incorporation or reduction of molecular oxygen, NAD(P)H as one donor, and incorporation of one atom of oxygen|arachidonic acid metabolic process|leukotriene B4 catabolic process|menaquinone catabolic process|phylloquinone catabolic process|vitamin K catabo…
Cyren	59.569	0.222382	2.75031	1.52798	0.611622	0.00595381	0.0157124	Up	0.685687	0.573685	0.653135	0.607888	0.964376	1.39413	1.45657	1.14433	78412	cell cycle regulator of NHEJ	GO:0005634,GO:0005737,GO:0006281,GO:0006303,GO:0006974,GO:2001033	nucleus|cytoplasm|DNA repair|double-strand break repair via nonhomologous end joining|cellular response to DNA damage stimulus|negative regulation of double-strand break repair via nonhomologous end joining
Cys1	50.2561	0.300958	4.35839	2.48233	1.31169	1.31024e-05	6.39996e-05	Up	0.519962	0.735954	0.271498	0.987786	2.26621	1.85129	1.75684	2.16939	12879	cystin 1	GO:0001822,GO:0003682,GO:0003714,GO:0005515,GO:0005634,GO:0005737,GO:0005829,GO:0005856,GO:0005886,GO:0005929,GO:0005930,GO:0016020,GO:0036064,GO:0042995,GO:0043433,GO:0045121,GO:0045944,GO:0048839	kidney development|chromatin binding|transcription corepressor activity|protein binding|nucleus|cytoplasm|cytosol|cytoskeleton|plasma membrane|cilium|axoneme|membrane|ciliary basal body|cell projection|negative regulation of DNA-binding transcription factor activity|membrane raft|positive regulation of transcription by RNA polymerase II|inner ear development
D130043K22Rik	214.06	0.126273	5.1051	1.56335	0.644637	3.30613e-07	2.16275e-06	Up	1.33821	1.89892	1.66181	1.77662	3.55564	3.43638	3.37518	3.04005	210108	RIKEN cDNA D130043K22 gene	GO:0001764,GO:0005768,GO:0005769,GO:0005886,GO:0007275,GO:0007399,GO:0010996,GO:0016020,GO:0016021,GO:0022008,GO:0030517,GO:0031410,GO:0033555,GO:0043231,GO:0048692,GO:0060391,GO:2000171	neuron migration|endosome|early endosome|plasma membrane|multicellular organism development|nervous system development|response to auditory stimulus|membrane|integral component of membrane|neurogenesis|negative regulation of axon extension|cytoplasmic vesicle|multicellular organismal response to stress|intracellular membrane-bounded organelle|negative regulation of axon extension involved in rege…
D17H6S56E-5	2630.8	0.120433	6.66231	1.74395	0.802363	2.69548e-11	3.35245e-10	Up	28.4529	29.0479	24.7915	34.3375	66.7665	71.4784	69.8265	53.6873	110956	DNA segment, Chr 17, human D6S56E 5
D630039A03Rik	690.095	0.105591	6.51481	1.61094	0.687907	7.27826e-11	8.42494e-10	Up	9.26982	8.14611	11.1287	8.86295	18.9348	19.7263	18.9258	20.0945	242484	RIKEN cDNA D630039A03 gene
D930020B18Rik	38.8715	0.288735	3.3596	1.95889	0.970036	0.000780548	0.0026128	Up	0.405174	0.34409	0.274068	0.309765	0.619949	0.69757	0.926926	1.13201	216393	RIKEN cDNA D930020B18 gene
Dach1	150.243	0.182181	3.64027	1.58358	0.663187	0.000272356	0.00101965	Up	1.34973	0.912746	1.13188	0.969358	2.22164	2.52926	2.39634	1.76538	13134	dachshund family transcription factor 1	GO:0000122,GO:0000977,GO:0000978,GO:0000981,GO:0001227,GO:0001967,GO:0003677,GO:0003700,GO:0005515,GO:0005634,GO:0005667,GO:0005737,GO:0006355,GO:0006357,GO:0007275,GO:0007585,GO:0008283,GO:0010944,GO:0030336,GO:0033262,GO:0045892,GO:0046545,GO:0048147,GO:0060244,GO:2000279	negative regulation of transcription by RNA polymerase II|RNA polymerase II transcription regulatory region sequence-specific DNA binding|RNA polymerase II cis-regulatory region sequence-specific DNA binding|DNA-binding transcription factor activity, RNA polymerase II-specific|DNA-binding transcription repressor activity, RNA polymerase II-specific|suckling behavior|DNA binding|DNA-binding transc…
Dact1	81.1477	0.182119	3.70163	1.59564	0.674135	0.000214222	0.000819403	Up	0.884471	0.953185	0.819796	0.754927	2.03968	1.52657	1.68209	1.76417	59036	dishevelled-binding antagonist of beta-catenin 1	GO:0000122,GO:0001702,GO:0005080,GO:0005515,GO:0005634,GO:0005654,GO:0005737,GO:0007275,GO:0007399,GO:0008013,GO:0016055,GO:0021915,GO:0030054,GO:0030177,GO:0030178,GO:0030877,GO:0031647,GO:0032091,GO:0032092,GO:0042826,GO:0045202,GO:0045600,GO:0045732,GO:0046329,GO:0048598,GO:0048619,GO:0048813,GO:0050808,GO:0051018,GO:0060070,GO:0060828,GO:0061629,GO:0070097,GO:0090090,GO:0090263,GO:1900107,GO:…	negative regulation of transcription by RNA polymerase II|gastrulation with mouth forming second|protein kinase C binding|protein binding|nucleus|nucleoplasm|cytoplasm|multicellular organism development|nervous system development|beta-catenin binding|Wnt signaling pathway|neural tube development|cell junction|positive regulation of Wnt signaling pathway|negative regulation of Wnt signaling pathwa…
Dbf4	291.382	0.106056	8.18216	1.82484	0.867767	2.7881e-16	6.67379e-15	Up	4.60859	4.56609	4.07032	4.06607	10.3697	10.219	10.4011	9.68872	27214	DBF4 zinc finger	GO:0003676,GO:0004674,GO:0005634,GO:0005654,GO:0006260,GO:0007049,GO:0007089,GO:0008270,GO:0010571,GO:0016604,GO:0031431,GO:0043539,GO:0046872,GO:1901987	nucleic acid binding|protein serine/threonine kinase activity|nucleus|nucleoplasm|DNA replication|cell cycle|traversing start control point of mitotic cell cycle|zinc ion binding|positive regulation of nuclear cell cycle DNA replication|nuclear body|Dbf4-dependent protein kinase complex|protein serine/threonine kinase activator activity|metal ion binding|regulation of cell cycle phase transition	mmu04110	Cell cycle
Dbh	4.79944	0.826244	2.69098	4.66994	2.22341	0.00712423	0.0183512	Up	0.0511477	0.025338	0.0254928	0.0497683	0.323713	0.276756	0.126013	0.186724	13166	dopamine beta hydroxylase	GO:0001816,GO:0001974,GO:0001975,GO:0002443,GO:0003824,GO:0004497,GO:0004500,GO:0005507,GO:0005615,GO:0005737,GO:0005783,GO:0006589,GO:0007613,GO:0007626,GO:0008306,GO:0008542,GO:0016020,GO:0016021,GO:0016491,GO:0016715,GO:0030424,GO:0030425,GO:0030667,GO:0031410,GO:0031418,GO:0034451,GO:0034774,GO:0042127,GO:0042309,GO:0042420,GO:0042421,GO:0042423,GO:0042593,GO:0042596,GO:0042711,GO:0043025,GO:…	cytokine production|blood vessel remodeling|response to amphetamine|leukocyte mediated immunity|catalytic activity|monooxygenase activity|dopamine beta-monooxygenase activity|copper ion binding|extracellular space|cytoplasm|endoplasmic reticulum|octopamine biosynthetic process|memory|locomotory behavior|associative learning|visual learning|membrane|integral component of membrane|oxidoreductase ac…	mmu00350	Tyrosine metabolism
Dcakd	403.957	0.0928637	7.27271	1.59701	0.675371	3.5235e-13	5.59739e-12	Up	6.38693	8.01189	7.62363	8.00173	15.5339	15.7492	15.3708	15.0107	68087	dephospho-CoA kinase domain containing	GO:0000166,GO:0004140,GO:0005524,GO:0005739,GO:0015937	nucleotide binding|dephospho-CoA kinase activity|ATP binding|mitochondrion|coenzyme A biosynthetic process
Dcdc2b	16.8596	0.408539	2.68556	2.13932	1.09716	0.00724093	0.0186125	Up	0.199315	0.138234	0.258289	0.155152	0.465771	0.392174	0.471411	0.748427	100504491	doublecortin domain containing 2b	GO:0005815,GO:0005874,GO:0030864	microtubule organizing center|microtubule|cortical actin cytoskeleton
Dchs2	12.5894	0.556058	3.24691	3.49544	1.80547	0.00116664	0.00372003	Up	0.00908603	0.0300075	0.0181145	0.00294699	0.0825716	0.0446943	0.0507399	0.0916129	100534287	dachsous cadherin related 2	GO:0005509,GO:0005911,GO:0072006,GO:0072137,GO:0098609	calcium ion binding|cell-cell junction|nephron development|condensed mesenchymal cell proliferation|cell-cell adhesion	mmu04392	Hippo signaling pathway - multiple species
Dck	291.154	0.112719	5.23878	1.50578	0.590511	1.61639e-07	1.11531e-06	Up	3.32174	3.97203	3.92017	4.40242	7.6955	7.28713	8.27784	6.98923	13178	deoxycytidine kinase	GO:0000166,GO:0000287,GO:0004136,GO:0004137,GO:0004138,GO:0005524,GO:0005634,GO:0005654,GO:0005737,GO:0005739,GO:0005829,GO:0006139,GO:0006220,GO:0008144,GO:0016301,GO:0016740,GO:0019136,GO:0032548,GO:0042803,GO:0046092,GO:0046939	nucleotide binding|magnesium ion binding|deoxyadenosine kinase activity|deoxycytidine kinase activity|deoxyguanosine kinase activity|ATP binding|nucleus|nucleoplasm|cytoplasm|mitochondrion|cytosol|nucleobase-containing compound metabolic process|pyrimidine nucleotide metabolic process|drug binding|kinase activity|transferase activity|deoxynucleoside kinase activity|pyrimidine deoxyribonucleoside …	mmu00230,mmu00240	Purine metabolism|Pyrimidine metabolism
Dclk3	36.1345	0.279856	2.8935	1.75292	0.809763	0.00380973	0.0106015	Up	0.45046	0.281008	0.282724	0.51948	0.82848	0.820673	0.920721	0.904902	245038	doublecortin-like kinase 3	GO:0000166,GO:0004672,GO:0004674,GO:0005515,GO:0005524,GO:0005634,GO:0005737,GO:0006468,GO:0016301,GO:0016310,GO:0016740,GO:0018105,GO:0035556,GO:0106310,GO:0106311,GO:1900181	nucleotide binding|protein kinase activity|protein serine/threonine kinase activity|protein binding|ATP binding|nucleus|cytoplasm|protein phosphorylation|kinase activity|phosphorylation|transferase activity|peptidyl-serine phosphorylation|intracellular signal transduction|protein serine kinase activity|protein threonine kinase activity|negative regulation of protein localization to nucleus
Dclre1a	198.835	0.118503	5.62891	1.58781	0.667042	1.81351e-08	1.47139e-07	Up	1.70244	1.88915	2.02287	1.74929	3.93856	3.45692	3.90573	3.75034	55947	DNA cross-link repair 1A	GO:0001650,GO:0003677,GO:0003684,GO:0005634,GO:0005654,GO:0006281,GO:0006289,GO:0006303,GO:0006974,GO:0007049,GO:0031848,GO:0035312,GO:0036297,GO:0046872,GO:0051301	fibrillar center|DNA binding|damaged DNA binding|nucleus|nucleoplasm|DNA repair|nucleotide-excision repair|double-strand break repair via nonhomologous end joining|cellular response to DNA damage stimulus|cell cycle|protection from non-homologous end joining at telomere|5'-3' exodeoxyribonuclease activity|interstrand cross-link repair|metal ion binding|cell division
Dclre1c	196.712	0.118167	6.95719	1.76799	0.822108	3.47135e-12	4.87094e-11	Up	0.517167	0.565404	0.568858	0.576966	1.21549	1.18864	1.31808	1.35323	227525	DNA cross-link repair 1C	GO:0000014,GO:0000723,GO:0002250,GO:0002376,GO:0003684,GO:0004518,GO:0004519,GO:0004527,GO:0005634,GO:0005654,GO:0005794,GO:0006281,GO:0006302,GO:0006303,GO:0006310,GO:0006974,GO:0008409,GO:0010212,GO:0016787,GO:0030183,GO:0031848,GO:0033151,GO:0035312,GO:0036297,GO:0051276,GO:0070419	single-stranded DNA endodeoxyribonuclease activity|telomere maintenance|adaptive immune response|immune system process|damaged DNA binding|nuclease activity|endonuclease activity|exonuclease activity|nucleus|nucleoplasm|Golgi apparatus|DNA repair|double-strand break repair|double-strand break repair via nonhomologous end joining|DNA recombination|cellular response to DNA damage stimulus|5'-3' exo…	mmu03450,mmu05340	Non-homologous end-joining|Primary immunodeficiency
Dctd	110.951	0.21338	2.80069	1.51321	0.59761	0.00509938	0.0137211	Up	1.69747	1.80026	1.81125	2.11696	4.67908	4.02206	3.36921	2.36905	320685	dCMP deaminase	GO:0003824,GO:0004132,GO:0006220,GO:0006226,GO:0006231,GO:0008152,GO:0008270,GO:0009165,GO:0016787,GO:0042802,GO:0046872	catalytic activity|dCMP deaminase activity|pyrimidine nucleotide metabolic process|dUMP biosynthetic process|dTMP biosynthetic process|metabolic process|zinc ion binding|nucleotide biosynthetic process|hydrolase activity|identical protein binding|metal ion binding	mmu00240	Pyrimidine metabolism
Ddias	82.2793	0.22763	4.96715	2.18961	1.13067	6.7943e-07	4.16476e-06	Up	0.789778	0.499465	0.670021	1.07914	2.22518	2.36402	2.13621	1.85789	74041	DNA damage-induced apoptosis suppressor	GO:0005634,GO:0005737,GO:0006915,GO:0006974,GO:0007049,GO:0007286,GO:0030097,GO:0034644,GO:0051726,GO:0071345,GO:0071447,GO:0071480,GO:0097752,GO:1902230,GO:2000270	nucleus|cytoplasm|apoptotic process|cellular response to DNA damage stimulus|cell cycle|spermatid development|hemopoiesis|cellular response to UV|regulation of cell cycle|cellular response to cytokine stimulus|cellular response to hydroperoxide|cellular response to gamma radiation|regulation of DNA stability|negative regulation of intrinsic apoptotic signaling pathway in response to DNA damage|ne…
Ddr2	388.821	0.112508	7.15799	1.74755	0.805331	8.1866e-13	1.25419e-11	Up	1.58611	1.9013	1.4054	1.60684	3.74336	3.39695	3.37058	4.11896	18214	discoidin domain receptor family, member 2	GO:0000166,GO:0001503,GO:0003416,GO:0004672,GO:0004713,GO:0004714,GO:0005518,GO:0005524,GO:0005886,GO:0005887,GO:0006468,GO:0007169,GO:0007275,GO:0008284,GO:0010763,GO:0015629,GO:0016020,GO:0016021,GO:0016301,GO:0016310,GO:0016324,GO:0016740,GO:0018108,GO:0030199,GO:0030500,GO:0031214,GO:0033674,GO:0034103,GO:0035988,GO:0038062,GO:0038063,GO:0043235,GO:0045669,GO:0045860,GO:0046777,GO:0048146,GO:…	nucleotide binding|ossification|endochondral bone growth|protein kinase activity|protein tyrosine kinase activity|transmembrane receptor protein tyrosine kinase activity|collagen binding|ATP binding|plasma membrane|integral component of plasma membrane|protein phosphorylation|transmembrane receptor protein tyrosine kinase signaling pathway|multicellular organism development|positive regulation of…
Ddx11	117.159	0.175909	6.85984	2.3081	1.20671	6.89375e-12	9.3189e-11	Up	1.08481	0.887883	1.0657	0.871978	2.96979	3.20171	3.08322	2.36142	320209	DEAD/H box helicase 11	GO:0000166,GO:0000785,GO:0000922,GO:0001650,GO:0003676,GO:0003677,GO:0003678,GO:0003682,GO:0003688,GO:0003690,GO:0003697,GO:0003723,GO:0003727,GO:0004386,GO:0005524,GO:0005634,GO:0005654,GO:0005730,GO:0005737,GO:0005813,GO:0005856,GO:0006139,GO:0006260,GO:0006281,GO:0006974,GO:0007062,GO:0007275,GO:0008094,GO:0008186,GO:0016787,GO:0016818,GO:0030496,GO:0031297,GO:0031390,GO:0032079,GO:0032091,GO:…	nucleotide binding|chromatin|spindle pole|fibrillar center|nucleic acid binding|DNA binding|DNA helicase activity|chromatin binding|DNA replication origin binding|double-stranded DNA binding|single-stranded DNA binding|RNA binding|single-stranded RNA binding|helicase activity|ATP binding|nucleus|nucleoplasm|nucleolus|cytoplasm|centrosome|cytoskeleton|nucleobase-containing compound metabolic proce…
Ddx55	163.075	0.140127	4.47585	1.54455	0.62719	7.61062e-06	3.86993e-05	Up	2.70058	3.42487	3.17659	2.89052	6.78417	6.03103	6.20099	5.183	67848	DEAD box helicase 55	GO:0000166,GO:0003676,GO:0003723,GO:0003724,GO:0004386,GO:0005524,GO:0005654,GO:0005730,GO:0005829,GO:0016787	nucleotide binding|nucleic acid binding|RNA binding|RNA helicase activity|helicase activity|ATP binding|nucleoplasm|nucleolus|cytosol|hydrolase activity
Ddx59	40.7999	0.258293	2.54862	1.57821	0.658291	0.010815	0.0264908	Up	0.613907	0.342139	0.573714	0.59735	1.12079	0.962567	1.17217	1.08057	67997	DEAD box helicase 59	GO:0000166,GO:0003676,GO:0003723,GO:0003724,GO:0004386,GO:0005524,GO:0005634,GO:0005737,GO:0016787,GO:0046872	nucleotide binding|nucleic acid binding|RNA binding|RNA helicase activity|helicase activity|ATP binding|nucleus|cytoplasm|hydrolase activity|metal ion binding
Dennd1c	131.539	0.16286	4.71402	1.70258	0.767724	2.42872e-06	1.35052e-05	Up	1.82158	2.05608	2.1146	1.90706	4.31063	4.3781	5.13542	3.46329	70785	DENN/MADD domain containing 1C	GO:0005085,GO:0005654,GO:0005737,GO:0005813,GO:0005829,GO:0006897,GO:0031410,GO:0032456,GO:0043231,GO:1901981	guanyl-nucleotide exchange factor activity|nucleoplasm|cytoplasm|centrosome|cytosol|endocytosis|cytoplasmic vesicle|endocytic recycling|intracellular membrane-bounded organelle|phosphatidylinositol phosphate binding
Dennd4b	157.852	0.165831	3.80792	1.54914	0.631471	0.000140138	0.000556972	Up	1.14779	0.881559	1.08207	0.753217	2.1139	1.96079	1.95536	1.68909	229541	DENN/MADD domain containing 4B	GO:0005085,GO:0005654,GO:0005794,GO:0031410,GO:0032483	guanyl-nucleotide exchange factor activity|nucleoplasm|Golgi apparatus|cytoplasmic vesicle|regulation of Rab protein signal transduction
Dennd6b	152.108	0.166124	6.09585	2.01764	1.01267	1.0886e-09	1.04514e-08	Up	0.779915	0.990052	1.26335	1.29247	2.4443	2.9972	2.84619	2.9362	69440	DENN/MADD domain containing 6B	GO:0005085,GO:0005737,GO:0005768,GO:0055037	guanyl-nucleotide exchange factor activity|cytoplasm|endosome|recycling endosome
Depdc1a	110.851	0.165563	5.81256	1.94847	0.962345	6.15258e-09	5.36786e-08	Up	1.08886	1.23543	1.29549	1.02532	2.51373	3.23096	2.80378	3.09581	76131	DEP domain containing 1a	GO:0005096,GO:0005634,GO:0007165,GO:0017053,GO:0035556,GO:0045892	GTPase activator activity|nucleus|signal transduction|transcription repressor complex|intracellular signal transduction|negative regulation of transcription, DNA-templated
Depdc1b	46.1735	0.229999	3.58377	1.77063	0.824262	0.000338672	0.00124042	Up	0.650505	0.478776	0.537281	0.506369	1.24868	1.18851	1.24549	1.27948	218581	DEP domain containing 1B	GO:0005096,GO:0007165,GO:0016477,GO:0030177,GO:0035556	GTPase activator activity|signal transduction|cell migration|positive regulation of Wnt signaling pathway|intracellular signal transduction
Dffb	277.123	0.117795	5.85314	1.61269	0.689473	4.82371e-09	4.25527e-08	Up	1.71478	2.21998	2.42727	2.18021	4.17414	4.28499	4.86685	4.38803	13368	DNA fragmentation factor, beta subunit	GO:0000785,GO:0003677,GO:0004518,GO:0004536,GO:0005515,GO:0005634,GO:0005654,GO:0005730,GO:0005737,GO:0005829,GO:0006308,GO:0006309,GO:0006915,GO:0016787,GO:0019899,GO:0019904,GO:0030263,GO:0032991,GO:0042802,GO:0097718	chromatin|DNA binding|nuclease activity|deoxyribonuclease activity|protein binding|nucleus|nucleoplasm|nucleolus|cytoplasm|cytosol|DNA catabolic process|apoptotic DNA fragmentation|apoptotic process|hydrolase activity|enzyme binding|protein domain specific binding|apoptotic chromosome condensation|protein-containing complex|identical protein binding|disordered domain specific binding	mmu04210	Apoptosis
Dgkb	50.1739	0.268061	2.9082	1.71663	0.779577	0.00363511	0.0101745	Up	0.176796	0.383697	0.234981	0.303097	0.622998	0.49695	0.506094	0.799099	217480	diacylglycerol kinase, beta	GO:0000166,GO:0003951,GO:0004143,GO:0005509,GO:0005524,GO:0005737,GO:0005829,GO:0005886,GO:0006654,GO:0007165,GO:0007205,GO:0008289,GO:0009617,GO:0016020,GO:0016301,GO:0016310,GO:0016740,GO:0030054,GO:0035556,GO:0045202,GO:0045211,GO:0046339,GO:0046473,GO:0046486,GO:0046834,GO:0046872,GO:0050804,GO:0098685,GO:0098978,GO:0099175	nucleotide binding|NAD+ kinase activity|diacylglycerol kinase activity|calcium ion binding|ATP binding|cytoplasm|cytosol|plasma membrane|phosphatidic acid biosynthetic process|signal transduction|protein kinase C-activating G protein-coupled receptor signaling pathway|lipid binding|response to bacterium|membrane|kinase activity|phosphorylation|transferase activity|cell junction|intracellular sign…	mmu00561,mmu00564,mmu04070,mmu04072,mmu05231	Glycerolipid metabolism|Glycerophospholipid metabolism|Phosphatidylinositol signaling system|Phospholipase D signaling pathway|Choline metabolism in cancer
Dhdh	47.6214	0.237998	2.75029	1.57414	0.654562	0.00595429	0.0157124	Up	0.402133	0.664042	0.434264	0.684754	1.14203	1.07147	1.02376	1.18843	71755	dihydrodiol dehydrogenase (dimeric)	GO:0016491,GO:0042843,GO:0047115,GO:0047837	oxidoreductase activity|D-xylose catabolic process|trans-1,2-dihydrobenzene-1,2-diol dehydrogenase activity|D-xylose 1-dehydrogenase (NADP+) activity	mmu00040,mmu00980	Pentose and glucuronate interconversions|Metabolism of xenobiotics by cytochrome P450
Dhx33	305.999	0.124286	5.82178	1.65126	0.723564	5.82231e-09	5.09372e-08	Up	2.5261	2.20112	2.28202	2.12878	4.97416	4.82613	5.45671	4.18753	216877	DEAH (Asp-Glu-Ala-His) box polypeptide 33	GO:0000166,GO:0000182,GO:0003676,GO:0003723,GO:0003724,GO:0003725,GO:0003729,GO:0004386,GO:0005515,GO:0005524,GO:0005622,GO:0005634,GO:0005654,GO:0005730,GO:0005737,GO:0006413,GO:0016787,GO:0032481,GO:0043023,GO:0043410,GO:0045943,GO:0051092,GO:0061702,GO:0072559,GO:0140297,GO:1900227	nucleotide binding|rDNA binding|nucleic acid binding|RNA binding|RNA helicase activity|double-stranded RNA binding|mRNA binding|helicase activity|protein binding|ATP binding|intracellular anatomical structure|nucleus|nucleoplasm|nucleolus|cytoplasm|translational initiation|hydrolase activity|positive regulation of type I interferon production|ribosomal large subunit binding|positive regulation of…	mmu04621	NOD-like receptor signaling pathway
Diaph2	193.806	0.119324	5.36163	1.55808	0.639772	8.24734e-08	5.97104e-07	Up	0.785288	0.840977	0.707972	0.741635	1.56861	1.44857	1.52501	1.63217	54004	diaphanous related formin 2	GO:0003779,GO:0007015,GO:0007275,GO:0007292,GO:0016043,GO:0030036,GO:0030041,GO:0030154,GO:0048477	actin binding|actin filament organization|multicellular organism development|female gamete generation|cellular component organization|actin cytoskeleton organization|actin filament polymerization|cell differentiation|oogenesis	mmu04810	Regulation of actin cytoskeleton
Diaph3	113.52	0.181635	5.48286	1.9943	0.99588	4.18514e-08	3.18094e-07	Up	0.547634	0.804834	0.527702	0.559508	1.72409	1.69711	1.5381	1.28522	56419	diaphanous related formin 3	GO:0003779,GO:0005515,GO:0005634,GO:0005737,GO:0007010,GO:0016043,GO:0030036,GO:0030041	actin binding|protein binding|nucleus|cytoplasm|cytoskeleton organization|cellular component organization|actin cytoskeleton organization|actin filament polymerization	mmu04810	Regulation of actin cytoskeleton
Dis3	300.432	0.142233	4.42792	1.54735	0.629795	9.51475e-06	4.76338e-05	Up	3.16425	3.43084	2.58884	3.1951	7.32463	6.15258	6.22191	4.95072	72662	DIS3 homolog, exosome endoribonuclease and 3'-5' exoribonuclease	GO:0000175,GO:0000176,GO:0000177,GO:0000178,GO:0003723,GO:0004518,GO:0004519,GO:0004527,GO:0004540,GO:0005085,GO:0005634,GO:0005654,GO:0005737,GO:0005829,GO:0006364,GO:0016075,GO:0016787,GO:0071034	3'-5'-exoribonuclease activity|nuclear exosome (RNase complex)|cytoplasmic exosome (RNase complex)|exosome (RNase complex)|RNA binding|nuclease activity|endonuclease activity|exonuclease activity|ribonuclease activity|guanyl-nucleotide exchange factor activity|nucleus|nucleoplasm|cytoplasm|cytosol|rRNA processing|rRNA catabolic process|hydrolase activity|CUT catabolic process	mmu03018	RNA degradation
Disp2	90.4654	0.205482	3.49346	1.64472	0.717845	0.000476798	0.00168525	Up	0.333112	0.547384	0.591222	0.490145	1.2341	0.791315	1.11293	1.00846	214240	dispatched RND tramsporter family member 2	GO:0005886,GO:0016020,GO:0016021	plasma membrane|membrane|integral component of membrane
Dlec1	11.5073	0.589402	2.76779	3.09801	1.63134	0.00564372	0.0150152	Up	0.0117259	0.0290443	0.0642878	0.0114096	0.0627953	0.103823	0.173334	0.122307	320256	deleted in lung and esophageal cancer 1	GO:0002357,GO:0005737,GO:0005829,GO:0007283,GO:0008285,GO:0043014,GO:0048487	defense response to tumor cell|cytoplasm|cytosol|spermatogenesis|negative regulation of cell population proliferation|alpha-tubulin binding|beta-tubulin binding
Dlg4	64.7424	0.22534	2.69941	1.52445	0.608285	0.00694628	0.0179862	Up	0.312992	0.56705	0.356571	0.382864	0.888147	0.607047	0.801963	0.876796	13385	discs large MAGUK scaffold protein 4	GO:0002091,GO:0005102,GO:0005109,GO:0005198,GO:0005515,GO:0005737,GO:0005783,GO:0005886,GO:0005911,GO:0007204,GO:0007268,GO:0007626,GO:0008021,GO:0008022,GO:0008076,GO:0008328,GO:0014069,GO:0016020,GO:0016188,GO:0019865,GO:0019894,GO:0019900,GO:0019901,GO:0019903,GO:0030054,GO:0030165,GO:0030425,GO:0030863,GO:0031234,GO:0031594,GO:0031697,GO:0031698,GO:0031748,GO:0031812,GO:0032281,GO:0032839,GO:…	negative regulation of receptor internalization|signaling receptor binding|frizzled binding|structural molecule activity|protein binding|cytoplasm|endoplasmic reticulum|plasma membrane|cell-cell junction|positive regulation of cytosolic calcium ion concentration|chemical synaptic transmission|locomotory behavior|synaptic vesicle|protein C-terminus binding|voltage-gated potassium channel complex|i…	mmu04390,mmu04724,mmu05016,mmu05022,mmu05030	Hippo signaling pathway|Glutamatergic synapse|Huntington disease|Pathways of neurodegeneration - multiple diseases|Cocaine addiction
Dlgap1	270.004	0.229513	3.62836	1.78109	0.832757	0.000285224	0.00106181	Up	0.838798	0.987446	0.651829	0.601162	1.29096	1.21563	2.06655	2.50713	224997	DLG associated protein 1	GO:0005515,GO:0005886,GO:0007268,GO:0014069,GO:0016020,GO:0019904,GO:0023052,GO:0030054,GO:0035418,GO:0044877,GO:0045202,GO:0045211,GO:0060090,GO:0061136,GO:0070842,GO:0098919,GO:0098962,GO:0098978,GO:0099092,GO:0099572	protein binding|plasma membrane|chemical synaptic transmission|postsynaptic density|membrane|protein domain specific binding|signaling|cell junction|protein localization to synapse|protein-containing complex binding|synapse|postsynaptic membrane|molecular adaptor activity|regulation of proteasomal protein catabolic process|aggresome assembly|structural constituent of postsynaptic density|regulati…	mmu04724	Glutamatergic synapse
Dlgap5	181.169	0.139648	7.49031	2.06481	1.04601	6.87124e-14	1.20361e-12	Up	2.15131	2.19416	2.12347	2.29851	6.46894	5.95515	6.00687	4.86184	218977	DLG associated protein 5	GO:0005634,GO:0005737,GO:0005739,GO:0005829,GO:0005856,GO:0007049,GO:0007052,GO:0007059,GO:0007346,GO:0008017,GO:0023052,GO:0031616,GO:0034451,GO:0051382,GO:0051642	nucleus|cytoplasm|mitochondrion|cytosol|cytoskeleton|cell cycle|mitotic spindle organization|chromosome segregation|regulation of mitotic cell cycle|microtubule binding|signaling|spindle pole centrosome|centriolar satellite|kinetochore assembly|centrosome localization
Dmd	352.281	0.119244	6.32839	1.68719	0.754622	2.47739e-10	2.62809e-09	Up	0.722534	0.640517	0.525291	0.610541	1.45465	1.27201	1.30898	1.40528	13405	dystrophin, muscular dystrophy	GO:0001954,GO:0002027,GO:0002162,GO:0003779,GO:0005515,GO:0005634,GO:0005737,GO:0005856,GO:0005886,GO:0006355,GO:0007517,GO:0007519,GO:0008065,GO:0008270,GO:0008307,GO:0009986,GO:0010468,GO:0010880,GO:0010881,GO:0010976,GO:0014809,GO:0014819,GO:0014904,GO:0016010,GO:0016020,GO:0017022,GO:0017166,GO:0021629,GO:0030018,GO:0030054,GO:0030055,GO:0030175,GO:0031527,GO:0032991,GO:0033137,GO:0034613,GO:…	positive regulation of cell-matrix adhesion|regulation of heart rate|dystroglycan binding|actin binding|protein binding|nucleus|cytoplasm|cytoskeleton|plasma membrane|regulation of transcription, DNA-templated|muscle organ development|skeletal muscle tissue development|establishment of blood-nerve barrier|zinc ion binding|structural constituent of muscle|cell surface|regulation of gene expression…	mmu05410,mmu05412,mmu05414,mmu05416	Hypertrophic cardiomyopathy|Arrhythmogenic right ventricular cardiomyopathy|Dilated cardiomyopathy|Viral myocarditis
Dmpk	1315.35	0.271501	3.06798	1.78134	0.832961	0.00215508	0.00644209	Up	11.1895	25.5417	11.8635	17.6589	40.0771	34.4058	36.3932	40.0452	13400	dystrophia myotonica-protein kinase	GO:0000166,GO:0002028,GO:0004672,GO:0004674,GO:0005515,GO:0005524,GO:0005634,GO:0005737,GO:0005739,GO:0005741,GO:0005783,GO:0005789,GO:0005829,GO:0005886,GO:0006468,GO:0006874,GO:0006998,GO:0008016,GO:0010657,GO:0010830,GO:0014722,GO:0014853,GO:0016020,GO:0016021,GO:0016301,GO:0016310,GO:0016529,GO:0016740,GO:0017020,GO:0018105,GO:0031307,GO:0031965,GO:0033017,GO:0035556,GO:0046872,GO:0051823,GO:…	nucleotide binding|regulation of sodium ion transport|protein kinase activity|protein serine/threonine kinase activity|protein binding|ATP binding|nucleus|cytoplasm|mitochondrion|mitochondrial outer membrane|endoplasmic reticulum|endoplasmic reticulum membrane|cytosol|plasma membrane|protein phosphorylation|cellular calcium ion homeostasis|nuclear envelope organization|regulation of heart contrac…
Dna2	260.491	0.134328	8.20498	2.14675	1.10216	2.30637e-16	5.60522e-15	Up	1.5802	1.44894	1.32082	1.35613	4.25272	4.41277	3.63683	3.47051	327762	DNA replication helicase/nuclease 2	GO:0000076,GO:0000166,GO:0000723,GO:0000729,GO:0000781,GO:0003677,GO:0003678,GO:0003723,GO:0003824,GO:0004386,GO:0004518,GO:0004519,GO:0005515,GO:0005524,GO:0005634,GO:0005654,GO:0005737,GO:0005739,GO:0005760,GO:0006260,GO:0006264,GO:0006281,GO:0006284,GO:0006974,GO:0008152,GO:0016787,GO:0016890,GO:0017108,GO:0017116,GO:0033567,GO:0042645,GO:0043137,GO:0043139,GO:0043504,GO:0045740,GO:0046872,GO:…	DNA replication checkpoint signaling|nucleotide binding|telomere maintenance|DNA double-strand break processing|chromosome, telomeric region|DNA binding|DNA helicase activity|RNA binding|catalytic activity|helicase activity|nuclease activity|endonuclease activity|protein binding|ATP binding|nucleus|nucleoplasm|cytoplasm|mitochondrion|gamma DNA polymerase complex|DNA replication|mitochondrial DNA …	mmu03030	DNA replication
Dnaaf3	21.5232	0.36453	3.01471	2.14199	1.09895	0.00257222	0.00750941	Up	0.1566	0.439608	0.364242	0.304753	0.94029	0.718963	1.08028	0.735038	436022	dynein, axonemal assembly factor 3	GO:0005737,GO:0007368,GO:0007507,GO:0030030,GO:0044458,GO:0070286	cytoplasm|determination of left/right symmetry|heart development|cell projection organization|motile cilium assembly|axonemal dynein complex assembly
Dnah10	16.2184	0.444287	4.14961	3.5891	1.84362	3.3304e-05	0.000150408	Up	0.0289462	0.0122911	0.0370985	0.0241418	0.116764	0.0854319	0.118179	0.155275	56087	dynein, axonemal, heavy chain 10	GO:0003341,GO:0003777,GO:0005930,GO:0007018,GO:0008569,GO:0030286,GO:0036156,GO:0045505,GO:0051959	cilium movement|microtubule motor activity|axoneme|microtubule-based movement|ATP-dependent microtubule motor activity, minus-end-directed|dynein complex|inner dynein arm|dynein intermediate chain binding|dynein light intermediate chain binding	mmu05014,mmu05016,mmu05022	Amyotrophic lateral sclerosis|Huntington disease|Pathways of neurodegeneration - multiple diseases
Dnah2	147.037	0.219704	2.95055	1.56726	0.648247	0.00317206	0.0090297	Up	0.339056	0.285391	0.251243	0.329911	0.616445	0.799963	0.632782	0.38182	327954	dynein, axonemal, heavy chain 2	GO:0000166,GO:0003774,GO:0005524,GO:0005737,GO:0005856,GO:0005874,GO:0005929,GO:0005930,GO:0007018,GO:0008569,GO:0030286,GO:0031514,GO:0036126,GO:0036156,GO:0042995,GO:0045505,GO:0051959	nucleotide binding|motor activity|ATP binding|cytoplasm|cytoskeleton|microtubule|cilium|axoneme|microtubule-based movement|ATP-dependent microtubule motor activity, minus-end-directed|dynein complex|motile cilium|sperm flagellum|inner dynein arm|cell projection|dynein intermediate chain binding|dynein light intermediate chain binding	mmu05014,mmu05016,mmu05022	Amyotrophic lateral sclerosis|Huntington disease|Pathways of neurodegeneration - multiple diseases
Dnah8	297.385	0.150483	5.87443	1.84549	0.884004	4.2429e-09	3.78073e-08	Up	0.798902	0.775783	0.729015	0.614923	2.06274	1.69314	1.8292	1.35151	13417	dynein, axonemal, heavy chain 8	GO:0000166,GO:0003774,GO:0005524,GO:0005737,GO:0005856,GO:0005874,GO:0005929,GO:0005930,GO:0007018,GO:0008569,GO:0030286,GO:0031514,GO:0036126,GO:0036157,GO:0036158,GO:0042995,GO:0045505,GO:0051959,GO:0097228	nucleotide binding|motor activity|ATP binding|cytoplasm|cytoskeleton|microtubule|cilium|axoneme|microtubule-based movement|ATP-dependent microtubule motor activity, minus-end-directed|dynein complex|motile cilium|sperm flagellum|outer dynein arm|outer dynein arm assembly|cell projection|dynein intermediate chain binding|dynein light intermediate chain binding|sperm principal piece	mmu05014,mmu05016,mmu05022	Amyotrophic lateral sclerosis|Huntington disease|Pathways of neurodegeneration - multiple diseases
Dnal1	49.1656	0.217106	2.84898	1.53531	0.618529	0.004386	0.0120051	Up	0.294845	0.370026	0.313504	0.363397	0.708147	0.676828	0.629554	0.635579	105000	dynein, axonemal, light chain 1	GO:0003774,GO:0005737,GO:0005856,GO:0005874,GO:0030286,GO:0036157,GO:0036158,GO:0042995,GO:0043014,GO:0045504	motor activity|cytoplasm|cytoskeleton|microtubule|dynein complex|outer dynein arm|outer dynein arm assembly|cell projection|alpha-tubulin binding|dynein heavy chain binding	mmu05014,mmu05016,mmu05022	Amyotrophic lateral sclerosis|Huntington disease|Pathways of neurodegeneration - multiple diseases
Dnhd1	51.5751	0.274291	2.46113	1.59667	0.675067	0.0138501	0.0330428	Up	0.128043	0.103076	0.139603	0.186884	0.194803	0.322796	0.260254	0.371451	77505	dynein heavy chain domain 1	GO:0003341,GO:0007018,GO:0008569,GO:0030286,GO:0036156,GO:0045505,GO:0051959	cilium movement|microtubule-based movement|ATP-dependent microtubule motor activity, minus-end-directed|dynein complex|inner dynein arm|dynein intermediate chain binding|dynein light intermediate chain binding
Dnm3	41.0453	0.263505	2.44072	1.56173	0.643143	0.014658	0.0346991	Up	0.153079	0.202223	0.254323	0.212787	0.312298	0.487656	0.387916	0.463801	103967	dynamin 3	GO:0000166,GO:0000266,GO:0001917,GO:0003374,GO:0003924,GO:0005515,GO:0005525,GO:0005737,GO:0005739,GO:0005794,GO:0005856,GO:0005874,GO:0005886,GO:0006897,GO:0007416,GO:0008017,GO:0014069,GO:0015630,GO:0016020,GO:0016185,GO:0016787,GO:0030424,GO:0031410,GO:0031623,GO:0031798,GO:0031802,GO:0031966,GO:0042802,GO:0043083,GO:0043197,GO:0044327,GO:0045202,GO:0046847,GO:0048471,GO:0048488,GO:0050803,GO:…	nucleotide binding|mitochondrial fission|photoreceptor inner segment|dynamin family protein polymerization involved in mitochondrial fission|GTPase activity|protein binding|GTP binding|cytoplasm|mitochondrion|Golgi apparatus|cytoskeleton|microtubule|plasma membrane|endocytosis|synapse assembly|microtubule binding|postsynaptic density|microtubule cytoskeleton|membrane|synaptic vesicle budding from…	mmu04072,mmu04144,mmu04721,mmu04961,mmu05100	Phospholipase D signaling pathway|Endocytosis|Synaptic vesicle cycle|Endocrine and other factor-regulated calcium reabsorption|Bacterial invasion of epithelial cells
Dnmt1	1015.63	0.101905	8.71956	1.85133	0.888564	2.79296e-18	8.43256e-17	Up	5.59056	6.17883	6.07863	5.26923	14.8213	14.7484	13.8735	11.5951	13433	DNA methyltransferase (cytosine-5) 1	GO:0000122,GO:0000792,GO:0003677,GO:0003682,GO:0003723,GO:0003824,GO:0003886,GO:0005515,GO:0005634,GO:0005654,GO:0005657,GO:0005721,GO:0005737,GO:0006306,GO:0006325,GO:0007265,GO:0008152,GO:0008168,GO:0008270,GO:0008327,GO:0009008,GO:0010216,GO:0010424,GO:0010468,GO:0010628,GO:0010629,GO:0016458,GO:0016740,GO:0019904,GO:0030331,GO:0032259,GO:0032776,GO:0032991,GO:0042127,GO:0042493,GO:0042826,GO:…	negative regulation of transcription by RNA polymerase II|heterochromatin|DNA binding|chromatin binding|RNA binding|catalytic activity|DNA (cytosine-5-)-methyltransferase activity|protein binding|nucleus|nucleoplasm|replication fork|pericentric heterochromatin|cytoplasm|DNA methylation|chromatin organization|Ras protein signal transduction|metabolic process|methyltransferase activity|zinc ion bin…	mmu00270,mmu05206	Cysteine and methionine metabolism|MicroRNAs in cancer
Dnmt3b	49.8588	0.262176	2.58466	1.59952	0.677637	0.00974743	0.0242122	Up	0.413683	0.379878	0.201157	0.363255	0.844894	0.694848	0.546883	0.715646	13436	DNA methyltransferase 3B	GO:0000122,GO:0000775,GO:0000792,GO:0003677,GO:0003682,GO:0003714,GO:0003886,GO:0005515,GO:0005634,GO:0005654,GO:0005737,GO:0006306,GO:0006346,GO:0006349,GO:0008168,GO:0009008,GO:0010468,GO:0010628,GO:0016740,GO:0031503,GO:0032259,GO:0042826,GO:0043045,GO:0045666,GO:0045814,GO:0045892,GO:0046872,GO:0051571,GO:0051573,GO:0051718,GO:0060821,GO:0071230,GO:0090116	negative regulation of transcription by RNA polymerase II|chromosome, centromeric region|heterochromatin|DNA binding|chromatin binding|transcription corepressor activity|DNA (cytosine-5-)-methyltransferase activity|protein binding|nucleus|nucleoplasm|cytoplasm|DNA methylation|DNA methylation-dependent heterochromatin assembly|regulation of gene expression by genetic imprinting|methyltransferase a…	mmu00270,mmu05206	Cysteine and methionine metabolism|MicroRNAs in cancer
Doc2g	34.5583	0.333705	3.70417	2.35561	1.2361	0.000212085	0.000811818	Up	0.919048	1.07613	0.749566	0.284538	2.8473	2.21931	2.09959	2.00438	60425	double C2, gamma	GO:0016020,GO:0046872,GO:0061669	membrane|metal ion binding|spontaneous neurotransmitter secretion
Dph5	65.567	0.20775	3.34686	1.61924	0.695312	0.000817316	0.00272096	Up	1.38604	1.44554	1.7816	1.81004	3.83562	3.66016	2.83966	3.0436	69740	diphthamide biosynthesis 5	GO:0004164,GO:0008168,GO:0016740,GO:0017183,GO:0032259	diphthine synthase activity|methyltransferase activity|transferase activity|peptidyl-diphthamide biosynthetic process from peptidyl-histidine|methylation
Dsn1	133.912	0.189383	4.14882	1.72395	0.785716	3.34189e-05	0.000150841	Up	2.60739	1.89952	2.01305	2.28834	4.70422	6.03567	5.01311	3.81284	66934	DSN1 homolog, MIS12 kinetochore complex component	GO:0000070,GO:0000444,GO:0000775,GO:0000776,GO:0000818,GO:0000939,GO:0001650,GO:0005634,GO:0005654,GO:0005694,GO:0005730,GO:0005829,GO:0007049,GO:0007059,GO:0016604,GO:0051301	mitotic sister chromatid segregation|MIS12/MIND type complex|chromosome, centromeric region|kinetochore|nuclear MIS12/MIND complex|inner kinetochore|fibrillar center|nucleus|nucleoplasm|chromosome|nucleolus|cytosol|cell cycle|chromosome segregation|nuclear body|cell division
Dtl	177.246	0.183713	3.43076	1.54786	0.630276	0.000601892	0.00207157	Up	1.34313	1.5945	1.39918	1.58948	3.511	3.54747	2.63533	2.0825	76843	denticleless E3 ubiquitin protein ligase	GO:0000209,GO:0004842,GO:0005634,GO:0005654,GO:0005694,GO:0005730,GO:0005737,GO:0005813,GO:0005829,GO:0005856,GO:0006260,GO:0006511,GO:0006513,GO:0006974,GO:0007095,GO:0009411,GO:0010971,GO:0016020,GO:0019985,GO:0031464,GO:0031465,GO:0045732,GO:0048511,GO:0051726,GO:0080008	protein polyubiquitination|ubiquitin-protein transferase activity|nucleus|nucleoplasm|chromosome|nucleolus|cytoplasm|centrosome|cytosol|cytoskeleton|DNA replication|ubiquitin-dependent protein catabolic process|protein monoubiquitination|cellular response to DNA damage stimulus|mitotic G2 DNA damage checkpoint signaling|response to UV|positive regulation of G2/M transition of mitotic cell cycle|m…
Dtx3	221.939	0.126289	7.8807	1.99342	0.995249	3.25557e-15	6.78029e-14	Up	2.10126	2.71038	2.48981	3.0476	6.62046	6.12367	7.14995	6.65788	80904	deltex 3, E3 ubiquitin ligase	GO:0005515,GO:0005654,GO:0005737,GO:0007219,GO:0016567,GO:0016740,GO:0046872,GO:0061630	protein binding|nucleoplasm|cytoplasm|Notch signaling pathway|protein ubiquitination|transferase activity|metal ion binding|ubiquitin protein ligase activity	mmu04330	Notch signaling pathway
Dus4l	63.1798	0.214887	3.08213	1.58261	0.662308	0.00205526	0.00617513	Up	1.28371	1.3371	1.18121	1.85762	2.49987	2.7849	3.34109	2.91829	71916	dihydrouridine synthase 4-like (S. cerevisiae)	GO:0003824,GO:0008033,GO:0016491,GO:0017150,GO:0050660	catalytic activity|tRNA processing|oxidoreductase activity|tRNA dihydrouridine synthase activity|flavin adenine dinucleotide binding
Dvl2	123.169	0.152724	4.62868	1.63231	0.706913	3.67998e-06	1.97971e-05	Up	1.5725	1.53853	1.9594	1.39621	3.23451	3.34546	3.50613	3.50593	13543	dishevelled segment polarity protein 2	GO:0001843,GO:0001934,GO:0003007,GO:0003151,GO:0005109,GO:0005515,GO:0005634,GO:0005654,GO:0005737,GO:0005829,GO:0005856,GO:0005886,GO:0005938,GO:0006355,GO:0007275,GO:0007379,GO:0007507,GO:0016020,GO:0016055,GO:0016235,GO:0016328,GO:0016604,GO:0019901,GO:0019904,GO:0022007,GO:0030136,GO:0030674,GO:0031267,GO:0031410,GO:0034613,GO:0035282,GO:0035556,GO:0035567,GO:0042802,GO:0043507,GO:0043547,GO:…	neural tube closure|positive regulation of protein phosphorylation|heart morphogenesis|outflow tract morphogenesis|frizzled binding|protein binding|nucleus|nucleoplasm|cytoplasm|cytosol|cytoskeleton|plasma membrane|cell cortex|regulation of transcription, DNA-templated|multicellular organism development|segment specification|heart development|membrane|Wnt signaling pathway|aggresome|lateral plasm…	mmu04150,mmu04310,mmu04330,mmu04390,mmu04550,mmu04916,mmu04934,mmu05010,mmu05022,mmu05165,mmu05200,mmu05217,mmu05224,mmu05225,mmu05226	mTOR signaling pathway|Wnt signaling pathway|Notch signaling pathway|Hippo signaling pathway|Signaling pathways regulating pluripotency of stem cells|Melanogenesis|Cushing syndrome|Alzheimer disease|Pathways of neurodegeneration - multiple diseases|Human papillomavirus infection|Pathways in cancer|Basal cell carcinoma|Breast cancer|Hepatocellular carcinoma|Gastric cancer
Dzip3	85.8209	0.175248	3.47279	1.52478	0.608599	0.000515082	0.0018033	Up	0.647868	0.50944	0.645815	0.650408	1.27166	1.09264	1.17558	1.28716	224170	DAZ interacting protein 3, zinc finger	GO:0000209,GO:0003723,GO:0004842,GO:0005737,GO:0016740,GO:0019902,GO:0031593,GO:0046872,GO:0061630	protein polyubiquitination|RNA binding|ubiquitin-protein transferase activity|cytoplasm|transferase activity|phosphatase binding|polyubiquitin modification-dependent protein binding|metal ion binding|ubiquitin protein ligase activity
E2f7	95.1173	0.183902	6.93654	2.42107	1.27564	4.01831e-12	5.57923e-11	Up	0.352482	0.443619	0.503306	0.565446	1.52124	1.57454	1.42701	1.28183	52679	E2F transcription factor 7	GO:0000122,GO:0000977,GO:0000978,GO:0000981,GO:0000987,GO:0001217,GO:0001227,GO:0001890,GO:0002040,GO:0003677,GO:0003700,GO:0005515,GO:0005634,GO:0005667,GO:0006355,GO:0006357,GO:0006974,GO:0007049,GO:0008285,GO:0016607,GO:0030330,GO:0032466,GO:0032877,GO:0042802,GO:0045944,GO:0060707,GO:0060718,GO:0070365,GO:0071930,GO:0090575,GO:1990837,GO:2000134	negative regulation of transcription by RNA polymerase II|RNA polymerase II transcription regulatory region sequence-specific DNA binding|RNA polymerase II cis-regulatory region sequence-specific DNA binding|DNA-binding transcription factor activity, RNA polymerase II-specific|cis-regulatory region sequence-specific DNA binding|DNA-binding transcription repressor activity|DNA-binding transcriptio…			E2F
E2f8	516.328	0.122439	11.1352	2.57287	1.36338	8.45555e-29	7.84734e-27	Up	4.06338	4.0405	3.52218	3.32348	12.8585	13.6728	12.5935	10.3808	108961	E2F transcription factor 8	GO:0000122,GO:0000978,GO:0000981,GO:0000987,GO:0001217,GO:0001227,GO:0001890,GO:0002040,GO:0003677,GO:0003700,GO:0005634,GO:0005654,GO:0005667,GO:0005730,GO:0005829,GO:0006355,GO:0006357,GO:0007049,GO:0008283,GO:0032466,GO:0032877,GO:0033301,GO:0042802,GO:0045944,GO:0060707,GO:0060718,GO:0070365,GO:0090575,GO:1990837	negative regulation of transcription by RNA polymerase II|RNA polymerase II cis-regulatory region sequence-specific DNA binding|DNA-binding transcription factor activity, RNA polymerase II-specific|cis-regulatory region sequence-specific DNA binding|DNA-binding transcription repressor activity|DNA-binding transcription repressor activity, RNA polymerase II-specific|placenta development|sprouting …			E2F
Ect2	433.362	0.114901	7.87137	1.87181	0.904431	3.50783e-15	7.26754e-14	Up	2.8082	3.51583	3.79178	3.45284	8.38937	8.79047	8.42808	7.01653	13605	ect2 oncogene	GO:0000281,GO:0000902,GO:0005085,GO:0005096,GO:0005515,GO:0005634,GO:0005654,GO:0005737,GO:0005829,GO:0005856,GO:0005911,GO:0005923,GO:0005938,GO:0007049,GO:0007399,GO:0015031,GO:0016604,GO:0030054,GO:0030154,GO:0030496,GO:0031267,GO:0032147,GO:0032154,GO:0032467,GO:0035556,GO:0042307,GO:0042803,GO:0043065,GO:0043547,GO:0045666,GO:0045859,GO:0051260,GO:0051301,GO:0051988,GO:0070301,GO:0070830,GO:…	mitotic cytokinesis|cell morphogenesis|guanyl-nucleotide exchange factor activity|GTPase activator activity|protein binding|nucleus|nucleoplasm|cytoplasm|cytosol|cytoskeleton|cell-cell junction|bicellular tight junction|cell cortex|cell cycle|nervous system development|protein transport|nuclear body|cell junction|cell differentiation|midbody|small GTPase binding|activation of protein kinase activ…
Edn1	27.8036	0.296491	2.3921	1.63494	0.709237	0.0167521	0.0389703	Up	0.436537	0.432512	0.598336	0.557503	1.27515	1.01998	0.887285	1.08141	13614	endothelin 1	GO:0000122,GO:0001501,GO:0001516,GO:0001569,GO:0001666,GO:0001701,GO:0001821,GO:0003100,GO:0005102,GO:0005125,GO:0005179,GO:0005515,GO:0005576,GO:0005615,GO:0005737,GO:0006874,GO:0006885,GO:0007166,GO:0007186,GO:0007193,GO:0007204,GO:0007205,GO:0007267,GO:0007507,GO:0007585,GO:0007589,GO:0008217,GO:0008284,GO:0009953,GO:0010460,GO:0010613,GO:0010629,GO:0010827,GO:0014032,GO:0014065,GO:0014824,GO:…	negative regulation of transcription by RNA polymerase II|skeletal system development|prostaglandin biosynthetic process|branching involved in blood vessel morphogenesis|response to hypoxia|in utero embryonic development|histamine secretion|regulation of systemic arterial blood pressure by endothelin|signaling receptor binding|cytokine activity|hormone activity|protein binding|extracellular regio…	mmu04024,mmu04066,mmu04080,mmu04270,mmu04668,mmu04916,mmu04924,mmu04926,mmu04933,mmu05200,mmu05410,mmu05418	cAMP signaling pathway|HIF-1 signaling pathway|Neuroactive ligand-receptor interaction|Vascular smooth muscle contraction|TNF signaling pathway|Melanogenesis|Renin secretion|Relaxin signaling pathway|AGE-RAGE signaling pathway in diabetic complications|Pathways in cancer|Hypertrophic cardiomyopathy|Fluid shear stress and atherosclerosis
Eef1a2	63.8883	0.270088	3.12489	1.79501	0.843996	0.00177872	0.00542747	Up	0.146265	0.434748	0.225992	0.377148	0.761926	0.654725	0.648634	0.656015	13628	eukaryotic translation elongation factor 1 alpha 2	GO:0000166,GO:0003746,GO:0003924,GO:0005525,GO:0005634,GO:0005737,GO:0005853,GO:0006412,GO:0006414,GO:0019901,GO:0043025,GO:0043065,GO:0043209,GO:0045202,GO:0090218	nucleotide binding|translation elongation factor activity|GTPase activity|GTP binding|nucleus|cytoplasm|eukaryotic translation elongation factor 1 complex|translation|translational elongation|protein kinase binding|neuronal cell body|positive regulation of apoptotic process|myelin sheath|synapse|positive regulation of lipid kinase activity	mmu03013,mmu05134,mmu05140	RNA transport|Legionellosis|Leishmaniasis
Efcab5	32.8119	0.299802	2.71642	1.75855	0.814388	0.00659917	0.0172025	Up	0.137919	0.0927251	0.112932	0.0670998	0.254192	0.174453	0.247563	0.256887	319634	EF-hand calcium binding domain 5	GO:0005509,GO:0046872	calcium ion binding|metal ion binding
Efna5	50.1959	0.440024	2.86899	2.39899	1.26243	0.00411779	0.0113612	Up	0.12519	0.516816	0.311984	0.142116	0.609482	0.451596	0.791641	1.51255	13640	ephrin A5	GO:0005169,GO:0005515,GO:0005604,GO:0005886,GO:0005912,GO:0007275,GO:0007399,GO:0007411,GO:0007420,GO:0016020,GO:0022407,GO:0022604,GO:0030154,GO:0031225,GO:0031290,GO:0031362,GO:0032956,GO:0043087,GO:0045499,GO:0046875,GO:0048013,GO:0048668,GO:0048672,GO:0050731,GO:0051893,GO:0051965,GO:0061178,GO:0070507,GO:0071372,GO:0071944,GO:0098982,GO:0099560,GO:1900025,GO:1904322	neurotrophin TRKB receptor binding|protein binding|basement membrane|plasma membrane|adherens junction|multicellular organism development|nervous system development|axon guidance|brain development|membrane|regulation of cell-cell adhesion|regulation of cell morphogenesis|cell differentiation|anchored component of membrane|retinal ganglion cell axon guidance|anchored component of external side of …	mmu04010,mmu04014,mmu04015,mmu04151,mmu04360,mmu05206	MAPK signaling pathway|Ras signaling pathway|Rap1 signaling pathway|PI3K-Akt signaling pathway|Axon guidance|MicroRNAs in cancer
Ehbp1	252.236	0.129917	9.8376	2.42515	1.27807	7.75393e-23	3.91895e-21	Up	0.348011	0.294519	0.284272	0.322165	0.943615	0.903488	0.926463	1.13688	216565	EH domain binding protein 1	GO:0005515,GO:0005654,GO:0005737,GO:0005768,GO:0005815,GO:0005829,GO:0005886,GO:0006897,GO:0015031,GO:0016020,GO:0030036,GO:0031941	protein binding|nucleoplasm|cytoplasm|endosome|microtubule organizing center|cytosol|plasma membrane|endocytosis|protein transport|membrane|actin cytoskeleton organization|filamentous actin
Elk1	94.2733	0.171008	5.24731	1.86262	0.897333	1.54332e-07	1.06721e-06	Up	0.871775	0.977814	0.983787	0.976303	2.14612	2.02277	2.26936	2.71076	13712	ELK1, member of ETS oncogene family	GO:0000976,GO:0000978,GO:0000981,GO:0001228,GO:0001889,GO:0003677,GO:0003682,GO:0003690,GO:0003700,GO:0005515,GO:0005634,GO:0005654,GO:0005737,GO:0005739,GO:0006355,GO:0006357,GO:0009416,GO:0010467,GO:0030154,GO:0030324,GO:0030374,GO:0030425,GO:0043025,GO:0043565,GO:0043679,GO:0045893,GO:0045944,GO:0061629,GO:0071396,GO:0071480,GO:0071774,GO:1901216,GO:1990837	transcription cis-regulatory region binding|RNA polymerase II cis-regulatory region sequence-specific DNA binding|DNA-binding transcription factor activity, RNA polymerase II-specific|DNA-binding transcription activator activity, RNA polymerase II-specific|liver development|DNA binding|chromatin binding|double-stranded DNA binding|DNA-binding transcription factor activity|protein binding|nucleus|…	mmu04010,mmu04012,mmu04014,mmu04510,mmu04910,mmu04912,mmu04921,mmu05140,mmu05161,mmu05163,mmu05166,mmu05200,mmu05205,mmu05213,mmu05225	MAPK signaling pathway|ErbB signaling pathway|Ras signaling pathway|Focal adhesion|Insulin signaling pathway|GnRH signaling pathway|Oxytocin signaling pathway|Leishmaniasis|Hepatitis B|Human cytomegalovirus infection|Human T-cell leukemia virus 1 infection|Pathways in cancer|Proteoglycans in cancer|Endometrial cancer|Hepatocellular carcinoma	ETS
Eln	134.017	0.198353	3.30878	1.57604	0.656308	0.000937033	0.00306297	Up	1.16014	1.48409	1.46388	1.27175	2.6596	2.73057	1.8669	3.6609	13717	elastin	GO:0005201,GO:0005515,GO:0005576,GO:0005739,GO:0007519,GO:0030023,GO:0030198,GO:0030833,GO:0043149,GO:0050840,GO:0062023,GO:0071953	extracellular matrix structural constituent|protein binding|extracellular region|mitochondrion|skeletal muscle tissue development|extracellular matrix constituent conferring elasticity|extracellular matrix organization|regulation of actin filament polymerization|stress fiber assembly|extracellular matrix binding|collagen-containing extracellular matrix|elastic fiber	mmu04974	Protein digestion and absorption
Emc1	297.404	0.114494	5.23498	1.51506	0.599372	1.64999e-07	1.13652e-06	Up	1.69362	2.16008	2.19192	1.74809	3.50765	3.81105	4.09418	3.76729	230866	ER membrane protein complex subunit 1	GO:0005783,GO:0005789,GO:0016020,GO:0016021,GO:0030176,GO:0032977,GO:0032991,GO:0045050,GO:0071816,GO:0072546	endoplasmic reticulum|endoplasmic reticulum membrane|membrane|integral component of membrane|integral component of endoplasmic reticulum membrane|membrane insertase activity|protein-containing complex|protein insertion into ER membrane by stop-transfer membrane-anchor sequence|tail-anchored membrane protein insertion into ER membrane|EMC complex
Eme1	74.5498	0.194381	4.04221	1.72396	0.785728	5.29495e-05	0.000229317	Up	0.945296	1.33093	1.21507	1.30709	2.95504	2.86337	2.57407	2.23146	268465	essential meiotic structure-specific endonuclease 1	GO:0000712,GO:0000785,GO:0000792,GO:0003677,GO:0004518,GO:0004519,GO:0005515,GO:0005634,GO:0006281,GO:0006302,GO:0006310,GO:0006974,GO:0016787,GO:0031297,GO:0031573,GO:0046872,GO:0048476,GO:0072429	resolution of meiotic recombination intermediates|chromatin|heterochromatin|DNA binding|nuclease activity|endonuclease activity|protein binding|nucleus|DNA repair|double-strand break repair|DNA recombination|cellular response to DNA damage stimulus|hydrolase activity|replication fork processing|mitotic intra-S DNA damage checkpoint signaling|metal ion binding|Holliday junction resolvase complex|r…	mmu03440,mmu03460	Homologous recombination|Fanconi anemia pathway
Eml5	47.4375	0.299518	3.64125	2.12966	1.09062	0.000271318	0.001016	Up	0.199179	0.124044	0.147493	0.132897	0.271514	0.33592	0.487914	0.569841	319670	echinoderm microtubule associated protein like 5	GO:0005737,GO:0005856,GO:0005874,GO:0008017	cytoplasm|cytoskeleton|microtubule|microtubule binding
Enam	2.55086	1.29856	2.94323	14.1425	3.82197	0.00324809	0.0092217	Up	0	0.0155601	0	0	0.122334	0.0927034	0.0464307	0.0819053	13801	enamelin	GO:0005576,GO:0022604,GO:0030345,GO:0031012,GO:0031214,GO:0036305,GO:0042475,GO:0070175,GO:0097186	extracellular region|regulation of cell morphogenesis|structural constituent of tooth enamel|extracellular matrix|biomineral tissue development|ameloblast differentiation|odontogenesis of dentin-containing tooth|positive regulation of enamel mineralization|amelogenesis
Enkd1	44.3069	0.268714	2.94289	1.73003	0.790795	0.00325169	0.00922823	Up	0.807186	1.79942	0.965554	1.06031	2.59363	2.69998	2.8239	2.14694	102124	enkurin domain containing 1	GO:0005881,GO:0015630,GO:0097546	cytoplasmic microtubule|microtubule cytoskeleton|ciliary base
Entpd3	33.08	0.2754	2.52513	1.61936	0.695421	0.0115655	0.0281252	Up	0.306752	0.550861	0.496892	0.354444	0.840039	0.811043	0.925787	0.979872	215446	ectonucleoside triphosphate diphosphohydrolase 3	GO:0004382,GO:0005886,GO:0008253,GO:0009134,GO:0009143,GO:0016020,GO:0017110,GO:0017111,GO:0045134,GO:0102485,GO:0102486,GO:0102487,GO:0102488,GO:0102489,GO:0102490,GO:0102491	guanosine-diphosphatase activity|plasma membrane|5'-nucleotidase activity|nucleoside diphosphate catabolic process|nucleoside triphosphate catabolic process|membrane|nucleoside-diphosphatase activity|nucleoside-triphosphatase activity|uridine-diphosphatase activity|dATP phosphohydrolase activity|dCTP phosphohydrolase activity|dUTP phosphohydrolase activity|dTTP phosphohydrolase activity|GTP phosp…	mmu00230,mmu00240,mmu05169	Purine metabolism|Pyrimidine metabolism|Epstein-Barr virus infection
Eogt	316.952	0.103602	7.30311	1.68952	0.756614	2.81194e-13	4.52133e-12	Up	2.50161	2.33142	2.25457	2.36746	5.1274	4.73115	5.14446	5.59989	101351	EGF domain-specific O-linked N-acetylglucosamine (GlcNAc) transferase	GO:0005783,GO:0005788,GO:0006493,GO:0016262,GO:0016740,GO:0016757,GO:0097363,GO:0097370	endoplasmic reticulum|endoplasmic reticulum lumen|protein O-linked glycosylation|protein N-acetylglucosaminyltransferase activity|transferase activity|glycosyltransferase activity|protein O-GlcNAc transferase activity|protein O-GlcNAcylation via threonine	mmu00514	Other types of O-glycan biosynthesis
Ep400	1357.21	0.0763869	8.66138	1.58185	0.661616	4.66081e-18	1.36723e-16	Up	4.90303	4.63904	4.57233	4.41433	10.1442	9.06958	9.38672	9.18655	75560	E1A binding protein p400	GO:0000166,GO:0000812,GO:0003677,GO:0003682,GO:0004386,GO:0005515,GO:0005524,GO:0005634,GO:0006325,GO:0016607,GO:0016787,GO:0035267,GO:0043967,GO:0043968,GO:1990405	nucleotide binding|Swr1 complex|DNA binding|chromatin binding|helicase activity|protein binding|ATP binding|nucleus|chromatin organization|nuclear speck|hydrolase activity|NuA4 histone acetyltransferase complex|histone H4 acetylation|histone H2A acetylation|protein antigen binding
Epha4	57.281	0.260204	3.37422	1.83781	0.877985	0.000740263	0.00249109	Up	0.229401	0.400022	0.292702	0.383928	0.562879	0.740247	0.714381	1.07196	13838	Eph receptor A4	GO:0000166,GO:0004672,GO:0004713,GO:0004714,GO:0005003,GO:0005004,GO:0005005,GO:0005515,GO:0005524,GO:0005737,GO:0005741,GO:0005768,GO:0005783,GO:0005794,GO:0005886,GO:0005887,GO:0006468,GO:0007155,GO:0007169,GO:0007275,GO:0007399,GO:0007411,GO:0007628,GO:0008045,GO:0008347,GO:0009986,GO:0010977,GO:0014069,GO:0016020,GO:0016021,GO:0016301,GO:0016310,GO:0016740,GO:0018108,GO:0021957,GO:0030054,GO:…	nucleotide binding|protein kinase activity|protein tyrosine kinase activity|transmembrane receptor protein tyrosine kinase activity|ephrin receptor activity|GPI-linked ephrin receptor activity|transmembrane-ephrin receptor activity|protein binding|ATP binding|cytoplasm|mitochondrial outer membrane|endosome|endoplasmic reticulum|Golgi apparatus|plasma membrane|integral component of plasma membrane…	mmu04360	Axon guidance
Ephb3	225.341	0.184809	3.44983	1.55569	0.637559	0.000560943	0.00194668	Up	1.64621	2.54013	1.86966	2.33707	3.6525	3.0267	5.0265	5.09496	13845	Eph receptor B3	GO:0000166,GO:0001525,GO:0001655,GO:0004672,GO:0004713,GO:0004714,GO:0005003,GO:0005005,GO:0005524,GO:0005886,GO:0005887,GO:0006468,GO:0007169,GO:0007275,GO:0007399,GO:0007411,GO:0007413,GO:0008046,GO:0016020,GO:0016021,GO:0016301,GO:0016310,GO:0016477,GO:0016740,GO:0021952,GO:0022038,GO:0022407,GO:0031290,GO:0033674,GO:0034446,GO:0042995,GO:0043005,GO:0043087,GO:0043235,GO:0046777,GO:0048013,GO:…	nucleotide binding|angiogenesis|urogenital system development|protein kinase activity|protein tyrosine kinase activity|transmembrane receptor protein tyrosine kinase activity|ephrin receptor activity|transmembrane-ephrin receptor activity|ATP binding|plasma membrane|integral component of plasma membrane|protein phosphorylation|transmembrane receptor protein tyrosine kinase signaling pathway|multi…	mmu04360	Axon guidance
Ephb4	981.571	0.0819939	7.75074	1.55349	0.635514	9.13558e-15	1.81454e-13	Up	9.42104	8.94966	8.87093	8.89351	18.0857	18.5895	18.9905	16.6522	13846	Eph receptor B4	GO:0000166,GO:0001525,GO:0002042,GO:0003007,GO:0004672,GO:0004713,GO:0004714,GO:0005003,GO:0005005,GO:0005515,GO:0005524,GO:0005886,GO:0005887,GO:0006468,GO:0007155,GO:0007169,GO:0007275,GO:0007411,GO:0016020,GO:0016021,GO:0016301,GO:0016310,GO:0016740,GO:0033674,GO:0043005,GO:0043235,GO:0046777,GO:0048013,GO:0048845,GO:1903849,GO:2000525	nucleotide binding|angiogenesis|cell migration involved in sprouting angiogenesis|heart morphogenesis|protein kinase activity|protein tyrosine kinase activity|transmembrane receptor protein tyrosine kinase activity|ephrin receptor activity|transmembrane-ephrin receptor activity|protein binding|ATP binding|plasma membrane|integral component of plasma membrane|protein phosphorylation|cell adhesion|…	mmu04360	Axon guidance
Ephx3	6.21675	0.695646	2.82931	3.91279	1.9682	0.0046648	0.0126569	Up	0.0472739	0.0702569	0.047124	0.0459989	0.253165	0.395319	0.18635	0.221891	71932	epoxide hydrolase 3	GO:0003824,GO:0004301,GO:0005783,GO:0006629,GO:0016020,GO:0016021,GO:0016787,GO:0043231,GO:0097176	catalytic activity|epoxide hydrolase activity|endoplasmic reticulum|lipid metabolic process|membrane|integral component of membrane|hydrolase activity|intracellular membrane-bounded organelle|epoxide metabolic process
Eps15l1	791.006	0.0821664	9.38126	1.70625	0.770825	6.51882e-21	2.72965e-19	Up	5.38657	4.93937	5.23951	5.02657	12.0915	10.7368	10.8639	11.6136	13859	epidermal growth factor receptor pathway substrate 15-like 1	GO:0005509,GO:0005515,GO:0005634,GO:0005737,GO:0005886,GO:0005905,GO:0006897,GO:0016020,GO:0016197,GO:0030132,GO:0046872	calcium ion binding|protein binding|nucleus|cytoplasm|plasma membrane|clathrin-coated pit|endocytosis|membrane|endosomal transport|clathrin coat of coated pit|metal ion binding	mmu04144	Endocytosis
Eqtn	2.90919	1.26387	2.54803	9.32037	3.22039	0.0108333	0.0265315	Up	0.0398631	0	0	0.038788	0.388142	0.117652	0.235706	0.207896	67753	equatorin, sperm acrosome associated	GO:0001675,GO:0002079,GO:0002080,GO:0002081,GO:0005515,GO:0005634,GO:0005737,GO:0005769,GO:0005886,GO:0006897,GO:0007342,GO:0016020,GO:0016021,GO:0031410,GO:0060478	acrosome assembly|inner acrosomal membrane|acrosomal membrane|outer acrosomal membrane|protein binding|nucleus|cytoplasm|early endosome|plasma membrane|endocytosis|fusion of sperm to egg plasma membrane involved in single fertilization|membrane|integral component of membrane|cytoplasmic vesicle|acrosomal vesicle exocytosis
Ercc6	460.857	0.0896429	7.29365	1.57333	0.653824	3.01668e-13	4.83583e-12	Up	2.08237	2.04998	2.25483	1.98737	4.30779	3.93365	4.22228	4.51752	319955	excision repair cross-complementing rodent repair deficiency, complementation group 6	GO:0000012,GO:0000077,GO:0000166,GO:0000303,GO:0002230,GO:0003677,GO:0003682,GO:0004386,GO:0005524,GO:0005634,GO:0005654,GO:0005730,GO:0006281,GO:0006283,GO:0006284,GO:0006290,GO:0006362,GO:0006974,GO:0006979,GO:0007256,GO:0007257,GO:0007399,GO:0008022,GO:0008023,GO:0008094,GO:0008630,GO:0009411,GO:0009636,GO:0010165,GO:0010224,GO:0010332,GO:0010628,GO:0016604,GO:0016787,GO:0022008,GO:0030182,GO:…	single strand break repair|DNA damage checkpoint signaling|nucleotide binding|response to superoxide|positive regulation of defense response to virus by host|DNA binding|chromatin binding|helicase activity|ATP binding|nucleus|nucleoplasm|nucleolus|DNA repair|transcription-coupled nucleotide-excision repair|base-excision repair|pyrimidine dimer repair|transcription elongation from RNA polymerase I…	mmu03420	Nucleotide excision repair
Erfe	80.028	0.230956	3.54789	1.76468	0.819407	0.000388333	0.00140512	Up	0.66756	0.705498	0.69502	0.952682	1.80554	1.97024	1.95898	1.11408	227358	erythroferrone	GO:0005179,GO:0005576,GO:0005615,GO:0006879,GO:0019217,GO:0042802,GO:0045721,GO:0046326,GO:0046628,GO:2000193	hormone activity|extracellular region|extracellular space|cellular iron ion homeostasis|regulation of fatty acid metabolic process|identical protein binding|negative regulation of gluconeogenesis|positive regulation of glucose import|positive regulation of insulin receptor signaling pathway|positive regulation of fatty acid transport
Eri2	113.737	0.167037	3.88748	1.56846	0.649352	0.000101291	0.000413875	Up	1.0476	1.19763	1.4138	1.36436	2.76195	2.82236	2.17596	2.37033	71151	exoribonuclease 2	GO:0000175,GO:0000467,GO:0003676,GO:0004518,GO:0004527,GO:0008270,GO:0016787,GO:0046872	3'-5'-exoribonuclease activity|exonucleolytic trimming to generate mature 3'-end of 5.8S rRNA from tricistronic rRNA transcript (SSU-rRNA, 5.8S rRNA, LSU-rRNA)|nucleic acid binding|nuclease activity|exonuclease activity|zinc ion binding|hydrolase activity|metal ion binding
Ermard	118.888	0.152574	4.21815	1.5622	0.643579	2.4631e-05	0.000114497	Up	0.328273	0.393005	0.40904	0.359347	0.763573	0.780476	0.795286	0.651521	381062	ER membrane associated RNA degradation
Ern2	447.148	0.210515	4.91241	2.04789	1.03414	8.99657e-07	5.39998e-06	Up	3.26768	6.28576	4.89551	5.37362	10.8475	9.98265	11.7322	19.5731	26918	endoplasmic reticulum (ER) to nucleus signalling 2	GO:0000166,GO:0000287,GO:0003824,GO:0004519,GO:0004521,GO:0004540,GO:0004672,GO:0004674,GO:0005515,GO:0005524,GO:0005783,GO:0006355,GO:0006397,GO:0006468,GO:0006915,GO:0006986,GO:0007257,GO:0008152,GO:0016020,GO:0016021,GO:0016075,GO:0016301,GO:0016310,GO:0016740,GO:0016787,GO:0030263,GO:0034976,GO:0036498,GO:0044322,GO:0045892,GO:0046872,GO:0051082,GO:0051726,GO:0070059,GO:0106310,GO:0106311,GO:…	nucleotide binding|magnesium ion binding|catalytic activity|endonuclease activity|endoribonuclease activity|ribonuclease activity|protein kinase activity|protein serine/threonine kinase activity|protein binding|ATP binding|endoplasmic reticulum|regulation of transcription, DNA-templated|mRNA processing|protein phosphorylation|apoptotic process|response to unfolded protein|activation of JUN kinase…
Esco2	198.49	0.144064	7.19218	2.05073	1.03614	6.37645e-13	9.89192e-12	Up	1.97283	2.29371	2.30772	2.64438	6.05678	6.73366	6.44755	5.06042	71988	establishment of sister chromatid cohesion N-acetyltransferase 2	GO:0000785,GO:0001741,GO:0002244,GO:0004468,GO:0005634,GO:0005654,GO:0005694,GO:0005721,GO:0005794,GO:0006275,GO:0006302,GO:0007049,GO:0007059,GO:0007062,GO:0010369,GO:0016407,GO:0016740,GO:0016746,GO:0030054,GO:0034421,GO:0035861,GO:0046872,GO:0071168	chromatin|XY body|hematopoietic progenitor cell differentiation|lysine N-acetyltransferase activity, acting on acetyl phosphate as donor|nucleus|nucleoplasm|chromosome|pericentric heterochromatin|Golgi apparatus|regulation of DNA replication|double-strand break repair|cell cycle|chromosome segregation|sister chromatid cohesion|chromocenter|acetyltransferase activity|transferase activity|acyltrans…
Espl1	219.996	0.140839	9.21169	2.45779	1.29736	3.21036e-20	1.24264e-18	Up	1.09721	0.924458	0.904269	0.933117	3.28073	3.08533	3.28641	2.56825	105988	extra spindle pole bodies 1, separase	GO:0000070,GO:0000212,GO:0000278,GO:0004197,GO:0005634,GO:0005737,GO:0005813,GO:0007059,GO:0007127,GO:0008233,GO:0008234,GO:0016787,GO:0045143,GO:0051307,GO:0072686	mitotic sister chromatid segregation|meiotic spindle organization|mitotic cell cycle|cysteine-type endopeptidase activity|nucleus|cytoplasm|centrosome|chromosome segregation|meiosis I|peptidase activity|cysteine-type peptidase activity|hydrolase activity|homologous chromosome segregation|meiotic chromosome separation|mitotic spindle	mmu04110,mmu04114,mmu05166	Cell cycle|Oocyte meiosis|Human T-cell leukemia virus 1 infection
Esrrg	160.863	0.252063	2.45368	1.53526	0.618482	0.0141401	0.0336135	Up	0.649026	0.381642	0.61541	0.698268	1.52079	1.43276	0.946403	0.743013	26381	estrogen-related receptor gamma	GO:0000977,GO:0000978,GO:0001228,GO:0003677,GO:0003700,GO:0003707,GO:0004879,GO:0005496,GO:0005515,GO:0005516,GO:0005634,GO:0006355,GO:0006357,GO:0007275,GO:0008270,GO:0042802,GO:0043565,GO:0045893,GO:0045944,GO:0046872,GO:0048384,GO:0120162,GO:1990837	RNA polymerase II transcription regulatory region sequence-specific DNA binding|RNA polymerase II cis-regulatory region sequence-specific DNA binding|DNA-binding transcription activator activity, RNA polymerase II-specific|DNA binding|DNA-binding transcription factor activity|steroid hormone receptor activity|nuclear receptor activity|steroid binding|protein binding|calmodulin binding|nucleus|reg…			ESR-like
Etfbkmt	138.388	0.14425	4.15061	1.51438	0.598725	3.31596e-05	0.000149799	Up	2.5079	3.59285	3.64858	3.39659	6.10479	6.60165	6.34571	6.53968	320204	electron transfer flavoprotein beta subunit lysine methyltransferase	GO:0005737,GO:0005739,GO:0005759,GO:0008168,GO:0016279,GO:0016740,GO:0018022,GO:0018023,GO:0031072,GO:0032259,GO:0032991,GO:1904733,GO:1904736	cytoplasm|mitochondrion|mitochondrial matrix|methyltransferase activity|protein-lysine N-methyltransferase activity|transferase activity|peptidyl-lysine methylation|peptidyl-lysine trimethylation|heat shock protein binding|methylation|protein-containing complex|negative regulation of electron transfer activity|negative regulation of fatty acid beta-oxidation using acyl-CoA dehydrogenase
Etv1	109.369	0.184165	4.58707	1.79599	0.844777	4.49502e-06	2.37945e-05	Up	0.242852	0.428728	0.259688	0.287859	0.717985	0.6125	0.700572	0.78295	14009	ets variant 1	GO:0000978,GO:0000981,GO:0001228,GO:0003677,GO:0003700,GO:0005634,GO:0006355,GO:0006357,GO:0006366,GO:0007411,GO:0007517,GO:0007638,GO:0030154,GO:0043565,GO:0045893,GO:0045944,GO:0048935,GO:1990837	RNA polymerase II cis-regulatory region sequence-specific DNA binding|DNA-binding transcription factor activity, RNA polymerase II-specific|DNA-binding transcription activator activity, RNA polymerase II-specific|DNA binding|DNA-binding transcription factor activity|nucleus|regulation of transcription, DNA-templated|regulation of transcription by RNA polymerase II|transcription by RNA polymerase …	mmu05202	Transcriptional misregulation in cancer	ETS
Ewsr1	2835.01	0.0594547	11.1877	1.58574	0.66516	4.68525e-29	4.3997e-27	Up	22.9595	23.8	25.924	24.7884	49.4256	50.1256	50.5225	48.9376	14030	Ewing sarcoma breakpoint region 1	GO:0003676,GO:0003712,GO:0003723,GO:0005515,GO:0005516,GO:0005634,GO:0005737,GO:0005886,GO:0016020,GO:0046872	nucleic acid binding|transcription coregulator activity|RNA binding|protein binding|calmodulin binding|nucleus|cytoplasm|plasma membrane|membrane|metal ion binding	mmu05202	Transcriptional misregulation in cancer
F10	23.247	0.371232	3.80361	2.66109	1.41202	0.000142603	0.000565637	Up	0.238379	0.150297	0.280828	0.295209	0.801824	0.682235	0.640685	1.198	14058	coagulation factor X	GO:0004252,GO:0005509,GO:0005543,GO:0005576,GO:0005615,GO:0005783,GO:0006508,GO:0007596,GO:0007599,GO:0008233,GO:0008236,GO:0016020,GO:0016787,GO:0043231,GO:0051897	serine-type endopeptidase activity|calcium ion binding|phospholipid binding|extracellular region|extracellular space|endoplasmic reticulum|proteolysis|blood coagulation|hemostasis|peptidase activity|serine-type peptidase activity|membrane|hydrolase activity|intracellular membrane-bounded organelle|positive regulation of protein kinase B signaling	mmu04610	Complement and coagulation cascades
F5	367.173	0.615515	2.75294	3.23659	1.69447	0.0059063	0.0156117	Up	0.502491	1.57136	1.57313	1.18415	2.62218	2.64169	3.35804	11.4406	14067	coagulation factor V	GO:0005507,GO:0005576,GO:0005615,GO:0005783,GO:0005794,GO:0007596,GO:0007599,GO:0008015,GO:0031091,GO:0046872	copper ion binding|extracellular region|extracellular space|endoplasmic reticulum|Golgi apparatus|blood coagulation|hemostasis|blood circulation|platelet alpha granule|metal ion binding	mmu04610	Complement and coagulation cascades
Fam107a	20.3591	0.392148	2.60187	2.02837	1.02032	0.00927157	0.0231753	Up	0.101231	0.200595	0.252275	0.246252	0.328557	0.56435	0.698327	0.492749	268709	family with sequence similarity 107, member A	GO:0001558,GO:0001725,GO:0003779,GO:0005515,GO:0005634,GO:0005737,GO:0005856,GO:0005886,GO:0005925,GO:0007049,GO:0015629,GO:0016020,GO:0016607,GO:0030041,GO:0030054,GO:0030335,GO:0031398,GO:0031647,GO:0031669,GO:0032587,GO:0032956,GO:0040008,GO:0042995,GO:0043005,GO:0045202,GO:0050890,GO:0051017,GO:0051895,GO:0070507,GO:0071385,GO:1900272,GO:2000134	regulation of cell growth|stress fiber|actin binding|protein binding|nucleus|cytoplasm|cytoskeleton|plasma membrane|focal adhesion|cell cycle|actin cytoskeleton|membrane|nuclear speck|actin filament polymerization|cell junction|positive regulation of cell migration|positive regulation of protein ubiquitination|regulation of protein stability|cellular response to nutrient levels|ruffle membrane|re…
Fam110b	28.1135	0.326024	3.15364	2.03942	1.02816	0.00161249	0.00497864	Up	0.164815	0.356281	0.298714	0.16037	0.787804	0.619102	0.561094	0.593874	242297	family with sequence similarity 110, member B	GO:0005737,GO:0005739,GO:0005829,GO:0005856	cytoplasm|mitochondrion|cytosol|cytoskeleton
Fam111a	202.505	0.143217	5.3915	1.70782	0.772156	6.98711e-08	5.09583e-07	Up	2.21527	2.77054	2.29875	2.2792	6.27645	5.35915	4.86724	4.4887	107373	family with sequence similarity 111, member A	GO:0000785,GO:0001650,GO:0003677,GO:0003697,GO:0005634,GO:0005654,GO:0005694,GO:0005737,GO:0006260,GO:0006281,GO:0006508,GO:0006974,GO:0008233,GO:0016540,GO:0016787,GO:0031297,GO:0045071,GO:0106300	chromatin|fibrillar center|DNA binding|single-stranded DNA binding|nucleus|nucleoplasm|chromosome|cytoplasm|DNA replication|DNA repair|proteolysis|cellular response to DNA damage stimulus|peptidase activity|protein autoprocessing|hydrolase activity|replication fork processing|negative regulation of viral genome replication|protein-DNA covalent cross-linking repair
Fam120c	194.39	0.144955	4.73645	1.60946	0.686573	2.17498e-06	1.22011e-05	Up	0.955723	0.731158	0.795921	0.67686	1.81403	1.56509	1.53199	1.65303	207375	family with sequence similarity 120, member C	GO:0005634	nucleus
Fam122b	131.117	0.154603	4.54961	1.62832	0.703384	5.37445e-06	2.81122e-05	Up	0.933242	1.21596	1.31259	1.03247	2.53934	2.37707	2.44411	2.04018	78755	family with sequence similarity 122, member B
Fam161b	57.2892	0.222509	5.43483	2.31225	1.2093	5.48488e-08	4.07705e-07	Up	0.463035	0.441774	0.478663	0.700851	1.66982	1.40035	1.58864	1.55624	217705	family with sequence similarity 161, member B	GO:0005881,GO:0005929,GO:0015630,GO:0044782	cytoplasmic microtubule|cilium|microtubule cytoskeleton|cilium organization
Fam184a	10.62	0.496032	2.56147	2.41257	1.27057	0.0104231	0.0256536	Up	0.0947588	0.0704138	0.0354219	0.057627	0.184531	0.174795	0.186766	0.259451	75906	family with sequence similarity 184, member A
Fam193b	616.386	0.0865203	7.71824	1.58863	0.667784	1.17949e-14	2.31093e-13	Up	6.05883	6.78809	7.71822	7.10021	14.5154	13.8866	14.5448	13.6037	212483	family with sequence similarity 193, member B	GO:0005634,GO:0005737	nucleus|cytoplasm
Fam219a	104.169	0.189757	3.09098	1.50164	0.586536	0.00199495	0.00600984	Up	1.38666	1.25514	1.4164	0.949481	2.90037	2.5263	2.02448	2.23203	71901	family with sequence similarity 219, member A
Fam76b	585.988	0.085352	9.71953	1.77717	0.829582	2.48918e-22	1.20437e-20	Up	2.38341	2.83103	2.41635	2.42454	5.6501	5.90863	5.94539	5.48053	72826	family with sequence similarity 76, member B	GO:0005634,GO:0016607	nucleus|nuclear speck
Fam78b	16.648	0.413528	3.78007	2.95501	1.56316	0.000156786	0.000615432	Up	0.0470946	0.102653	0.0751125	0.0549893	0.210935	0.231659	0.306311	0.314381	226610	family with sequence similarity 78, member B
Fam83d	147.75	0.141654	4.64503	1.57788	0.657987	3.40023e-06	1.84169e-05	Up	1.19378	1.59943	1.27113	1.41238	2.66817	2.9628	2.92775	2.54695	71878	family with sequence similarity 83, member D	GO:0001837,GO:0005737,GO:0005819,GO:0005829,GO:0005856,GO:0007049,GO:0007165,GO:0008017,GO:0008283,GO:0015630,GO:0016477,GO:0019894,GO:0019901,GO:0032006,GO:0042176,GO:0045171,GO:0051301,GO:0051310,GO:0070372,GO:0072686,GO:0097431,GO:1902480,GO:1902808	epithelial to mesenchymal transition|cytoplasm|spindle|cytosol|cytoskeleton|cell cycle|signal transduction|microtubule binding|cell population proliferation|microtubule cytoskeleton|cell migration|kinesin binding|protein kinase binding|regulation of TOR signaling|regulation of protein catabolic process|intercellular bridge|cell division|metaphase plate congression|regulation of ERK1 and ERK2 casc…
Fan1	92.5533	0.17222	4.92317	1.79984	0.847867	8.51526e-07	5.12466e-06	Up	0.518423	0.642053	0.489095	0.504441	1.12674	1.30239	1.35935	1.19736	330554	FANCD2/FANCI-associated nuclease 1	GO:0000724,GO:0003676,GO:0003677,GO:0004518,GO:0004519,GO:0004527,GO:0004528,GO:0005634,GO:0005654,GO:0005829,GO:0006281,GO:0006289,GO:0006974,GO:0008409,GO:0016787,GO:0016788,GO:0017108,GO:0033683,GO:0036297,GO:0045171,GO:0046872,GO:0070336,GO:0140036	double-strand break repair via homologous recombination|nucleic acid binding|DNA binding|nuclease activity|endonuclease activity|exonuclease activity|phosphodiesterase I activity|nucleus|nucleoplasm|cytosol|DNA repair|nucleotide-excision repair|cellular response to DNA damage stimulus|5'-3' exonuclease activity|hydrolase activity|hydrolase activity, acting on ester bonds|5'-flap endonuclease acti…	mmu03460	Fanconi anemia pathway
Fanca	191.277	0.185654	6.24046	2.23236	1.15857	4.36299e-10	4.44421e-09	Up	1.06389	0.952073	0.846705	0.701263	2.76518	2.86143	2.7733	1.84352	14087	Fanconi anemia, complementation group A	GO:0005634,GO:0005654,GO:0005737,GO:0006281,GO:0006974,GO:0007140,GO:0008584,GO:0008585,GO:0036297,GO:0042127,GO:0043240,GO:0045589,GO:0050727,GO:0051090,GO:2000348	nucleus|nucleoplasm|cytoplasm|DNA repair|cellular response to DNA damage stimulus|male meiotic nuclear division|male gonad development|female gonad development|interstrand cross-link repair|regulation of cell population proliferation|Fanconi anaemia nuclear complex|regulation of regulatory T cell differentiation|regulation of inflammatory response|regulation of DNA-binding transcription factor ac…	mmu03460	Fanconi anemia pathway
Fancb	50.4692	0.224774	2.7347	1.53123	0.614689	0.00624366	0.016397	Up	0.478637	0.660526	0.630481	0.63206	1.16511	1.3622	1.19606	0.998487	237211	Fanconi anemia, complementation group B	GO:0005634,GO:0006281,GO:0006974,GO:0035690,GO:0036297,GO:0043240,GO:0072757,GO:1905168,GO:1990414,GO:2000042	nucleus|DNA repair|cellular response to DNA damage stimulus|cellular response to drug|interstrand cross-link repair|Fanconi anaemia nuclear complex|cellular response to camptothecin|positive regulation of double-strand break repair via homologous recombination|replication-born double-strand break repair via sister chromatid exchange|negative regulation of double-strand break repair via homologous…	mmu03460	Fanconi anemia pathway
Fancd2	107.346	0.176	5.18618	1.88265	0.912767	2.14652e-07	1.45082e-06	Up	0.527092	0.710234	0.914233	0.615451	1.65258	1.71123	1.7557	1.57238	211651	Fanconi anemia, complementation group D2	GO:0000793,GO:0005515,GO:0005634,GO:0005654,GO:0005730,GO:0005829,GO:0006281,GO:0006974,GO:0007049,GO:0007129,GO:0007275,GO:0007276,GO:0010332,GO:0016604,GO:0031573,GO:0034599,GO:0036297,GO:0045589,GO:0048854,GO:0050727,GO:0051090,GO:0070182,GO:0097150,GO:1990918,GO:2000348	condensed chromosome|protein binding|nucleus|nucleoplasm|nucleolus|cytosol|DNA repair|cellular response to DNA damage stimulus|cell cycle|homologous chromosome pairing at meiosis|multicellular organism development|gamete generation|response to gamma radiation|nuclear body|mitotic intra-S DNA damage checkpoint signaling|cellular response to oxidative stress|interstrand cross-link repair|regulation…	mmu03460	Fanconi anemia pathway
Fanci	77.9413	0.18684	4.69315	1.83638	0.876867	2.69027e-06	1.48348e-05	Up	0.580856	0.553783	0.458842	0.522534	1.28054	1.3801	1.23125	1.10884	208836	Fanconi anemia, complementation group I	GO:0005634,GO:0005654,GO:0005737,GO:0005829,GO:0006281,GO:0006974,GO:0007049,GO:0031398,GO:0043240,GO:0070182	nucleus|nucleoplasm|cytoplasm|cytosol|DNA repair|cellular response to DNA damage stimulus|cell cycle|positive regulation of protein ubiquitination|Fanconi anaemia nuclear complex|DNA polymerase binding	mmu03460	Fanconi anemia pathway
Fancm	110.514	0.156517	4.23864	1.58383	0.66342	2.24881e-05	0.000105059	Up	0.455533	0.527614	0.473276	0.474462	1.04952	1.05411	0.847255	0.98375	104806	Fanconi anemia, complementation group M	GO:0000166,GO:0000400,GO:0000712,GO:0003677,GO:0003682,GO:0003724,GO:0004386,GO:0004518,GO:0005524,GO:0005634,GO:0005654,GO:0006281,GO:0006974,GO:0009378,GO:0016787,GO:0031297,GO:0036297,GO:0043138,GO:0043240,GO:0045003,GO:0071821,GO:0071932,GO:1902527	nucleotide binding|four-way junction DNA binding|resolution of meiotic recombination intermediates|DNA binding|chromatin binding|RNA helicase activity|helicase activity|nuclease activity|ATP binding|nucleus|nucleoplasm|DNA repair|cellular response to DNA damage stimulus|four-way junction helicase activity|hydrolase activity|replication fork processing|interstrand cross-link repair|3'-5' DNA helic…	mmu03460	Fanconi anemia pathway
Fap	28.9683	0.335764	2.58508	1.8251	0.867976	0.00973564	0.0241867	Up	0.388488	0.620126	0.236657	0.315009	0.987695	0.721926	0.786964	1.17062	14089	fibroblast activation protein	GO:0001525,GO:0002020,GO:0004175,GO:0004252,GO:0005178,GO:0005576,GO:0005615,GO:0005886,GO:0006508,GO:0006915,GO:0007155,GO:0008233,GO:0008236,GO:0008239,GO:0009986,GO:0010710,GO:0010716,GO:0016020,GO:0016021,GO:0016787,GO:0030027,GO:0030054,GO:0042802,GO:0042803,GO:0042995,GO:0043542,GO:0045177,GO:0045178,GO:0051603,GO:0051726,GO:0060244,GO:0097325,GO:1900119,GO:1902362,GO:1903054,GO:1905368	angiogenesis|protease binding|endopeptidase activity|serine-type endopeptidase activity|integrin binding|extracellular region|extracellular space|plasma membrane|proteolysis|apoptotic process|cell adhesion|peptidase activity|serine-type peptidase activity|dipeptidyl-peptidase activity|cell surface|regulation of collagen catabolic process|negative regulation of extracellular matrix disassembly|mem…
Fastkd1	225.276	0.118949	5.69068	1.5987	0.6769	1.26533e-08	1.05116e-07	Up	2.64558	3.51433	2.77394	3.03187	6.35406	6.43935	5.87095	5.92777	320720	FAST kinase domains 1	GO:0000959,GO:0005739,GO:0044528	mitochondrial RNA metabolic process|mitochondrion|regulation of mitochondrial mRNA stability
Fastkd3	118.675	0.154112	4.18552	1.56378	0.645038	2.84517e-05	0.000130424	Up	1.91413	1.55932	1.84446	1.59347	3.70681	3.11761	3.52115	3.59376	69577	FAST kinase domains 3	GO:0005654,GO:0005739,GO:0033617,GO:0044528,GO:0070131	nucleoplasm|mitochondrion|mitochondrial cytochrome c oxidase assembly|regulation of mitochondrial mRNA stability|positive regulation of mitochondrial translation
Fbf1	251.128	0.133113	5.04816	1.59325	0.671976	4.46092e-07	2.84282e-06	Up	1.1045	1.66459	1.2173	1.32447	2.43109	2.55583	2.89745	2.99371	217335	Fas (TNFRSF6) binding factor 1	GO:0000922,GO:0005515,GO:0005737,GO:0005813,GO:0005814,GO:0005856,GO:0030030,GO:0030054,GO:0036064,GO:0043296,GO:0043297,GO:0045095,GO:0060271,GO:0090162,GO:0097539	spindle pole|protein binding|cytoplasm|centrosome|centriole|cytoskeleton|cell projection organization|cell junction|ciliary basal body|apical junction complex|apical junction assembly|keratin filament|cilium assembly|establishment of epithelial cell polarity|ciliary transition fiber
Fbxl12	279.029	0.117334	5.20316	1.5268	0.61051	1.95924e-07	1.33047e-06	Up	2.59604	2.39384	2.66468	2.31344	4.98039	4.56432	4.48344	5.60328	30843	F-box and leucine-rich repeat protein 12	GO:0000086,GO:0000151,GO:0005634,GO:0005737,GO:0005829,GO:0006511,GO:0019005,GO:0031146,GO:0043153,GO:0051726	G2/M transition of mitotic cell cycle|ubiquitin ligase complex|nucleus|cytoplasm|cytosol|ubiquitin-dependent protein catabolic process|SCF ubiquitin ligase complex|SCF-dependent proteasomal ubiquitin-dependent protein catabolic process|entrainment of circadian clock by photoperiod|regulation of cell cycle
Fbxo32	226.727	0.191434	4.39531	1.7918	0.841411	1.10615e-05	5.46703e-05	Up	0.942369	1.73398	0.94777	1.2035	2.63802	2.61576	2.31342	3.53683	67731	F-box protein 32	GO:0005515,GO:0005634,GO:0005654,GO:0005737,GO:0005829,GO:0010614,GO:0010666,GO:0014878,GO:0014889,GO:0014894,GO:0016567,GO:0019005,GO:0030018,GO:0071549	protein binding|nucleus|nucleoplasm|cytoplasm|cytosol|negative regulation of cardiac muscle hypertrophy|positive regulation of cardiac muscle cell apoptotic process|response to electrical stimulus involved in regulation of muscle adaptation|muscle atrophy|response to denervation involved in regulation of muscle adaptation|protein ubiquitination|SCF ubiquitin ligase complex|Z disc|cellular respons…	mmu04068	FoxO signaling pathway
Fbxo48	30.5552	0.327254	5.44257	3.4369	1.78111	5.25163e-08	3.92204e-07	Up	0.278869	0.301415	0.277985	0.370019	1.77729	1.42164	1.19921	1.03128	319701	F-box protein 48	GO:0019005,GO:0031146	SCF ubiquitin ligase complex|SCF-dependent proteasomal ubiquitin-dependent protein catabolic process
Fbxo5	142.296	0.173379	4.68793	1.7566	0.812789	2.75981e-06	1.51971e-05	Up	1.66411	2.40446	2.02747	2.3164	5.40109	5.18434	4.76041	3.61616	67141	F-box protein 5	GO:0001556,GO:0005515,GO:0005634,GO:0005654,GO:0005737,GO:0005819,GO:0005856,GO:0006275,GO:0007049,GO:0007057,GO:0007088,GO:0007346,GO:0008284,GO:0010971,GO:0010997,GO:0016050,GO:0019901,GO:0032876,GO:0040020,GO:0045669,GO:0045835,GO:0045841,GO:0046785,GO:0046872,GO:0051225,GO:0051301,GO:0051444,GO:0060903,GO:0070169,GO:0072687,GO:1904667,GO:1905322,GO:1990948,GO:2000773,GO:2001021	oocyte maturation|protein binding|nucleus|nucleoplasm|cytoplasm|spindle|cytoskeleton|regulation of DNA replication|cell cycle|spindle assembly involved in female meiosis I|regulation of mitotic nuclear division|regulation of mitotic cell cycle|positive regulation of cell population proliferation|positive regulation of G2/M transition of mitotic cell cycle|anaphase-promoting complex binding|vesicl…	mmu04114	Oocyte meiosis
Fbxw17	89.2892	0.236814	2.84698	1.59572	0.674205	0.00441366	0.0120725	Up	0.745692	0.799375	0.950486	0.463896	1.92825	1.31088	1.66248	1.17307	109082	F-box and WD-40 domain protein 17
Fcgbp	61610.1	0.109772	7.31847	1.74516	0.80336	2.50823e-13	4.06594e-12	Up	345.396	259.701	281.784	269.771	623.251	606.948	670.376	710.99	215384	Fc fragment of IgG binding protein	GO:0005515,GO:0005615,GO:0031012	protein binding|extracellular space|extracellular matrix
Fchsd2	1071.47	0.11539	7.49209	1.82072	0.86451	6.77859e-14	1.19e-12	Up	9.78208	7.16742	8.74278	8.38454	18.2889	21.1493	19.5577	21.1543	207278	FCH and double SH3 domains 2	GO:0005515,GO:0005547,GO:0005737,GO:0005886,GO:0005905,GO:0006897,GO:0007274,GO:0008289,GO:0015031,GO:0016020,GO:0030054,GO:0030833,GO:0030838,GO:0031594,GO:0042995,GO:0043325,GO:0044803,GO:0055037,GO:0072583,GO:0120043,GO:2000601	protein binding|phosphatidylinositol-3,4,5-trisphosphate binding|cytoplasm|plasma membrane|clathrin-coated pit|endocytosis|neuromuscular synaptic transmission|lipid binding|protein transport|membrane|cell junction|regulation of actin filament polymerization|positive regulation of actin filament polymerization|neuromuscular junction|cell projection|phosphatidylinositol-3,4-bisphosphate binding|mul…
Fgf13	42.3975	0.274303	3.49952	1.94521	0.959929	0.000466096	0.00165258	Up	0.203388	0.195215	0.0950359	0.148427	0.327997	0.443957	0.407133	0.430917	14168	fibroblast growth factor 13	GO:0000165,GO:0001764,GO:0005576,GO:0005634,GO:0005737,GO:0005829,GO:0005874,GO:0005886,GO:0006814,GO:0006915,GO:0007026,GO:0007399,GO:0007612,GO:0007613,GO:0008017,GO:0008083,GO:0014704,GO:0016328,GO:0017080,GO:0021766,GO:0021795,GO:0030175,GO:0030295,GO:0030424,GO:0030425,GO:0030426,GO:0042995,GO:0043005,GO:0044325,GO:0045200,GO:0046785,GO:0048487,GO:0048671,GO:0072659,GO:0098909,GO:1904862,GO:…	MAPK cascade|neuron migration|extracellular region|nucleus|cytoplasm|cytosol|microtubule|plasma membrane|sodium ion transport|apoptotic process|negative regulation of microtubule depolymerization|nervous system development|learning|memory|microtubule binding|growth factor activity|intercalated disc|lateral plasma membrane|sodium channel regulator activity|hippocampus development|cerebral cortex c…
Fhod1	418.746	0.114926	9.58378	2.14566	1.10142	9.35577e-22	4.27885e-20	Up	2.99911	3.17243	4.00059	3.39755	9.49418	9.79236	9.88044	8.2815	234686	formin homology 2 domain containing 1	GO:0003779,GO:0005737,GO:0005856,GO:0007097,GO:0014704,GO:0030866,GO:0042995,GO:0051015,GO:0051492,GO:0051639,GO:0051660	actin binding|cytoplasm|cytoskeleton|nuclear migration|intercalated disc|cortical actin cytoskeleton organization|cell projection|actin filament binding|regulation of stress fiber assembly|actin filament network formation|establishment of centrosome localization	mmu05132	Salmonella infection
Fignl1	135.81	0.155747	4.51292	1.62774	0.702875	6.39418e-06	3.29732e-05	Up	1.34728	1.6559	1.32601	1.87515	3.35431	3.47305	3.27729	2.88173	60530	fidgetin-like 1	GO:0000166,GO:0000228,GO:0001649,GO:0005524,GO:0005634,GO:0005737,GO:0007140,GO:0008568,GO:0010569,GO:0016787,GO:0016887,GO:0031122,GO:0033687,GO:0043066,GO:0046872,GO:0048471,GO:0051726,GO:0071479,GO:2001243	nucleotide binding|nuclear chromosome|osteoblast differentiation|ATP binding|nucleus|cytoplasm|male meiotic nuclear division|microtubule-severing ATPase activity|regulation of double-strand break repair via homologous recombination|hydrolase activity|ATPase|cytoplasmic microtubule organization|osteoblast proliferation|negative regulation of apoptotic process|metal ion binding|perinuclear region o…
Filip1	98.2012	0.184397	3.41468	1.5472	0.629657	0.000638568	0.00218502	Up	0.413504	0.43415	0.356824	0.468409	0.907405	0.619317	0.942723	0.869049	70598	filamin A interacting protein 1	GO:0005730,GO:0005737,GO:0005856,GO:0005886,GO:0015629,GO:0098871,GO:0098978,GO:0099010	nucleolus|cytoplasm|cytoskeleton|plasma membrane|actin cytoskeleton|postsynaptic actin cytoskeleton|glutamatergic synapse|modification of postsynaptic structure
Fkbp5	1620.11	0.367926	8.94808	9.79625	3.29223	3.61712e-19	1.21361e-17	Up	3.00513	6.26746	2.14186	4.54694	30.6797	56.9561	49.9752	62.3139	14229	FK506 binding protein 5	GO:0000413,GO:0003755,GO:0005515,GO:0005528,GO:0005634,GO:0005654,GO:0005737,GO:0005829,GO:0009617,GO:0016853,GO:0031072,GO:0061077	protein peptidyl-prolyl isomerization|peptidyl-prolyl cis-trans isomerase activity|protein binding|FK506 binding|nucleus|nucleoplasm|cytoplasm|cytosol|response to bacterium|isomerase activity|heat shock protein binding|chaperone-mediated protein folding	mmu04915	Estrogen signaling pathway
Flna	4413.06	0.244769	3.97224	1.96194	0.972282	7.11987e-05	0.000300352	Up	15.2074	26.2481	12.3168	16.6925	47.4587	41.0441	37.8621	50.9652	192176	filamin, alpha	GO:0001525,GO:0001664,GO:0001837,GO:0001974,GO:0003007,GO:0003779,GO:0005080,GO:0005515,GO:0005634,GO:0005730,GO:0005737,GO:0005802,GO:0005829,GO:0005856,GO:0005884,GO:0005886,GO:0005903,GO:0005911,GO:0005938,GO:0007195,GO:0008134,GO:0010977,GO:0015459,GO:0015629,GO:0016479,GO:0019900,GO:0021943,GO:0030018,GO:0030030,GO:0030036,GO:0030334,GO:0030426,GO:0030863,GO:0031267,GO:0031523,GO:0031532,GO:…	angiogenesis|G protein-coupled receptor binding|epithelial to mesenchymal transition|blood vessel remodeling|heart morphogenesis|actin binding|protein kinase C binding|protein binding|nucleus|nucleolus|cytoplasm|trans-Golgi network|cytosol|cytoskeleton|actin filament|plasma membrane|brush border|cell-cell junction|cell cortex|adenylate cyclase-inhibiting dopamine receptor signaling pathway|transc…	mmu04010,mmu04510,mmu05132,mmu05205	MAPK signaling pathway|Focal adhesion|Salmonella infection|Proteoglycans in cancer
Flnc	218.254	0.232353	3.925	1.88163	0.911984	8.67298e-05	0.000359938	Up	0.651109	1.42174	0.548223	0.76887	2.28355	1.8595	1.75053	2.27479	68794	filamin C, gamma	GO:0003779,GO:0005737,GO:0005829,GO:0005856,GO:0005886,GO:0008092,GO:0015629,GO:0016020,GO:0016528,GO:0030029,GO:0030506,GO:0042383,GO:0042802,GO:0055001	actin binding|cytoplasm|cytosol|cytoskeleton|plasma membrane|cytoskeletal protein binding|actin cytoskeleton|membrane|sarcoplasm|actin filament-based process|ankyrin binding|sarcolemma|identical protein binding|muscle cell development	mmu04010,mmu04510,mmu05132,mmu05205	MAPK signaling pathway|Focal adhesion|Salmonella infection|Proteoglycans in cancer
Flt3l	145.964	0.192531	5.68985	2.13683	1.09547	1.2715e-08	1.05537e-07	Up	2.12019	1.91212	3.06182	1.79852	6.88134	6.5517	6.16106	4.84822	14256	FMS-like tyrosine kinase 3 ligand	GO:0001934,GO:0005125,GO:0005576,GO:0005615,GO:0005886,GO:0008284,GO:0009986,GO:0016020,GO:0016021,GO:0030098,GO:0030885,GO:0030971,GO:0031233,GO:0032825,GO:0035162,GO:0042802,GO:0045663,GO:0045787,GO:0045944,GO:0048873,GO:0071864,GO:0071866,GO:0090290,GO:1901741	positive regulation of protein phosphorylation|cytokine activity|extracellular region|extracellular space|plasma membrane|positive regulation of cell population proliferation|cell surface|membrane|integral component of membrane|lymphocyte differentiation|regulation of myeloid dendritic cell activation|receptor tyrosine kinase binding|intrinsic component of external side of plasma membrane|positiv…	mmu04010,mmu04014,mmu04151,mmu04640,mmu05200	MAPK signaling pathway|Ras signaling pathway|PI3K-Akt signaling pathway|Hematopoietic cell lineage|Pathways in cancer
Fmo2	403.889	0.204834	5.10382	2.06399	1.04543	3.32862e-07	2.17657e-06	Up	2.82692	4.90149	1.93735	2.98872	7.68858	9.49328	8.25047	8.02366	55990	flavin containing monooxygenase 2	GO:0004497,GO:0004499,GO:0005783,GO:0006082,GO:0006739,GO:0006805,GO:0009404,GO:0016020,GO:0016021,GO:0016491,GO:0017144,GO:0043231,GO:0050660,GO:0050661,GO:0070995,GO:0072592	monooxygenase activity|N,N-dimethylaniline monooxygenase activity|endoplasmic reticulum|organic acid metabolic process|NADP metabolic process|xenobiotic metabolic process|toxin metabolic process|membrane|integral component of membrane|oxidoreductase activity|drug metabolic process|intracellular membrane-bounded organelle|flavin adenine dinucleotide binding|NADP binding|NADPH oxidation|oxygen meta…	mmu00982	Drug metabolism - cytochrome P450
Fnbp4	778.222	0.0773491	13.6052	2.07391	1.05235	3.72727e-42	1.11607e-39	Up	6.4844	6.45272	6.19511	6.11623	17.767	15.9694	17.269	16.4575	55935	formin binding protein 4	GO:0005515,GO:0016607	protein binding|nuclear speck
Foxk1	891.035	0.0934891	6.61178	1.53488	0.61813	3.79715e-11	4.60709e-10	Up	5.01631	4.50557	4.77454	4.98746	10.4305	9.00149	8.57793	10.1793	17425	forkhead box K1	GO:0000976,GO:0000977,GO:0000978,GO:0000981,GO:0001227,GO:0001678,GO:0003677,GO:0003700,GO:0005515,GO:0005634,GO:0005737,GO:0006355,GO:0006357,GO:0007275,GO:0007517,GO:0010507,GO:0010906,GO:0030154,GO:0030308,GO:0042594,GO:0043565,GO:0045786,GO:0045892,GO:0045893,GO:0061621,GO:0071889,GO:1990837	transcription cis-regulatory region binding|RNA polymerase II transcription regulatory region sequence-specific DNA binding|RNA polymerase II cis-regulatory region sequence-specific DNA binding|DNA-binding transcription factor activity, RNA polymerase II-specific|DNA-binding transcription repressor activity, RNA polymerase II-specific|cellular glucose homeostasis|DNA binding|DNA-binding transcrip…			Fork
Foxm1	348.317	0.137393	8.79757	2.31134	1.20873	1.3981e-18	4.38495e-17	Up	2.33973	2.22543	2.69216	2.62788	7.57653	8.41814	7.51018	5.885	14235	forkhead box M1	GO:0000086,GO:0000122,GO:0000976,GO:0000977,GO:0001570,GO:0001889,GO:0003677,GO:0003700,GO:0005515,GO:0005634,GO:0006281,GO:0006357,GO:0006974,GO:0006978,GO:0007049,GO:0008284,GO:0019901,GO:0032873,GO:0042127,GO:0043565,GO:0045892,GO:0045893,GO:0045944,GO:0046578,GO:0051726,GO:0090344,GO:2000377,GO:2000781	G2/M transition of mitotic cell cycle|negative regulation of transcription by RNA polymerase II|transcription cis-regulatory region binding|RNA polymerase II transcription regulatory region sequence-specific DNA binding|vasculogenesis|liver development|DNA binding|DNA-binding transcription factor activity|protein binding|nucleus|DNA repair|regulation of transcription by RNA polymerase II|cellular…	mmu04218	Cellular senescence	Fork
Fpr1	19.8337	0.430803	6.23177	6.42933	2.68467	4.61183e-10	4.67666e-09	Up	0.132335	0.218524	0.219859	0.257531	1.67508	1.5189	1.69537	1.97846	14293	formyl peptide receptor 1	GO:0001664,GO:0002430,GO:0004875,GO:0004930,GO:0004982,GO:0005124,GO:0005737,GO:0005886,GO:0006935,GO:0006954,GO:0007165,GO:0007186,GO:0007200,GO:0007204,GO:0016020,GO:0016021,GO:0050786	G protein-coupled receptor binding|complement receptor mediated signaling pathway|complement receptor activity|G protein-coupled receptor activity|N-formyl peptide receptor activity|scavenger receptor binding|cytoplasm|plasma membrane|chemotaxis|inflammatory response|signal transduction|G protein-coupled receptor signaling pathway|phospholipase C-activating G protein-coupled receptor signaling pa…	mmu04015,mmu04080,mmu04613,mmu05150	Rap1 signaling pathway|Neuroactive ligand-receptor interaction|Neutrophil extracellular trap formation|Staphylococcus aureus infection
Fpr2	14.5623	0.485936	4.22626	4.15166	2.05369	2.3761e-05	0.00011068	Up	0.270183	0.0892306	0.359103	0.175264	1.40306	1.01893	1.46443	0.892414	14289	formyl peptide receptor 2	GO:0001540,GO:0001774,GO:0001934,GO:0002430,GO:0002768,GO:0004875,GO:0004930,GO:0004982,GO:0005124,GO:0005737,GO:0005886,GO:0006898,GO:0006935,GO:0006954,GO:0007165,GO:0007166,GO:0007186,GO:0007193,GO:0007200,GO:0007204,GO:0014068,GO:0016020,GO:0016021,GO:0019722,GO:0032930,GO:0038023,GO:0038024,GO:0042742,GO:0043524,GO:0045089,GO:0045745,GO:0048143,GO:0050728,GO:0050766,GO:0050786,GO:0050918,GO:…	amyloid-beta binding|microglial cell activation|positive regulation of protein phosphorylation|complement receptor mediated signaling pathway|immune response-regulating cell surface receptor signaling pathway|complement receptor activity|G protein-coupled receptor activity|N-formyl peptide receptor activity|scavenger receptor binding|cytoplasm|plasma membrane|receptor-mediated endocytosis|chemota…	mmu04080,mmu04613,mmu05150	Neuroactive ligand-receptor interaction|Neutrophil extracellular trap formation|Staphylococcus aureus infection
Fra10ac1	155.022	0.178243	3.40712	1.5234	0.607295	0.000656531	0.00223971	Up	3.34586	3.76126	4.23321	2.56694	7.48673	6.36178	5.45319	7.98652	70567	FRA10AC1 homolog (human)	GO:0005634,GO:0016311,GO:0016791	nucleus|dephosphorylation|phosphatase activity
Frg2f1	36.6744	0.277331	2.68361	1.6751	0.744249	0.00728312	0.0187028	Up	0.886552	0.757221	0.731373	0.565179	1.30972	1.38348	1.59672	2.07265	433752	FSHD region gene 2 family member 1
Frmd3	33.4939	0.300703	2.447	1.66534	0.73582	0.0144049	0.0341764	Up	0.326804	0.186802	0.200472	0.391372	0.562977	0.519363	0.63173	0.668635	242506	FERM domain containing 3	GO:0005856,GO:0008092,GO:0016020,GO:0016021,GO:0031032	cytoskeleton|cytoskeletal protein binding|membrane|integral component of membrane|actomyosin structure organization
Frmpd3	2.57119	1.3	2.94236	14.173	3.82508	0.00325722	0.00924064	Up	0.00706618	0	0	0	0.0344013	0.0625655	0.0278543	0.0294816	245643	FERM and PDZ domain containing 3
Frs3	84.8233	0.186131	3.23397	1.51776	0.601941	0.00122083	0.00387213	Up	0.946488	1.23614	1.501	1.4233	2.82759	2.28557	2.56505	2.28859	107971	fibroblast growth factor receptor substrate 3	GO:0005104,GO:0008543,GO:0016020,GO:0042802	fibroblast growth factor receptor binding|fibroblast growth factor receptor signaling pathway|membrane|identical protein binding
Fus	2720.54	0.0617595	12.6287	1.71706	0.779943	1.46666e-36	3.10346e-34	Up	29.9048	32.0711	33.5859	32.0786	70.5359	73.8006	69.354	68.3582	233908	fused in sarcoma	GO:0003712,GO:0003723,GO:0003730,GO:0005515,GO:0005634,GO:0005737,GO:0005844,GO:0008380,GO:0010467,GO:0030331,GO:0030425,GO:0031489,GO:0035255,GO:0043025,GO:0043197,GO:0043204,GO:0044327,GO:0046965,GO:0046966,GO:0048255,GO:0048471,GO:0071277	transcription coregulator activity|RNA binding|mRNA 3'-UTR binding|protein binding|nucleus|cytoplasm|polysome|RNA splicing|gene expression|estrogen receptor binding|dendrite|myosin V binding|ionotropic glutamate receptor binding|neuronal cell body|dendritic spine|perikaryon|dendritic spine head|retinoid X receptor binding|thyroid hormone receptor binding|mRNA stabilization|perinuclear region of c…	mmu03013,mmu03015,mmu03040,mmu05014,mmu05022,mmu05202	RNA transport|mRNA surveillance pathway|Spliceosome|Amyotrophic lateral sclerosis|Pathways of neurodegeneration - multiple diseases|Transcriptional misregulation in cancer
Fv1	47.253	0.225886	2.6084	1.50441	0.589201	0.0090967	0.0227956	Up	1.48013	1.71788	1.18035	1.23447	2.71767	2.57948	2.70891	2.86716	14349	Friend virus susceptibility 1	GO:0005794,GO:0009615,GO:0016032,GO:0051607	Golgi apparatus|response to virus|viral process|defense response to virus
Fyb	484.361	0.107829	6.1842	1.58759	0.666838	6.24168e-10	6.21817e-09	Up	3.7703	3.13235	3.40701	3.72058	7.93498	6.39922	7.2206	7.1968	23880	FYN binding protein	GO:0005515,GO:0005634,GO:0005737,GO:0005829,GO:0005886,GO:0006955,GO:0007229,GO:0008289,GO:0015629,GO:0030054,GO:0032991,GO:0044877,GO:0045576,GO:0050852,GO:0072659	protein binding|nucleus|cytoplasm|cytosol|plasma membrane|immune response|integrin-mediated signaling pathway|lipid binding|actin cytoskeleton|cell junction|protein-containing complex|protein-containing complex binding|mast cell activation|T cell receptor signaling pathway|protein localization to plasma membrane	mmu04015,mmu05135	Rap1 signaling pathway|Yersinia infection
Fzd6	105.576	0.185408	3.23124	1.51477	0.599097	0.00123255	0.00390743	Up	0.816919	1.26378	1.18578	0.976177	1.8839	1.95987	1.80785	2.61606	14368	frizzled class receptor 6	GO:0001736,GO:0001843,GO:0001942,GO:0004888,GO:0004930,GO:0005515,GO:0005783,GO:0005789,GO:0005886,GO:0007165,GO:0007166,GO:0007186,GO:0007275,GO:0007399,GO:0016020,GO:0016021,GO:0016055,GO:0016324,GO:0016327,GO:0017147,GO:0030168,GO:0030901,GO:0031410,GO:0031625,GO:0033278,GO:0035567,GO:0035880,GO:0042472,GO:0042813,GO:0043433,GO:0045177,GO:0048105,GO:0060070,GO:0060071,GO:0090090	establishment of planar polarity|neural tube closure|hair follicle development|transmembrane signaling receptor activity|G protein-coupled receptor activity|protein binding|endoplasmic reticulum|endoplasmic reticulum membrane|plasma membrane|signal transduction|cell surface receptor signaling pathway|G protein-coupled receptor signaling pathway|multicellular organism development|nervous system de…	mmu04150,mmu04310,mmu04390,mmu04550,mmu04916,mmu04934,mmu05010,mmu05022,mmu05165,mmu05200,mmu05205,mmu05217,mmu05224,mmu05225,mmu05226	mTOR signaling pathway|Wnt signaling pathway|Hippo signaling pathway|Signaling pathways regulating pluripotency of stem cells|Melanogenesis|Cushing syndrome|Alzheimer disease|Pathways of neurodegeneration - multiple diseases|Human papillomavirus infection|Pathways in cancer|Proteoglycans in cancer|Basal cell carcinoma|Breast cancer|Hepatocellular carcinoma|Gastric cancer
G2e3	387.647	0.102175	6.89354	1.62941	0.704349	5.44222e-12	7.45838e-11	Up	1.81343	2.43287	2.36988	2.39773	4.95922	4.53271	4.87391	4.51608	217558	G2/M-phase specific E3 ubiquitin ligase	GO:0000209,GO:0001824,GO:0004842,GO:0005634,GO:0005737,GO:0005794,GO:0005829,GO:0006915,GO:0007275,GO:0016740,GO:0043231,GO:0046872,GO:0061630,GO:2001243	protein polyubiquitination|blastocyst development|ubiquitin-protein transferase activity|nucleus|cytoplasm|Golgi apparatus|cytosol|apoptotic process|multicellular organism development|transferase activity|intracellular membrane-bounded organelle|metal ion binding|ubiquitin protein ligase activity|negative regulation of intrinsic apoptotic signaling pathway
Gabbr1	220.364	0.135895	9.81608	2.52093	1.33396	9.60027e-23	4.79108e-21	Up	1.10771	1.13705	1.25342	0.893344	3.27457	3.50494	3.43224	4.04912	54393	gamma-aminobutyric acid (GABA) B receptor, 1	GO:0001649,GO:0004888,GO:0004930,GO:0004965,GO:0005515,GO:0005615,GO:0005737,GO:0005789,GO:0005886,GO:0005887,GO:0007165,GO:0007193,GO:0007194,GO:0007214,GO:0008021,GO:0008134,GO:0008285,GO:0014048,GO:0014049,GO:0014053,GO:0016020,GO:0016021,GO:0030054,GO:0030673,GO:0031966,GO:0032811,GO:0033602,GO:0038037,GO:0038039,GO:0042734,GO:0042995,GO:0043005,GO:0043025,GO:0043197,GO:0043198,GO:0043231,GO:…	osteoblast differentiation|transmembrane signaling receptor activity|G protein-coupled receptor activity|G protein-coupled GABA receptor activity|protein binding|extracellular space|cytoplasm|endoplasmic reticulum membrane|plasma membrane|integral component of plasma membrane|signal transduction|adenylate cyclase-inhibiting G protein-coupled receptor signaling pathway|negative regulation of adeny…	mmu04024,mmu04080,mmu04727,mmu04742,mmu04915,mmu04929,mmu05032	cAMP signaling pathway|Neuroactive ligand-receptor interaction|GABAergic synapse|Taste transduction|Estrogen signaling pathway|GnRH secretion|Morphine addiction
Gabre	27.5374	0.40127	6.74205	6.52232	2.70539	1.56168e-11	2.00842e-10	Up	0.0833708	0.0165204	0.132971	0.194694	0.828007	0.885821	0.969491	0.921777	14404	gamma-aminobutyric acid (GABA) A receptor, subunit epsilon	GO:0004890,GO:0005237,GO:0005254,GO:0005887,GO:0006821,GO:0007165,GO:0007214,GO:0007268,GO:0008503,GO:0022851,GO:0030594,GO:0032590,GO:0034220,GO:0042391,GO:0043005,GO:0045202,GO:0050877,GO:0051932,GO:0060078,GO:0098794,GO:1902476,GO:1902711,GO:1904315	GABA-A receptor activity|inhibitory extracellular ligand-gated ion channel activity|chloride channel activity|integral component of plasma membrane|chloride transport|signal transduction|gamma-aminobutyric acid signaling pathway|chemical synaptic transmission|benzodiazepine receptor activity|GABA-gated chloride ion channel activity|neurotransmitter receptor activity|dendrite membrane|ion transmem…	mmu04080,mmu04723,mmu04727,mmu05032,mmu05033	Neuroactive ligand-receptor interaction|Retrograde endocannabinoid signaling|GABAergic synapse|Morphine addiction|Nicotine addiction
Gar1	283.083	0.149692	4.81673	1.64836	0.721027	1.45929e-06	8.46444e-06	Up	6.88436	9.45115	7.6699	9.8948	19.4963	19.7874	18.3578	14.0799	68147	GAR1 ribonucleoprotein	GO:0000454,GO:0001522,GO:0001651,GO:0003723,GO:0005515,GO:0005634,GO:0006364,GO:0030515,GO:0031429,GO:0034513,GO:0042254	snoRNA guided rRNA pseudouridine synthesis|pseudouridine synthesis|dense fibrillar component|RNA binding|protein binding|nucleus|rRNA processing|snoRNA binding|box H/ACA snoRNP complex|box H/ACA snoRNA binding|ribosome biogenesis	mmu03008	Ribosome biogenesis in eukaryotes
Gas2l3	136.785	0.174806	7.00223	2.33599	1.22403	2.51918e-12	3.60174e-11	Up	0.615002	0.706824	0.613053	0.430859	1.63677	2.08941	1.64043	1.73627	237436	growth arrest-specific 2 like 3	GO:0000226,GO:0003779,GO:0005737,GO:0005856,GO:0005874,GO:0005884,GO:0008017,GO:0008093,GO:0009617,GO:0015629,GO:0015630,GO:0030036,GO:0051015,GO:0051764	microtubule cytoskeleton organization|actin binding|cytoplasm|cytoskeleton|microtubule|actin filament|microtubule binding|cytoskeletal anchor activity|response to bacterium|actin cytoskeleton|microtubule cytoskeleton|actin cytoskeleton organization|actin filament binding|actin crosslink formation
Gbe1	185.016	0.144861	6.28099	1.87888	0.909872	3.36419e-10	3.50556e-09	Up	2.05079	2.72852	2.16111	1.90046	5.38193	5.66841	4.54246	5.76532	74185	glucan (1,4-alpha-), branching enzyme 1	GO:0003824,GO:0003844,GO:0004553,GO:0005737,GO:0005975,GO:0005978,GO:0016740,GO:0016757,GO:0030246,GO:0043169,GO:0043524,GO:0102752	catalytic activity|1,4-alpha-glucan branching enzyme activity|hydrolase activity, hydrolyzing O-glycosyl compounds|cytoplasm|carbohydrate metabolic process|glycogen biosynthetic process|transferase activity|glycosyltransferase activity|carbohydrate binding|cation binding|negative regulation of neuron apoptotic process|1,4-alpha-glucan branching enzyme activity (using a glucosylated glycogenin as …	mmu00500	Starch and sucrose metabolism
Gbp3	367.536	0.20922	4.31034	1.86841	0.901809	1.63007e-05	7.83914e-05	Up	3.85971	4.76176	4.53189	3.59311	15.7373	8.98183	7.99136	7.52917	55932	guanylate binding protein 3	GO:0000166,GO:0003924,GO:0005525,GO:0005634,GO:0005737,GO:0005794,GO:0005829,GO:0005886,GO:0016020,GO:0016787,GO:0020005,GO:0031410,GO:0035458,GO:0042802,GO:0042803,GO:0042832,GO:0044406,GO:0048471,GO:0050830,GO:0071346	nucleotide binding|GTPase activity|GTP binding|nucleus|cytoplasm|Golgi apparatus|cytosol|plasma membrane|membrane|hydrolase activity|symbiont-containing vacuole membrane|cytoplasmic vesicle|cellular response to interferon-beta|identical protein binding|protein homodimerization activity|defense response to protozoan|adhesion of symbiont to host|perinuclear region of cytoplasm|defense response to G…	mmu04621	NOD-like receptor signaling pathway
Gbp5	208.272	0.219388	5.83486	2.42855	1.2801	5.38344e-09	4.73063e-08	Up	2.29884	2.20108	2.54189	1.20301	8.69007	5.2454	5.76835	6.12549	229898	guanylate binding protein 5	GO:0000166,GO:0002376,GO:0003924,GO:0005515,GO:0005525,GO:0005737,GO:0005794,GO:0006954,GO:0009617,GO:0016020,GO:0016787,GO:0031410,GO:0032731,GO:0032741,GO:0034067,GO:0042802,GO:0042803,GO:0045089,GO:0048471,GO:0051289,GO:0071346,GO:1900017,GO:1900227	nucleotide binding|immune system process|GTPase activity|protein binding|GTP binding|cytoplasm|Golgi apparatus|inflammatory response|response to bacterium|membrane|hydrolase activity|cytoplasmic vesicle|positive regulation of interleukin-1 beta production|positive regulation of interleukin-18 production|protein localization to Golgi apparatus|identical protein binding|protein homodimerization act…	mmu04621	NOD-like receptor signaling pathway
Gbp7	577.352	0.3748	2.82483	2.08312	1.05875	0.00473056	0.0128222	Up	2.94808	3.17802	4.6461	2.90898	16.3134	6.83212	7.69284	5.86849	229900	guanylate binding protein 7	GO:0003924,GO:0005525,GO:0020005,GO:0031410,GO:0042832,GO:0044406,GO:0050830,GO:0071346	GTPase activity|GTP binding|symbiont-containing vacuole membrane|cytoplasmic vesicle|defense response to protozoan|adhesion of symbiont to host|defense response to Gram-positive bacterium|cellular response to interferon-gamma	mmu04621	NOD-like receptor signaling pathway
Gca	286.196	0.12532	6.05284	1.69178	0.758539	1.42317e-09	1.34519e-08	Up	3.26586	3.37643	3.43244	3.19506	8.43373	7.47364	6.10455	6.88698	227960	grancalcin	GO:0005509,GO:0005737,GO:0005829,GO:0005886,GO:0016020,GO:0042803,GO:0046872,GO:0046982	calcium ion binding|cytoplasm|cytosol|plasma membrane|membrane|protein homodimerization activity|metal ion binding|protein heterodimerization activity
Gclc	1677.77	0.160781	5.37094	1.81951	0.863547	7.83263e-08	5.68636e-07	Up	16.0252	12.481	19.9058	21.0983	32.2764	41.8452	41.5885	47.4549	14629	glutamate-cysteine ligase, catalytic subunit	GO:0000166,GO:0000287,GO:0003824,GO:0004357,GO:0005515,GO:0005524,GO:0005829,GO:0006534,GO:0006536,GO:0006749,GO:0006750,GO:0006979,GO:0009408,GO:0009410,GO:0009725,GO:0016595,GO:0016874,GO:0017109,GO:0019852,GO:0031397,GO:0032436,GO:0043066,GO:0043524,GO:0043531,GO:0044877,GO:0045454,GO:0045892,GO:0046685,GO:0051409,GO:0051900,GO:0097746,GO:1901029,GO:2000490,GO:2001237	nucleotide binding|magnesium ion binding|catalytic activity|glutamate-cysteine ligase activity|protein binding|ATP binding|cytosol|cysteine metabolic process|glutamate metabolic process|glutathione metabolic process|glutathione biosynthetic process|response to oxidative stress|response to heat|response to xenobiotic stimulus|response to hormone|glutamate binding|ligase activity|glutamate-cysteine…	mmu00270,mmu00480,mmu04216	Cysteine and methionine metabolism|Glutathione metabolism|Ferroptosis
Gdnf	38.6462	0.291221	3.5878	2.06314	1.04484	0.000333478	0.00122365	Up	0.191854	0.38017	0.227105	0.268352	0.607119	0.707799	0.567205	0.950539	14573	glial cell line derived neurotrophic factor	GO:0001656,GO:0001657,GO:0001658,GO:0001755,GO:0001759,GO:0001941,GO:0003337,GO:0005160,GO:0005576,GO:0005615,GO:0005794,GO:0007169,GO:0007179,GO:0007399,GO:0007422,GO:0008083,GO:0008283,GO:0008284,GO:0009611,GO:0010468,GO:0021516,GO:0021784,GO:0030116,GO:0030182,GO:0030432,GO:0030971,GO:0031175,GO:0032770,GO:0042803,GO:0043235,GO:0043524,GO:0045597,GO:0045944,GO:0048018,GO:0048255,GO:0048484,GO:…	metanephros development|ureteric bud development|branching involved in ureteric bud morphogenesis|neural crest cell migration|organ induction|postsynaptic membrane organization|mesenchymal to epithelial transition involved in metanephros morphogenesis|transforming growth factor beta receptor binding|extracellular region|extracellular space|Golgi apparatus|transmembrane receptor protein tyrosine k…	mmu04020	Calcium signaling pathway
Gdpd2	886.026	0.149129	4.80156	1.64268	0.716054	1.57435e-06	9.08545e-06	Up	15.093	9.65767	12.057	12.3607	24.6768	30.1301	26.7936	22.7833	71584	glycerophosphodiester phosphodiesterase domain containing 2	GO:0005737,GO:0005856,GO:0005884,GO:0005886,GO:0006629,GO:0008081,GO:0016020,GO:0016021,GO:0016787,GO:0030027,GO:0045669,GO:0046872,GO:0047394,GO:0090527	cytoplasm|cytoskeleton|actin filament|plasma membrane|lipid metabolic process|phosphoric diester hydrolase activity|membrane|integral component of membrane|hydrolase activity|lamellipodium|positive regulation of osteoblast differentiation|metal ion binding|glycerophosphoinositol inositolphosphodiesterase activity|actin filament reorganization
Gdpd3	45.7028	0.264087	2.67476	1.63169	0.70637	0.00747817	0.0191571	Up	1.7486	1.29936	2.28777	1.32925	3.61801	3.76311	3.93108	2.67883	68616	glycerophosphodiester phosphodiesterase domain containing 3	GO:0004622,GO:0005737,GO:0005783,GO:0005789,GO:0006629,GO:0006644,GO:0008081,GO:0016020,GO:0016021,GO:0016787,GO:0034638,GO:0046475,GO:0046872,GO:0048471,GO:0070291	lysophospholipase activity|cytoplasm|endoplasmic reticulum|endoplasmic reticulum membrane|lipid metabolic process|phospholipid metabolic process|phosphoric diester hydrolase activity|membrane|integral component of membrane|hydrolase activity|phosphatidylcholine catabolic process|glycerophospholipid catabolic process|metal ion binding|perinuclear region of cytoplasm|N-acylethanolamine metabolic pr…	mmu00565	Ether lipid metabolism
Gem	180.628	0.247177	6.5374	3.06502	1.61589	6.25985e-11	7.35336e-10	Up	0.809613	1.51071	1.08951	0.827166	3.10069	2.8674	4.86693	5.85498	14579	GTP binding protein (gene overexpressed in skeletal muscle)	GO:0000166,GO:0000278,GO:0000287,GO:0003924,GO:0005246,GO:0005515,GO:0005525,GO:0005634,GO:0005886,GO:0007165,GO:0009898,GO:0016020,GO:0019003,GO:0030496,GO:0051233,GO:0051276,GO:0051310,GO:0072686,GO:1901842	nucleotide binding|mitotic cell cycle|magnesium ion binding|GTPase activity|calcium channel regulator activity|protein binding|GTP binding|nucleus|plasma membrane|signal transduction|cytoplasmic side of plasma membrane|membrane|GDP binding|midbody|spindle midzone|chromosome organization|metaphase plate congression|mitotic spindle|negative regulation of high voltage-gated calcium channel activity
Gemin4	143.177	0.139347	4.51374	1.54647	0.628979	6.36936e-06	3.28721e-05	Up	1.50638	1.74403	1.48473	1.95983	3.27958	3.28034	3.46941	3.30136	276919	gem nuclear organelle associated protein 4	GO:0000387,GO:0005730,GO:0005829,GO:0015030,GO:0016604,GO:0032797,GO:0034719,GO:0043021	spliceosomal snRNP assembly|nucleolus|cytosol|Cajal body|nuclear body|SMN complex|SMN-Sm protein complex|ribonucleoprotein complex binding	mmu03013	RNA transport
Gen1	96.1423	0.169548	5.43853	1.89486	0.922089	5.37227e-08	4.00084e-07	Up	0.578022	0.593145	0.607057	0.632737	1.62814	1.55366	1.4139	1.28118	209334	GEN1, Holliday junction 5' flap endonuclease	GO:0000287,GO:0000400,GO:0000724,GO:0003677,GO:0003824,GO:0004518,GO:0004519,GO:0005634,GO:0005813,GO:0006281,GO:0006974,GO:0008821,GO:0010824,GO:0016787,GO:0017108,GO:0031297,GO:0042803,GO:0046872,GO:0071139,GO:0071140,GO:0090267	magnesium ion binding|four-way junction DNA binding|double-strand break repair via homologous recombination|DNA binding|catalytic activity|nuclease activity|endonuclease activity|nucleus|centrosome|DNA repair|cellular response to DNA damage stimulus|crossover junction endodeoxyribonuclease activity|regulation of centrosome duplication|hydrolase activity|5'-flap endonuclease activity|replication f…
Gfpt2	29.1087	0.382636	4.63582	3.41961	1.77383	3.55528e-06	1.91913e-05	Up	0.168022	0.314448	0.0930496	0.290649	0.85436	0.973435	0.64393	1.34362	14584	glutamine fructose-6-phosphate transaminase 2	GO:0004360,GO:0006002,GO:0006047,GO:0006487,GO:0006541,GO:0008483,GO:0016740,GO:0097367,GO:1901135,GO:1901137,GO:1990830	glutamine-fructose-6-phosphate transaminase (isomerizing) activity|fructose 6-phosphate metabolic process|UDP-N-acetylglucosamine metabolic process|protein N-linked glycosylation|glutamine metabolic process|transaminase activity|transferase activity|carbohydrate derivative binding|carbohydrate derivative metabolic process|carbohydrate derivative biosynthetic process|cellular response to leukemia …	mmu00250,mmu00520,mmu04931,mmu05415	Alanine, aspartate and glutamate metabolism|Amino sugar and nucleotide sugar metabolism|Insulin resistance|Diabetic cardiomyopathy
Gga3	520.442	0.0898679	8.97559	1.74911	0.806617	2.81841e-19	9.68141e-18	Up	5.62718	5.67225	4.97525	5.4278	12.7052	12.083	12.618	11.4837	260302	golgi associated, gamma adaptin ear containing, ARF binding protein 3	GO:0005764,GO:0005768,GO:0005769,GO:0005794,GO:0005802,GO:0006622,GO:0006886,GO:0015031,GO:0016020,GO:0016192,GO:0031267,GO:0031647,GO:0031648,GO:0032456,GO:0032991,GO:0034394,GO:0043001,GO:0043130,GO:0044877,GO:0045732,GO:0055037,GO:0061462,GO:1902430	lysosome|endosome|early endosome|Golgi apparatus|trans-Golgi network|protein targeting to lysosome|intracellular protein transport|protein transport|membrane|vesicle-mediated transport|small GTPase binding|regulation of protein stability|protein destabilization|endocytic recycling|protein-containing complex|protein localization to cell surface|Golgi to plasma membrane protein transport|ubiquitin …	mmu04142	Lysosome
Ggcx	287.72	0.107011	7.17388	1.70254	0.767686	7.29024e-13	1.12217e-11	Up	1.97425	2.10651	2.13019	1.91045	4.60507	4.26872	4.0622	4.87655	56316	gamma-glutamyl carboxylase	GO:0005783,GO:0008488,GO:0016020,GO:0016021,GO:0016829,GO:0017187,GO:0019842,GO:0043231	endoplasmic reticulum|gamma-glutamyl carboxylase activity|membrane|integral component of membrane|lyase activity|peptidyl-glutamic acid carboxylation|vitamin binding|intracellular membrane-bounded organelle	mmu00130	Ubiquinone and other terpenoid-quinone biosynthesis
Ggt5	156.658	0.145159	5.54447	1.74694	0.804829	2.94847e-08	2.31187e-07	Up	2.28052	2.43164	1.94854	2.04995	5.28694	4.18802	5.41518	4.71209	23887	gamma-glutamyltransferase 5	GO:0000048,GO:0002951,GO:0005886,GO:0006508,GO:0006520,GO:0006631,GO:0006750,GO:0006751,GO:0006954,GO:0007283,GO:0008233,GO:0016020,GO:0016021,GO:0016740,GO:0016746,GO:0016787,GO:0019370,GO:0031226,GO:0032355,GO:0032496,GO:0034612,GO:0036374,GO:0102953,GO:0103068,GO:1901750	peptidyltransferase activity|leukotriene-C(4) hydrolase|plasma membrane|proteolysis|cellular amino acid metabolic process|fatty acid metabolic process|glutathione biosynthetic process|glutathione catabolic process|inflammatory response|spermatogenesis|peptidase activity|membrane|integral component of membrane|transferase activity|acyltransferase activity|hydrolase activity|leukotriene biosyntheti…	mmu00430,mmu00480,mmu00590	Taurine and hypotaurine metabolism|Glutathione metabolism|Arachidonic acid metabolism
Gigyf1	508.057	0.106708	9.10643	1.96119	0.971726	8.51403e-20	3.12772e-18	Up	2.55678	2.64374	3.0028	3.01252	6.59944	7.03387	6.50528	8.2042	57330	GRB10 interacting GYF protein 1	GO:0005515,GO:0005829,GO:0032991,GO:0048009	protein binding|cytosol|protein-containing complex|insulin-like growth factor receptor signaling pathway
Gin1	241.682	0.109372	7.21676	1.72825	0.789314	5.32413e-13	8.30816e-12	Up	1.70344	1.68774	1.74215	1.75437	3.985	3.48229	3.84795	4.0266	252876	gypsy retrotransposon integrase 1	GO:0003676,GO:0015074	nucleic acid binding|DNA integration
Glcci1	344.803	0.113195	6.02551	1.60442	0.682055	1.6858e-09	1.57931e-08	Up	2.28843	2.35987	1.81563	2.22671	4.40186	4.1811	4.95223	4.4329	170772	glucocorticoid induced transcript 1	GO:0005515,GO:0005737	protein binding|cytoplasm
Gls	3159.01	0.0787489	7.53608	1.50886	0.593458	4.84315e-14	8.69465e-13	Up	9.17936	10.3158	11.2469	11.4275	19.7522	19.3441	20.2775	22.5391	14660	glutaminase	GO:0001967,GO:0002087,GO:0004359,GO:0005515,GO:0005737,GO:0005739,GO:0006537,GO:0006541,GO:0006543,GO:0007268,GO:0016787,GO:0042802,GO:0051289,GO:0090461	suckling behavior|regulation of respiratory gaseous exchange by nervous system process|glutaminase activity|protein binding|cytoplasm|mitochondrion|glutamate biosynthetic process|glutamine metabolic process|glutamine catabolic process|chemical synaptic transmission|hydrolase activity|identical protein binding|protein homotetramerization|glutamate homeostasis	mmu00220,mmu00250,mmu00471,mmu04724,mmu04727,mmu04964,mmu05206,mmu05230	Arginine biosynthesis|Alanine, aspartate and glutamate metabolism|D-Glutamine and D-glutamate metabolism|Glutamatergic synapse|GABAergic synapse|Proximal tubule bicarbonate reclamation|MicroRNAs in cancer|Central carbon metabolism in cancer
Glud1	3415.75	0.153616	4.18383	1.56125	0.642703	2.86645e-05	0.000131362	Up	53.2037	36.8753	43.7507	38.6243	80.7556	110.52	80.2038	76.2346	14661	glutamate dehydrogenase 1	GO:0000166,GO:0004352,GO:0004353,GO:0005515,GO:0005524,GO:0005525,GO:0005737,GO:0005739,GO:0005743,GO:0005759,GO:0005783,GO:0006520,GO:0006537,GO:0006538,GO:0006541,GO:0010044,GO:0016491,GO:0016639,GO:0019899,GO:0032024,GO:0043531,GO:0070403,GO:0070728,GO:0072350	nucleotide binding|glutamate dehydrogenase (NAD+) activity|glutamate dehydrogenase [NAD(P)+] activity|protein binding|ATP binding|GTP binding|cytoplasm|mitochondrion|mitochondrial inner membrane|mitochondrial matrix|endoplasmic reticulum|cellular amino acid metabolic process|glutamate biosynthetic process|glutamate catabolic process|glutamine metabolic process|response to aluminum ion|oxidoreduct…	mmu00220,mmu00250,mmu00471,mmu00910,mmu04217,mmu04964	Arginine biosynthesis|Alanine, aspartate and glutamate metabolism|D-Glutamine and D-glutamate metabolism|Nitrogen metabolism|Necroptosis|Proximal tubule bicarbonate reclamation
Glul	1374.3	0.173013	3.5372	1.52836	0.611983	0.000404387	0.00145623	Up	14.907	26.3461	18.4866	20.1289	30.1428	36.2444	36.5521	53.6724	14645	glutamate-ammonia ligase (glutamine synthetase)	GO:0000166,GO:0000287,GO:0001525,GO:0003824,GO:0004356,GO:0005515,GO:0005524,GO:0005737,GO:0005739,GO:0005783,GO:0005791,GO:0005829,GO:0005886,GO:0006536,GO:0006542,GO:0006807,GO:0008283,GO:0009267,GO:0009749,GO:0010594,GO:0016020,GO:0016595,GO:0016740,GO:0016874,GO:0018345,GO:0019676,GO:0019706,GO:0030145,GO:0032024,GO:0032991,GO:0042254,GO:0042802,GO:0042995,GO:0043005,GO:0043204,GO:0043209,GO:…	nucleotide binding|magnesium ion binding|angiogenesis|catalytic activity|glutamate-ammonia ligase activity|protein binding|ATP binding|cytoplasm|mitochondrion|endoplasmic reticulum|rough endoplasmic reticulum|cytosol|plasma membrane|glutamate metabolic process|glutamine biosynthetic process|nitrogen compound metabolic process|cell population proliferation|cellular response to starvation|response …	mmu00220,mmu00250,mmu00630,mmu00910,mmu04217,mmu04724,mmu04727	Arginine biosynthesis|Alanine, aspartate and glutamate metabolism|Glyoxylate and dicarboxylate metabolism|Nitrogen metabolism|Necroptosis|Glutamatergic synapse|GABAergic synapse
Gm10461	17.176	0.389867	2.95733	2.2237	1.15296	0.0031032	0.00884799	Up	0.0703551	0.10456	0.116887	0.148325	0.365354	0.357614	0.265779	0.269075	115490127
Gm12185	49.0854	0.425785	2.62777	2.17176	1.11887	0.00859458	0.021657	Up	0.242843	0.28435	0.46214	0.214812	1.7519	0.445241	0.674438	0.495082	620913	predicted gene 12185	GO:0003924,GO:0005789,GO:0006952,GO:0035458	GTPase activity|endoplasmic reticulum membrane|defense response|cellular response to interferon-beta
Gm12258	68.8287	0.198	3.85613	1.69762	0.763516	0.000115195	0.000465435	Up	0.631063	0.475729	0.642738	0.707484	1.48271	1.29567	1.29788	1.30215	108167848	predicted gene 12258	GO:0000978,GO:0000981,GO:0005634,GO:0006357	RNA polymerase II cis-regulatory region sequence-specific DNA binding|DNA-binding transcription factor activity, RNA polymerase II-specific|nucleus|regulation of transcription by RNA polymerase II	mmu05168	Herpes simplex virus 1 infection
Gm17783	164.513	0.160506	9.03649	2.73285	1.45041	1.61786e-19	5.80893e-18	Up	2.58528	3.40126	3.16855	4.00015	13.8243	10.5489	11.3604	10.5211	100047671
Gm21297	24.4477	0.341906	2.61238	1.85728	0.893188	0.00899139	0.0225566	Up	0.192669	0.209982	0.3265	0.431188	0.787919	0.644466	0.778475	0.5627	102639700	predicted gene, 21297
Gm21814	44.4209	0.278182	6.67838	3.62456	1.85781	2.41593e-11	3.01658e-10	Up	0.380911	0.278083	0.479626	0.21458	1.54211	1.3609	1.6003	1.81926	436100	predicted gene, 21814
Gm29797	7.46956	0.636187	2.30624	2.76484	1.4672	0.0210974	0.0476378	Up	0.0816446	0.0323567	0.0813859	0.0317771	0.270288	0.0963866	0.257469	0.187351	101056205	predicted gene, 29797
Gm31160	46.7322	0.281167	7.96806	4.72512	2.24035	1.61187e-15	3.48033e-14	Up	0.0976289	0.104169	0.127264	0.102303	0.775105	0.487626	0.636475	0.728491	102633301
Gm32584	21.2236	0.419052	3.8353	3.04658	1.60719	0.000125413	0.000503111	Up	0.586332	0.46474	0.272754	0.114104	1.59853	1.07676	1.2712	1.71241	102635181
Gm32742	58.7085	0.277856	4.19827	2.24469	1.16651	2.68959e-05	0.00012391	Up	0.226809	0.328433	0.200002	0.356502	0.883363	0.506344	0.747916	1.08278	102635385
Gm33153	44.0018	0.267646	3.87765	2.05315	1.03784	0.000105472	0.000429302	Up	0.185465	0.108892	0.246503	0.153728	0.515001	0.452773	0.419698	0.451382	102635944
Gm3325	93.1319	0.210073	4.78918	2.00844	1.00608	1.67466e-06	9.60496e-06	Up	0.498278	0.473533	0.628476	0.613471	1.84166	1.52064	1.2226	1.13492	100041420	predicted gene 3325
Gm3411	9.02152	0.655836	3.99972	6.16099	2.62316	6.34173e-05	0.000271056	Up	0.0293117	0.0871242	0.0584376	0.0855635	0.570809	0.576738	0.635494	0.275162	100861615	predicted gene 3411
Gm35339	74.9773	0.196548	7.64344	2.83295	1.5023	2.11501e-14	4.0246e-13	Up	0.261468	0.293597	0.373582	0.271377	1.12019	0.968909	1.14234	1.14544	102638882	predicted gene, 35339
Gm3604	27.4821	0.311941	2.58594	1.74916	0.806663	0.0097113	0.0241376	Up	0.180445	0.1976	0.123071	0.166337	0.388382	0.476506	0.308853	0.326896	100041979	predicted gene 3604	GO:0000978,GO:0000981,GO:0005634,GO:0006357	RNA polymerase II cis-regulatory region sequence-specific DNA binding|DNA-binding transcription factor activity, RNA polymerase II-specific|nucleus|regulation of transcription by RNA polymerase II			zf-C2H2
Gm3636	11.707	0.471112	3.11557	2.76597	1.46779	0.00183587	0.00558467	Up	0.0763155	0.0648101	0.065206	0.0318246	0.191076	0.214513	0.214878	0.227432	100041151	predicted gene 3636
Gm40378	38.9861	0.333173	8.95668	7.91244	2.98412	3.34599e-19	1.13706e-17	Up	0.548492	0.434748	0.437403	0.26685	3.73842	4.20894	4.43233	4.80569	105244844
Gm42226	1194.21	0.120324	8.76681	2.07752	1.05486	1.83792e-18	5.69685e-17	Up	11.724	13.1647	9.65789	9.88678	32.4233	32.4718	27.6809	26.1899	105247050
Gm46058	7.74069	0.76465	2.37703	3.52493	1.8176	0.0174527	0.040387	Up	0.105179	0.0595483	0	0.0146204	0.277975	0.0739113	0.281342	0.18807	108167560
Gm46353	14.4568	0.41743	2.45084	2.03221	1.02305	0.0142525	0.0338603	Up	0.156881	0.310868	0.182447	0.228974	0.432799	0.668805	0.566876	0.627266	108168003
Gm46382	28.4683	0.324399	3.2608	2.08175	1.0578	0.001111	0.00355761	Up	0.125016	0.292767	0.147277	0.176937	0.486905	0.603773	0.414401	0.474174	108168034
Gm46430	120.926	0.161641	5.38854	1.82894	0.871008	7.10333e-08	5.17109e-07	Up	0.868285	0.731236	0.876352	0.781502	2.00792	1.64437	1.80762	2.2302	108168101	predicted gene, 46430
Gm46731	7.79253	0.722582	2.36489	3.26895	1.70883	0.0180354	0.0414755	Up	0.042817	0.0848444	0.298769	0.124987	0.250142	0.294864	0.886101	0.893207	108168740
Gm46965	13.2281	0.45105	2.29849	2.05157	1.03673	0.0215342	0.0485023	Up	0.0498693	0.111171	0.0745669	0.145573	0.194229	0.257573	0.319444	0.234073	108169152
Gm51877	12.5118	0.456414	2.46327	2.17991	1.12427	0.0137676	0.0328608	Up	0.174208	0.172601	0.277849	0.339019	0.610646	0.891207	0.618041	0.581464	115487746
Gm609	124.353	0.154556	5.19519	1.74466	0.802946	2.04507e-07	1.38757e-06	Up	2.01394	1.55196	1.71758	1.82899	3.79117	3.69847	4.30018	4.22463	208166	predicted gene 609
Gm7697	5.38148	0.776705	2.77903	4.46446	2.15849	0.00545213	0.0145617	Up	0.0545927	0.0811339	0.0272098	0.0265602	0.318937	0.375959	0.1614	0.227772	665578
Gm7932	48.7229	0.241453	2.46549	1.51079	0.595299	0.0136827	0.0326779	Up	1.19698	0.658859	0.928036	0.828232	1.73528	1.64863	1.7563	1.91439	666105	predicted gene 7932
Gm8290	4.15976	0.850859	2.29431	3.86947	1.95213	0.0217727	0.0489909	Up	0.0313536	0	0.0208362	0.0101693	0.091586	0.0616916	0.0823957	0.0763081	666790
Gnao1	203.426	0.154966	5.91559	1.88781	0.916713	3.30692e-09	2.98187e-08	Up	0.82081	1.0911	0.736387	0.745428	2.27776	1.76307	1.86045	2.34727	14681	guanine nucleotide binding protein, alpha O	GO:0000166,GO:0001664,GO:0003924,GO:0005102,GO:0005515,GO:0005525,GO:0005834,GO:0005886,GO:0007165,GO:0007186,GO:0007188,GO:0007212,GO:0007568,GO:0007626,GO:0008016,GO:0009987,GO:0010243,GO:0016020,GO:0019001,GO:0030425,GO:0031683,GO:0031821,GO:0031852,GO:0032794,GO:0032991,GO:0043005,GO:0043209,GO:0043547,GO:0044297,GO:0044877,GO:0046872,GO:0051430,GO:0051926	nucleotide binding|G protein-coupled receptor binding|GTPase activity|signaling receptor binding|protein binding|GTP binding|heterotrimeric G-protein complex|plasma membrane|signal transduction|G protein-coupled receptor signaling pathway|adenylate cyclase-modulating G protein-coupled receptor signaling pathway|dopamine receptor signaling pathway|aging|locomotory behavior|regulation of heart cont…	mmu04015,mmu04713,mmu04723,mmu04724,mmu04725,mmu04726,mmu04727,mmu04728,mmu04730,mmu04915,mmu04916,mmu04921,mmu04926,mmu05032,mmu05034,mmu05142,mmu05145,mmu05163,mmu05170	Rap1 signaling pathway|Circadian entrainment|Retrograde endocannabinoid signaling|Glutamatergic synapse|Cholinergic synapse|Serotonergic synapse|GABAergic synapse|Dopaminergic synapse|Long-term depression|Estrogen signaling pathway|Melanogenesis|Oxytocin signaling pathway|Relaxin signaling pathway|Morphine addiction|Alcoholism|Chagas disease|Toxoplasmosis|Human cytomegalovirus infection|Human imm…
Gpatch4	186.11	0.153097	3.93959	1.51902	0.603141	8.16203e-05	0.000340245	Up	5.1077	4.01583	4.00751	3.94389	9.0482	8.03995	9.32016	7.04617	66614	G patch domain containing 4	GO:0002244,GO:0003676	hematopoietic progenitor cell differentiation|nucleic acid binding
Gpc2	20.0016	0.391309	4.56308	3.44755	1.78557	5.0409e-06	2.65337e-05	Up	0.12512	0.159385	0.106906	0.173922	0.678755	0.422035	0.651746	0.764396	71951	glypican 2 (cerebroglycan)	GO:0005576,GO:0005783,GO:0005796,GO:0005886,GO:0007224,GO:0009966,GO:0009986,GO:0010976,GO:0016020,GO:0016477,GO:0030182,GO:0031225,GO:0045202,GO:0046658,GO:0062023,GO:1905475	extracellular region|endoplasmic reticulum|Golgi lumen|plasma membrane|smoothened signaling pathway|regulation of signal transduction|cell surface|positive regulation of neuron projection development|membrane|cell migration|neuron differentiation|anchored component of membrane|synapse|anchored component of plasma membrane|collagen-containing extracellular matrix|regulation of protein localization…
Gphn	534.765	0.113991	5.43164	1.53598	0.61916	5.58382e-08	4.14283e-07	Up	1.42234	1.12522	1.47932	1.34162	2.82283	2.65939	2.74259	2.41081	268566	gephyrin	GO:0000166,GO:0003824,GO:0005102,GO:0005515,GO:0005524,GO:0005622,GO:0005737,GO:0005829,GO:0005856,GO:0005886,GO:0006777,GO:0007529,GO:0008092,GO:0008152,GO:0008940,GO:0010038,GO:0014069,GO:0016020,GO:0016740,GO:0018315,GO:0019897,GO:0030054,GO:0030425,GO:0031234,GO:0032324,GO:0042802,GO:0042995,GO:0043025,GO:0043546,GO:0045184,GO:0045202,GO:0045211,GO:0046872,GO:0060077,GO:0060090,GO:0061598,GO:…	nucleotide binding|catalytic activity|signaling receptor binding|protein binding|ATP binding|intracellular anatomical structure|cytoplasm|cytosol|cytoskeleton|plasma membrane|Mo-molybdopterin cofactor biosynthetic process|establishment of synaptic specificity at neuromuscular junction|cytoskeletal protein binding|metabolic process|nitrate reductase activity|response to metal ion|postsynaptic dens…	mmu00790,mmu04727	Folate biosynthesis|GABAergic synapse
Gpnmb	35.5582	0.276295	3.44523	1.93442	0.9519	0.000570575	0.00197665	Up	0.320573	0.332742	0.380425	0.267366	0.63914	0.841015	0.992886	0.764284	93695	glycoprotein (transmembrane) nmb	GO:0001818,GO:0001934,GO:0005178,GO:0005768,GO:0005886,GO:0005887,GO:0007155,GO:0007165,GO:0007267,GO:0008201,GO:0016020,GO:0016021,GO:0030335,GO:0031410,GO:0031954,GO:0032720,GO:0034103,GO:0042130,GO:0045545,GO:0048018,GO:0050868,GO:0070374,GO:1901215,GO:2000134	negative regulation of cytokine production|positive regulation of protein phosphorylation|integrin binding|endosome|plasma membrane|integral component of plasma membrane|cell adhesion|signal transduction|cell-cell signaling|heparin binding|membrane|integral component of membrane|positive regulation of cell migration|cytoplasmic vesicle|positive regulation of protein autophosphorylation|negative r…
Gpr151	25.4821	0.399791	2.58678	2.04794	1.03417	0.00968779	0.0240956	Up	0.197606	0.685243	0.393959	0.672967	0.897896	1.65244	1.6228	0.927509	240239	G protein-coupled receptor 151	GO:0004930,GO:0005886,GO:0005887,GO:0007165,GO:0007186,GO:0010447,GO:0016020,GO:0016021,GO:0042802	G protein-coupled receptor activity|plasma membrane|integral component of plasma membrane|signal transduction|G protein-coupled receptor signaling pathway|response to acidic pH|membrane|integral component of membrane|identical protein binding
Gpr17	159.975	0.255499	2.68496	1.60882	0.686004	0.00725388	0.0186409	Up	1.71943	0.89076	1.42272	0.776387	1.86021	2.31072	2.59154	3.28214	574402	G protein-coupled receptor 17	GO:0002862,GO:0004930,GO:0005515,GO:0005886,GO:0005887,GO:0007165,GO:0007186,GO:0016020,GO:0016021,GO:0033612,GO:0035025,GO:0051482	negative regulation of inflammatory response to antigenic stimulus|G protein-coupled receptor activity|protein binding|plasma membrane|integral component of plasma membrane|signal transduction|G protein-coupled receptor signaling pathway|membrane|integral component of membrane|receptor serine/threonine kinase binding|positive regulation of Rho protein signal transduction|positive regulation of cy…
Gps2	544.565	0.0938483	6.36784	1.51321	0.597611	1.91703e-10	2.07242e-09	Up	12.835	12.9212	12.4856	14.1629	26.8038	26.7437	22.8557	25.7342	56310	G protein pathway suppressor 2	GO:0000122,GO:0003713,GO:0003714,GO:0005515,GO:0005634,GO:0005654,GO:0005737,GO:0005739,GO:0005829,GO:0010804,GO:0010875,GO:0017053,GO:0019216,GO:0030183,GO:0030332,GO:0034122,GO:0035360,GO:0045598,GO:0045599,GO:0045944,GO:0046329,GO:0050728,GO:0050859,GO:0098780,GO:1900045	negative regulation of transcription by RNA polymerase II|transcription coactivator activity|transcription corepressor activity|protein binding|nucleus|nucleoplasm|cytoplasm|mitochondrion|cytosol|negative regulation of tumor necrosis factor-mediated signaling pathway|positive regulation of cholesterol efflux|transcription repressor complex|regulation of lipid metabolic process|B cell differentiat…	mmu05166	Human T-cell leukemia virus 1 infection
Greb1	238.372	0.145371	5.62944	1.76339	0.818354	1.808e-08	1.46767e-07	Up	1.14557	0.746042	1.03929	0.958117	2.23085	2.31101	2.09297	2.22195	268527	gene regulated by estrogen in breast cancer protein	GO:0007275,GO:0016020,GO:0016021	multicellular organism development|membrane|integral component of membrane
Grin2d	169.206	0.128976	5.60193	1.65006	0.722515	2.11975e-08	1.69782e-07	Up	0.845791	0.968928	1.11536	1.02873	2.14463	1.96755	2.06641	2.23308	14814	glutamate receptor, ionotropic, NMDA2D (epsilon 4)	GO:0001964,GO:0004970,GO:0004972,GO:0005216,GO:0005261,GO:0005886,GO:0005887,GO:0006811,GO:0008344,GO:0015276,GO:0016020,GO:0016021,GO:0016595,GO:0017146,GO:0022843,GO:0022849,GO:0030054,GO:0035249,GO:0038023,GO:0042165,GO:0045202,GO:0045211,GO:0050966,GO:0051930,GO:0060079,GO:0060291,GO:0097553,GO:0098686,GO:0098839,GO:0098978,GO:0099061,GO:1904315	startle response|ionotropic glutamate receptor activity|NMDA glutamate receptor activity|ion channel activity|cation channel activity|plasma membrane|integral component of plasma membrane|ion transport|adult locomotory behavior|ligand-gated ion channel activity|membrane|integral component of membrane|glutamate binding|NMDA selective glutamate receptor complex|voltage-gated cation channel activity…	mmu04020,mmu04024,mmu04080,mmu04713,mmu04720,mmu04724,mmu05010,mmu05014,mmu05017,mmu05020,mmu05022,mmu05030,mmu05031,mmu05033,mmu05034	Calcium signaling pathway|cAMP signaling pathway|Neuroactive ligand-receptor interaction|Circadian entrainment|Long-term potentiation|Glutamatergic synapse|Alzheimer disease|Amyotrophic lateral sclerosis|Spinocerebellar ataxia|Prion disease|Pathways of neurodegeneration - multiple diseases|Cocaine addiction|Amphetamine addiction|Nicotine addiction|Alcoholism
Grk4	18.4315	0.421867	2.52804	2.09434	1.0665	0.01147	0.0279143	Up	0.106916	0.0570392	0.13937	0.0400124	0.208205	0.178004	0.243146	0.300243	14772	G protein-coupled receptor kinase 4	GO:0000166,GO:0002029,GO:0002031,GO:0004672,GO:0004674,GO:0004703,GO:0005524,GO:0005737,GO:0005829,GO:0006468,GO:0007165,GO:0009966,GO:0016301,GO:0016310,GO:0016740,GO:0030425,GO:0031623,GO:0043025,GO:0050254	nucleotide binding|desensitization of G protein-coupled receptor signaling pathway|G protein-coupled receptor internalization|protein kinase activity|protein serine/threonine kinase activity|G protein-coupled receptor kinase activity|ATP binding|cytoplasm|cytosol|protein phosphorylation|signal transduction|regulation of signal transduction|kinase activity|phosphorylation|transferase activity|dend…	mmu04062,mmu04144,mmu05032	Chemokine signaling pathway|Endocytosis|Morphine addiction
Gtse1	156.392	0.143705	8.2753	2.28027	1.18921	1.2813e-16	3.216e-15	Up	1.57445	1.72632	1.75779	1.98137	4.88523	5.61752	5.4409	4.70773	29870	G two S phase expressed protein 1	GO:0005737,GO:0005856,GO:0005874,GO:0005881,GO:0008017,GO:0015630	cytoplasm|cytoskeleton|microtubule|cytoplasmic microtubule|microtubule binding|microtubule cytoskeleton	mmu04115	p53 signaling pathway
Guca2b	6065.93	0.273052	3.79591	2.05122	1.03648	0.0001471	0.000581875	Up	424.125	250.207	313.003	359.485	679.339	1224.39	891.725	774.45	14916	guanylate cyclase activator 2b (retina)	GO:0001750,GO:0005576,GO:0007588,GO:0007589,GO:0019934,GO:0030250,GO:0045776	photoreceptor outer segment|extracellular region|excretion|body fluid secretion|cGMP-mediated signaling|guanylate cyclase activator activity|negative regulation of blood pressure
Guf1	351.496	0.0934966	6.39018	1.51305	0.59746	1.65688e-10	1.81594e-09	Up	3.25335	3.57834	3.57162	3.69553	6.58667	6.7397	6.76531	7.38477	231279	GUF1 homolog, GTPase	GO:0000166,GO:0003924,GO:0005525,GO:0005739,GO:0005743,GO:0006412,GO:0016020,GO:0016787	nucleotide binding|GTPase activity|GTP binding|mitochondrion|mitochondrial inner membrane|translation|membrane|hydrolase activity
Gvin1	506.934	0.176575	7.89985	2.62973	1.39492	2.79231e-15	5.87719e-14	Up	1.56228	1.43274	1.72465	1.61437	6.34241	3.50583	6.75641	4.90209	74558	GTPase, very large interferon inducible 1
H1f5	2.46335	1.67417	2.72887	23.7294	4.5686	0.00635517	0.016643	Up	0	0	0	0	0.286267	0	0.144867	1.22664	56702	H1.5 linker histone, cluster member	GO:0000786,GO:0003677,GO:0003690,GO:0005515,GO:0005634,GO:0005694,GO:0006334,GO:0007517,GO:0016584,GO:0030261,GO:0031492,GO:0031936,GO:0045910	nucleosome|DNA binding|double-stranded DNA binding|protein binding|nucleus|chromosome|nucleosome assembly|muscle organ development|nucleosome positioning|chromosome condensation|nucleosomal DNA binding|negative regulation of chromatin silencing|negative regulation of DNA recombination
H2ax	865.106	0.126735	5.15744	1.57312	0.653626	2.50351e-07	1.6764e-06	Up	26.4609	22.4838	26.6331	25.4556	52.9885	56.8246	54.8539	40.105	15270	H2A.X variant histone	GO:0000077,GO:0000724,GO:0000781,GO:0000785,GO:0000786,GO:0000794,GO:0001673,GO:0001741,GO:0003677,GO:0003684,GO:0005515,GO:0005634,GO:0005654,GO:0005657,GO:0005694,GO:0005813,GO:0006281,GO:0006310,GO:0006342,GO:0006974,GO:0007049,GO:0007283,GO:0016607,GO:0019899,GO:0035861,GO:0042393,GO:0046982,GO:0051321,GO:0071480,GO:0090734	DNA damage checkpoint signaling|double-strand break repair via homologous recombination|chromosome, telomeric region|chromatin|nucleosome|condensed nuclear chromosome|male germ cell nucleus|XY body|DNA binding|damaged DNA binding|protein binding|nucleus|nucleoplasm|replication fork|chromosome|centrosome|DNA repair|DNA recombination|chromatin silencing|cellular response to DNA damage stimulus|cell…	mmu04217,mmu04613,mmu05034,mmu05322	Necroptosis|Neutrophil extracellular trap formation|Alcoholism|Systemic lupus erythematosus
H4c12	8.51755	0.581328	2.53844	2.78112	1.47566	0.0111349	0.0271904	Up	0.570754	0.848236	0.711181	0.13884	1.80614	2.66717	2.10925	1.48831	319160	H4 clustered histone 12	GO:0000228,GO:0000786,GO:0005634,GO:0006334,GO:0006335,GO:0006336,GO:0019904,GO:0032991,GO:0045653	nuclear chromosome|nucleosome|nucleus|nucleosome assembly|DNA replication-dependent nucleosome assembly|DNA replication-independent nucleosome assembly|protein domain specific binding|protein-containing complex|negative regulation of megakaryocyte differentiation	mmu04613,mmu05034,mmu05203,mmu05322	Neutrophil extracellular trap formation|Alcoholism|Viral carcinogenesis|Systemic lupus erythematosus
Hand1	53.232	0.248887	3.32393	1.77434	0.827283	0.000887594	0.00292607	Up	0.645707	1.06625	1.04212	1.40618	2.45499	1.81499	2.63623	2.59781	15110	heart and neural crest derivatives expressed 1	GO:0000122,GO:0000976,GO:0000977,GO:0000978,GO:0000981,GO:0001221,GO:0001227,GO:0001228,GO:0001525,GO:0001701,GO:0001707,GO:0001709,GO:0001947,GO:0003007,GO:0003144,GO:0003218,GO:0003219,GO:0003677,GO:0005515,GO:0005634,GO:0005654,GO:0005730,GO:0005737,GO:0006357,GO:0007275,GO:0007507,GO:0008134,GO:0019899,GO:0030154,GO:0032502,GO:0035050,GO:0042475,GO:0042802,GO:0042803,GO:0043425,GO:0043433,GO:…	negative regulation of transcription by RNA polymerase II|transcription cis-regulatory region binding|RNA polymerase II transcription regulatory region sequence-specific DNA binding|RNA polymerase II cis-regulatory region sequence-specific DNA binding|DNA-binding transcription factor activity, RNA polymerase II-specific|transcription coregulator binding|DNA-binding transcription repressor activit…	mmu04550	Signaling pathways regulating pluripotency of stem cells	bHLH
Hap1	92.9775	0.183554	4.09868	1.68451	0.752328	4.15515e-05	0.000183991	Up	1.03795	1.21083	0.917844	0.912219	2.34729	2.33874	1.74879	2.40974	15114	huntingtin-associated protein 1	GO:0005102,GO:0005515,GO:0005634,GO:0005730,GO:0005737,GO:0005739,GO:0005764,GO:0005768,GO:0005776,GO:0005783,GO:0005813,GO:0005814,GO:0005829,GO:0005856,GO:0006605,GO:0006887,GO:0006914,GO:0008089,GO:0008090,GO:0008104,GO:0010976,GO:0015031,GO:0016234,GO:0017022,GO:0017157,GO:0019904,GO:0021549,GO:0021979,GO:0022008,GO:0030030,GO:0030054,GO:0030425,GO:0030426,GO:0031175,GO:0031410,GO:0031587,GO:…	signaling receptor binding|protein binding|nucleus|nucleolus|cytoplasm|mitochondrion|lysosome|endosome|autophagosome|endoplasmic reticulum|centrosome|centriole|cytosol|cytoskeleton|protein targeting|exocytosis|autophagy|anterograde axonal transport|retrograde axonal transport|protein localization|positive regulation of neuron projection development|protein transport|inclusion body|myosin binding|…	mmu04727,mmu05014,mmu05016,mmu05022	GABAergic synapse|Amyotrophic lateral sclerosis|Huntington disease|Pathways of neurodegeneration - multiple diseases
Has1	4.79541	1.29756	4.26147	46.1896	5.5295	2.03084e-05	9.56081e-05	Up	0	0	0	0	0.0543251	0.329336	0.247423	0.581951	15116	hyaluronan synthase 1	GO:0005737,GO:0005887,GO:0010764,GO:0016020,GO:0016021,GO:0016740,GO:0016757,GO:0030213,GO:0036120,GO:0042802,GO:0045226,GO:0050501,GO:0085029	cytoplasm|integral component of plasma membrane|negative regulation of fibroblast migration|membrane|integral component of membrane|transferase activity|glycosyltransferase activity|hyaluronan biosynthetic process|cellular response to platelet-derived growth factor stimulus|identical protein binding|extracellular polysaccharide biosynthetic process|hyaluronan synthase activity|extracellular matri…
Haspin	126.532	0.149042	5.37637	1.74268	0.801304	7.60046e-08	5.52286e-07	Up	1.55709	1.8307	1.7591	1.5959	3.82061	3.59478	4.27607	3.42148	14841	histone H3 associated protein kinase	GO:0000166,GO:0000278,GO:0003677,GO:0004672,GO:0004674,GO:0005524,GO:0005634,GO:0005654,GO:0005694,GO:0005737,GO:0005813,GO:0005819,GO:0005856,GO:0006325,GO:0006468,GO:0007049,GO:0007064,GO:0016301,GO:0016310,GO:0016740,GO:0035556,GO:0071459,GO:0072354,GO:0106310,GO:0106311,GO:2000134,GO:2000751	nucleotide binding|mitotic cell cycle|DNA binding|protein kinase activity|protein serine/threonine kinase activity|ATP binding|nucleus|nucleoplasm|chromosome|cytoplasm|centrosome|spindle|cytoskeleton|chromatin organization|protein phosphorylation|cell cycle|mitotic sister chromatid cohesion|kinase activity|phosphorylation|transferase activity|intracellular signal transduction|protein localization…
Haus4	170.761	0.123294	5.64313	1.61974	0.695764	1.66983e-08	1.36388e-07	Up	3.50916	3.60209	3.6241	3.7529	7.29539	7.55779	7.94453	7.4194	219072	HAUS augmin-like complex, subunit 4	GO:0005737,GO:0005813,GO:0005856,GO:0005874,GO:0007049,GO:0007098,GO:0051011,GO:0051225,GO:0051301,GO:0070652,GO:1990498	cytoplasm|centrosome|cytoskeleton|microtubule|cell cycle|centrosome cycle|microtubule minus-end binding|spindle assembly|cell division|HAUS complex|mitotic spindle microtubule
Haus5	118.465	0.148657	6.05399	1.86602	0.899967	1.413e-09	1.33717e-08	Up	1.72819	1.97568	1.85523	2.17312	4.73749	4.49898	4.89967	4.43714	71909	HAUS augmin-like complex, subunit 5	GO:0005737,GO:0005813,GO:0005856,GO:0005874,GO:0007049,GO:0007098,GO:0051225,GO:0051301,GO:0070652,GO:1990498	cytoplasm|centrosome|cytoskeleton|microtubule|cell cycle|centrosome cycle|spindle assembly|cell division|HAUS complex|mitotic spindle microtubule
Haus6	173.829	0.150085	5.94976	1.85699	0.892969	2.68543e-09	2.4493e-08	Up	0.965247	0.965722	1.16028	0.95763	2.66291	2.72781	2.08898	2.19128	230376	HAUS augmin-like complex, subunit 6	GO:0000226,GO:0005813,GO:0005829,GO:0007098,GO:0008017,GO:0016607,GO:0034451,GO:0051225,GO:0070652,GO:1990498	microtubule cytoskeleton organization|centrosome|cytosol|centrosome cycle|microtubule binding|nuclear speck|centriolar satellite|spindle assembly|HAUS complex|mitotic spindle microtubule
Hba-a1	574.972	0.315716	10.7319	10.4703	3.38823	7.21047e-27	5.58196e-25	Up	3.9672	10.3437	12.9046	9.85368	121.475	143.382	121.712	109.003	15122	hemoglobin alpha, adult chain 1	GO:0001701,GO:0004601,GO:0005344,GO:0005615,GO:0005833,GO:0009617,GO:0019825,GO:0020037,GO:0022627,GO:0031720,GO:0031838,GO:0035634,GO:0042744,GO:0043177,GO:0043209,GO:0044877,GO:0048821	in utero embryonic development|peroxidase activity|oxygen carrier activity|extracellular space|hemoglobin complex|response to bacterium|oxygen binding|heme binding|cytosolic small ribosomal subunit|haptoglobin binding|haptoglobin-hemoglobin complex|response to stilbenoid|hydrogen peroxide catabolic process|organic acid binding|myelin sheath|protein-containing complex binding|erythrocyte developme…	mmu05143,mmu05144	African trypanosomiasis|Malaria
Hba-a2	183.948	0.214727	14.3421	8.45407	3.07965	1.19335e-46	4.50917e-44	Up	1.65853	4.62161	4.23652	3.73192	39.2621	43.4432	40.8612	30.7063	110257	hemoglobin alpha, adult chain 2	GO:0001701,GO:0004601,GO:0005615,GO:0005833,GO:0009617,GO:0019825,GO:0020037,GO:0022627,GO:0031720,GO:0031838,GO:0043177,GO:0044877,GO:0048821	in utero embryonic development|peroxidase activity|extracellular space|hemoglobin complex|response to bacterium|oxygen binding|heme binding|cytosolic small ribosomal subunit|haptoglobin binding|haptoglobin-hemoglobin complex|organic acid binding|protein-containing complex binding|erythrocyte development	mmu05143,mmu05144	African trypanosomiasis|Malaria
Hbb-bs	806.643	0.284313	9.20105	6.13037	2.61598	3.54485e-20	1.36878e-18	Up	8.9503	19.8167	23.3063	21.0613	123.252	169.547	142.565	137.462	100503605	hemoglobin, beta adult s chain	GO:0004601,GO:0005615,GO:0005833,GO:0019825,GO:0030492,GO:0031720,GO:0031721,GO:0031722,GO:0031838,GO:0044877	peroxidase activity|extracellular space|hemoglobin complex|oxygen binding|hemoglobin binding|haptoglobin binding|hemoglobin alpha binding|hemoglobin beta binding|haptoglobin-hemoglobin complex|protein-containing complex binding	mmu05143,mmu05144	African trypanosomiasis|Malaria
Hbb-bt	90.8581	0.242497	11.4788	6.88553	2.78357	1.6868e-30	1.91498e-28	Up	1.20425	2.2945	2.77022	1.2619	14.1609	16.2218	16.7059	19.5177	101488143	hemoglobin, beta adult t chain	GO:0004601,GO:0005344,GO:0005615,GO:0005833,GO:0019825,GO:0020037,GO:0030492,GO:0031720,GO:0031721,GO:0031722,GO:0031838,GO:0042744,GO:0043177,GO:0044877	peroxidase activity|oxygen carrier activity|extracellular space|hemoglobin complex|oxygen binding|heme binding|hemoglobin binding|haptoglobin binding|hemoglobin alpha binding|hemoglobin beta binding|haptoglobin-hemoglobin complex|hydrogen peroxide catabolic process|organic acid binding|protein-containing complex binding	mmu05143,mmu05144	African trypanosomiasis|Malaria
Hcfc1	1990.04	0.0961224	6.58996	1.55126	0.633443	4.3994e-11	5.28127e-10	Up	9.10146	8.03207	7.53164	8.12722	17.724	16.9119	16.1377	14.843	15161	host cell factor C1	GO:0000122,GO:0000123,GO:0000978,GO:0001835,GO:0003682,GO:0003713,GO:0005515,GO:0005634,GO:0005671,GO:0005737,GO:0006325,GO:0006338,GO:0006355,GO:0007049,GO:0010628,GO:0019046,GO:0030424,GO:0030425,GO:0030674,GO:0032991,GO:0035097,GO:0042802,GO:0043025,GO:0043254,GO:0043981,GO:0043982,GO:0043984,GO:0045893,GO:0045944,GO:0048188,GO:0050821,GO:0062023,GO:0070461,GO:0071339,GO:0140297	negative regulation of transcription by RNA polymerase II|histone acetyltransferase complex|RNA polymerase II cis-regulatory region sequence-specific DNA binding|blastocyst hatching|chromatin binding|transcription coactivator activity|protein binding|nucleus|Ada2/Gcn5/Ada3 transcription activator complex|cytoplasm|chromatin organization|chromatin remodeling|regulation of transcription, DNA-templa…	mmu05168	Herpes simplex virus 1 infection
Hcn4	21.0166	0.340425	2.63884	1.8639	0.898327	0.00831901	0.0210428	Up	0.133018	0.123006	0.0972376	0.103545	0.259037	0.261728	0.235956	0.342238	330953	hyperpolarization-activated, cyclic nucleotide-gated K+ 4	GO:0000166,GO:0001701,GO:0002027,GO:0003254,GO:0005216,GO:0005222,GO:0005244,GO:0005248,GO:0005249,GO:0005267,GO:0005272,GO:0005515,GO:0005886,GO:0006811,GO:0006812,GO:0006813,GO:0006814,GO:0008016,GO:0016020,GO:0016021,GO:0016323,GO:0030424,GO:0030552,GO:0031226,GO:0034765,GO:0035725,GO:0042391,GO:0042802,GO:0043005,GO:0043025,GO:0043195,GO:0048471,GO:0055085,GO:0055117,GO:0071320,GO:0071321,GO:…	nucleotide binding|in utero embryonic development|regulation of heart rate|regulation of membrane depolarization|ion channel activity|intracellular cAMP-activated cation channel activity|voltage-gated ion channel activity|voltage-gated sodium channel activity|voltage-gated potassium channel activity|potassium channel activity|sodium channel activity|protein binding|plasma membrane|ion transport|c…	mmu04024,mmu04742	cAMP signaling pathway|Taste transduction
Hdac6	169.243	0.128976	5.6092	1.65113	0.723455	2.03262e-08	1.6333e-07	Up	1.63215	1.57633	1.5176	1.42798	3.43214	3.18444	3.41964	3.04718	15185	histone deacetylase 6	GO:0000118,GO:0000209,GO:0000978,GO:0001222,GO:0003779,GO:0004407,GO:0005515,GO:0005634,GO:0005654,GO:0005737,GO:0005829,GO:0005856,GO:0005874,GO:0005875,GO:0005886,GO:0005901,GO:0006325,GO:0006476,GO:0006511,GO:0006515,GO:0006886,GO:0007026,GO:0007519,GO:0008013,GO:0008017,GO:0008270,GO:0010634,GO:0014902,GO:0015630,GO:0016234,GO:0016235,GO:0016241,GO:0016575,GO:0016787,GO:0030286,GO:0030424,GO:…	histone deacetylase complex|protein polyubiquitination|RNA polymerase II cis-regulatory region sequence-specific DNA binding|transcription corepressor binding|actin binding|histone deacetylase activity|protein binding|nucleus|nucleoplasm|cytoplasm|cytosol|cytoskeleton|microtubule|microtubule associated complex|plasma membrane|caveola|chromatin organization|protein deacetylation|ubiquitin-dependen…	mmu04613,mmu05014,mmu05034,mmu05203	Neutrophil extracellular trap formation|Amyotrophic lateral sclerosis|Alcoholism|Viral carcinogenesis
Hdac7	249.177	0.157499	3.92245	1.53451	0.617783	8.76541e-05	0.000363489	Up	1.67741	1.37051	1.4502	0.982397	2.96466	2.68262	2.56184	2.64517	56233	histone deacetylase 7	GO:0000118,GO:0000122,GO:0001570,GO:0003682,GO:0003714,GO:0004407,GO:0005080,GO:0005515,GO:0005634,GO:0005737,GO:0005829,GO:0006325,GO:0006476,GO:0006954,GO:0007043,GO:0007399,GO:0008134,GO:0016575,GO:0016787,GO:0019901,GO:0030183,GO:0032041,GO:0032703,GO:0033558,GO:0042113,GO:0045668,GO:0045843,GO:0045892,GO:0046872,GO:0071889,GO:0090050,GO:0140297,GO:1901215,GO:1901223	histone deacetylase complex|negative regulation of transcription by RNA polymerase II|vasculogenesis|chromatin binding|transcription corepressor activity|histone deacetylase activity|protein kinase C binding|protein binding|nucleus|cytoplasm|cytosol|chromatin organization|protein deacetylation|inflammatory response|cell-cell junction assembly|nervous system development|transcription factor bindin…	mmu04613,mmu05034,mmu05203	Neutrophil extracellular trap formation|Alcoholism|Viral carcinogenesis
Helq	153.889	0.140546	4.27001	1.51585	0.600131	1.95468e-05	9.23787e-05	Up	1.4011	1.76811	1.79361	1.39202	3.44649	3.0325	2.92139	2.98438	191578	helicase, POLQ-like	GO:0000166,GO:0000724,GO:0003676,GO:0003677,GO:0003678,GO:0004386,GO:0005524,GO:0005634,GO:0006259,GO:0006281,GO:0006364,GO:0006974,GO:0016787,GO:0017116,GO:0017117,GO:1990518	nucleotide binding|double-strand break repair via homologous recombination|nucleic acid binding|DNA binding|DNA helicase activity|helicase activity|ATP binding|nucleus|DNA metabolic process|DNA repair|rRNA processing|cellular response to DNA damage stimulus|hydrolase activity|single-stranded DNA helicase activity|single-stranded DNA-dependent ATP-dependent DNA helicase complex|single-stranded 3'-…
Hhatl	25.8016	0.331107	3.16435	2.06729	1.04774	0.00155428	0.00481578	Up	0.171142	0.301448	0.303289	0.351557	0.666557	0.954099	0.599671	0.773545	74770	hedgehog acyltransferase-like	GO:0005515,GO:0005783,GO:0016020,GO:0016021,GO:0016746,GO:0048471,GO:0060262	protein binding|endoplasmic reticulum|membrane|integral component of membrane|acyltransferase activity|perinuclear region of cytoplasm|negative regulation of N-terminal protein palmitoylation	mmu04340	Hedgehog signaling pathway
Hhip	335.947	0.13358	6.8046	1.87769	0.908959	1.01328e-11	1.33672e-10	Up	1.61342	1.261	1.17259	1.21339	3.51121	2.90265	3.31302	3.03053	15245	Hedgehog-interacting protein	GO:0003824,GO:0005515,GO:0005576,GO:0005634,GO:0005737,GO:0005886,GO:0005887,GO:0007165,GO:0007405,GO:0008270,GO:0009887,GO:0009953,GO:0009968,GO:0009986,GO:0016020,GO:0016525,GO:0040036,GO:0043066,GO:0045879,GO:0046872,GO:0048705,GO:0060441,GO:0097108	catalytic activity|protein binding|extracellular region|nucleus|cytoplasm|plasma membrane|integral component of plasma membrane|signal transduction|neuroblast proliferation|zinc ion binding|animal organ morphogenesis|dorsal/ventral pattern formation|negative regulation of signal transduction|cell surface|membrane|negative regulation of angiogenesis|regulation of fibroblast growth factor receptor …	mmu04024,mmu04340,mmu05200,mmu05217	cAMP signaling pathway|Hedgehog signaling pathway|Pathways in cancer|Basal cell carcinoma
Hif3a	30.2369	0.374494	5.94759	4.68269	2.22734	2.72114e-09	2.48044e-08	Up	0.0396411	0.117827	0.0632247	0.0771439	0.277906	0.522586	0.484412	0.504442	53417	hypoxia inducible factor 3, alpha subunit	GO:0000785,GO:0000977,GO:0000978,GO:0000981,GO:0001525,GO:0001666,GO:0003677,GO:0003700,GO:0005515,GO:0005634,GO:0005654,GO:0005737,GO:0005739,GO:0005829,GO:0005886,GO:0006355,GO:0006357,GO:0006366,GO:0006915,GO:0007275,GO:0016607,GO:0045944,GO:0046983,GO:0071456	chromatin|RNA polymerase II transcription regulatory region sequence-specific DNA binding|RNA polymerase II cis-regulatory region sequence-specific DNA binding|DNA-binding transcription factor activity, RNA polymerase II-specific|angiogenesis|response to hypoxia|DNA binding|DNA-binding transcription factor activity|protein binding|nucleus|nucleoplasm|cytoplasm|mitochondrion|cytosol|plasma membran…
Hirip3	240.703	0.176749	8.96979	3.00091	1.5854	2.97079e-19	1.01173e-17	Up	2.27868	2.00682	2.14527	2.48411	9.24469	10.005	9.19031	5.98597	233876	HIRA interacting protein 3	GO:0005634,GO:0005654,GO:0005730	nucleus|nucleoplasm|nucleolus
Hjurp	2282.67	0.101926	8.03687	1.76438	0.819162	9.21659e-16	2.03149e-14	Up	10.6352	8.48692	10.8276	9.86675	23.3013	23.7192	22.7976	20.8237	381280	Holliday junction recognition protein	GO:0000775,GO:0000776,GO:0003677,GO:0005634,GO:0005654,GO:0005694,GO:0005730,GO:0005739,GO:0007049,GO:0007059,GO:0034080,GO:0042393,GO:0042802,GO:0043254,GO:0051101	chromosome, centromeric region|kinetochore|DNA binding|nucleus|nucleoplasm|chromosome|nucleolus|mitochondrion|cell cycle|chromosome segregation|CENP-A containing nucleosome assembly|histone binding|identical protein binding|regulation of protein-containing complex assembly|regulation of DNA binding
[truncated: 2,327 more rows]

## Sheet: Sheet1
gene_id	BaseMean	lfcSE	stat	FoldChange	log2FoldChange	p-value	q-value	Regulation	Expression_WT_1	Expression_WT_2	Expression_WT_3	Expression_WT_4	Expression_Dipro_1	Expression_Dipro_2	Expression_Dipro_3	Expression_Dipro_4	gene_Dbxref	description	GO_id	GO_term	pathway	pathway_description	TF_family
[truncated: 85 more rows]
