# Supplementary material for: Diprovocim protects against the radiation-induced damage via the TLR2 signaling pathway
Source: Mol Med. 2025 Apr 17;31:139. doi: 10.1186/s10020-025-01198-2 (PMC12004591; doi:10.1186/s10020-025-01198-2)
Supplement: Supplementary file 4 — Additional file 4. [file 10020_2025_1198_MOESM4_ESM.xlsx]

## Sheet: Sheet1 (3)
gene_id	Dipro 1	Dipro 3	Dipro 4	Dipro 2	WT 2	WT 3	WT 1	WT 4
Alpk1	5.72205	5.62337	4.47645	5.24453	2.14565	1.32573	1.7093	2.21492
Arg2	5.91615	7.38561	8.98434	7.94493	0.867706	0.665645	2.6066	1.58918
Batf	40.1849	80.8584	88.3982	36.471	24.8959	24.6355	26.0393	20.9002
Ccl11	1.48087	3.8712	2.15722	1.82005	1.59428	0.537197	0.513771	0.818993
Ccl12	2.65782	3.11998	4.5241	3.64349	0.897619	0.488816	1.2342	0.512348
Ccl17	0.572961	1.58786	1.75026	0.289195	0.165634	0.162358	0.0213507	0.0425435
Ccl2	17.063	22.5553	17.4361	20.8803	1.39283	1.49532	2.66747	2.31688
Ccl22	18.4556	43.1325	48.8732	13.8284	7.91099	5.32402	4.62695	6.91475
Ccl3	8.18413	11.6768	10.6735	8.28861	1.01503	1.65826	1.32585	1.66857
Ccl4	5.02622	7.3312	8.11384	5.5292	2.11896	1.83968	2.68458	2.73685
Ccl7	5.81439	7.54293	5.98592	5.52156	0.333697	0.0654196	0.550588	0.685689
Cldnd2	0.562757	0.629615	0.437395	0.965354	0.424272	0.195709	0.205892	0.307696
Csf3	0.280266	0.433613	0.322173	0.272818	0	0	0	0
Csf3r	61.9524	57.4655	61.2527	64.4533	11.923	10.0337	20.4824	11.5742
Cx3cl1	2.61412	2.711	2.78714	2.15577	1.27524	0.916686	0.894246	1.25779
Cxcl1	10.7289	12.5402	8.42546	10.6457	0.671726	0.768183	0.98133	0.230047
Cxcl14	0.189811	0.0830568	0.360623	0.243196	0.06173	0.0403396	0	0.0211408
Cxcl2	3.99683	6.07695	5.75034	2.06843	0.0987225	0.338696	0.407222	0.152143
Cxcl3	0.322939	0.794873	0.703784	0.169269	0	0.0514745	0.0541529	0
Cxcl5	4.46674	7.29696	6.38976	4.23159	0.968446	0.316432	1.86422	0.762829
Cxcr1	0.67575	0.803914	0.863776	0.590325	0.123619	0.0538552	0.354109	0.0846717
Cxcr2	31.4024	30.6755	37.8992	38.323	8.99809	8.30033	13.9892	9.38536
Dfna5	1.37863	1.10903	1.4374	1.60384	0.311662	0.273341	0.642789	0.556147
Dll4	3.60411	7.09684	5.38182	3.34545	2.30811	2.21691	1.66134	2.65786
Gdf15	12.6653	14.1578	11.6025	14.0941	2.24327	2.38526	2.62699	2.30476
Hk2	6.35677	10.3071	9.94599	6.12624	4.07804	3.11834	3.66998	3.80189
Hnf1b	0.3342	0.345487	0.386572	0.157654	0.0326064	0.175789	0.0672493	0.0837507
Il10	0.797128	1.61093	2.40533	1.3634	0.286529	0.36111	0.506533	0.126165
Il12b	7.48059	11.4782	10.1643	8.5298	1.19507	1.38063	1.65053	1.90753
Il17rb	1.83438	1.28254	1.14983	1.4492	0.51876	0.610202	0.454716	0.772823
Il1a	4.28022	5.05183	4.12365	5.0546	1.79871	2.03439	2.02351	1.93848
Il1b	52.8877	68.089	61.92	58.133	13.41	15.5204	27.2202	14.5868
Il1f9	11.0449	12.905	14.8236	14.2289	1.13603	1.7817	3.51451	1.30056
Il1r2	4.34285	6.47509	7.63386	5.30896	0.988212	0.703281	1.18659	0.806679
Il1rn	11.8453	21.4862	21.716	11.1329	2.12542	1.93458	3.58124	2.1447
Il23a	0.20159	0.198475	0.162213	0.169061	0	0	0	0
Il4i1	1.39188	2.37181	2.18078	1.45911	0.783462	0.460781	0.269309	0.40247
Il6	1.77678	1.7966	1.20753	1.00681	0.281112	0.367405	0.241576	0.144409
Jak3	57.4344	58.607	53.3848	52.6016	19.6428	16.8043	18.3264	20.0603
Junb	143.502	187.929	183.366	165.729	79.9258	67.4094	71.1266	76.6842
Mmp8	21.5326	22.6513	27.3424	29.0588	3.09461	2.90524	8.13543	2.97793
Mmp9	31.3696	27.8853	34.9738	36.7715	10.8678	7.89331	21.5223	8.98428
Myc	73.1093	103.124	106.823	72.4028	33.1802	40.1472	34.0095	32.5559
Nfkbid	33.5625	38.3481	31.2392	29.7954	13.7659	11.2656	10.211	14.6395
Nfkbiz	31.3945	43.7906	37.7454	32.3777	7.76095	6.13463	6.93715	7.29389
Nlrp12	2.30404	2.19614	2.80683	2.67514	0.501535	0.333597	0.84968	0.404866
Nlrp3	7.21508	8.27005	7.64548	7.11703	2.98722	2.50802	2.94657	3.06911
Saa3	13.5174	60.1425	74.0012	9.51901	1.00675	0.493419	5.29474	1.86182
Sox9	0.687213	0.689606	0.957077	0.692699	0.283666	0.328613	0.199449	0.198711
Tlr2	20.9284	22.4143	21.4453	20.5739	9.92224	7.90026	7.50353	8.54885
Tnf	18.8607	26.1731	22.0047	15.3934	5.30378	4.69169	4.80241	6.44598
Wnt10b	0.915879	1.15484	1.38991	1.01065	0.344892	0.322705	0.0969988	0.306026
Gzma	26.9592	26.174	26.1749	21.3923	53.5191	58.1903	76.4755	62.618
Igf1	4.21181	3.52188	4.13322	4.91927	8.28111	8.62009	7.95923	9.59414
Mki67	30.2888	14.9371	15.9145	20.7643	26.5466	60.2781	105.504	47.798
Acsl6	0.0410796	0.00808898	0.0247916	0.0947405	0.152303	0.707167	0.975418	0.518847
Casp3	15.1786	13.9655	14.559	16.6281	23.1733	34.3003	43.5646	28.6658
Cdk1	8.25712	5.73406	6.07	6.88861	12.3926	24.2218	39.6109	20.5292
Cdkn2c	9.89807	6.91976	9.05075	9.38189	12.4332	17.281	26.5973	17.2109
Cdkn3	3.2629	2.90941	3.59155	3.74319	6.6072	16.0736	29.7937	12.8361
Gpx4	102.741	106.022	109.291	113.535	172.135	210.956	240.678	180.128
Gzmk	0.830182	1.5666	1.25254	0.797758	3.37489	3.0435	8.07425	4.36893
Lgr5	0.186091	0.103058	0.152081	0.0487698	0.317731	0.300325	0.18723	0.221514
Rad51	4.12606	4.41555	5.31011	5.48058	5.8759	9.53415	13.8206	6.78197
Top2a	23.5691	19.0917	22.7061	25.4648	26.9283	45.9323	74.8274	40.3872
Wnt2	0.383631	0.226622	0.347282	0.422269	0.823442	0.706263	0.656167	0.634512
Wnt2b	0.15335	0.271765	0.323914	0.0803786	1.34655	0.219988	0.555442	0.691734

## Sheet: Sheet1 (2)
gene_id	WT 1	WT 2	WT 3	WT 4	Dipro 1	Dipro 2	Dipro 3	Dipro 4
Ccl2	2.66747	1.39283	1.49532	2.31688	17.063	20.8803	22.5553	17.4361
Ccl3	1.32585	1.01503	1.65826	1.66857	8.18413	8.28861	11.6768	10.6735
Csf3	0	0	0	0	0.280266	0.272818	0.433613	0.322173
Cx3cl1	0.894246	1.27524	0.916686	1.25779	2.61412	2.15577	2.711	2.78714
Dfna5	0.642789	0.311662	0.273341	0.556147	1.37863	1.60384	1.10903	1.4374
Dll4	1.66134	2.30811	2.21691	2.65786	3.60411	3.34545	7.09684	5.38182
Gdf15	2.62699	2.24327	2.38526	2.30476	12.6653	14.0941	14.1578	11.6025
Il10	0.506533	0.286529	0.36111	0.126165	0.797128	1.3634	1.61093	2.40533
Il6	0.241576	0.281112	0.367405	0.144409	1.77678	1.00681	1.7966	1.20753
Jak3	18.3264	19.6428	16.8043	20.0603	57.4344	52.6016	58.607	53.3848
Myc	34.0095	33.1802	40.1472	32.5559	73.1093	72.4028	103.124	106.823
Nfkbid	10.211	13.7659	11.2656	14.6395	33.5625	29.7954	38.3481	31.2392
Nfkbiz	6.93715	7.76095	6.13463	7.29389	31.3945	32.3777	43.7906	37.7454
Sox9	0.199449	0.283666	0.328613	0.198711	0.687213	0.692699	0.689606	0.957077
Tlr2	7.50353	9.92224	7.90026	8.54885	20.9284	20.5739	22.4143	21.4453
Wnt10b	0.0969988	0.344892	0.322705	0.306026	0.915879	1.01065	1.15484	1.38991
Casp3	43.5646	23.1733	34.3003	28.6658	15.1786	16.6281	13.9655	14.559
Gpx4	240.678	172.135	210.956	180.128	102.741	113.535	106.022	109.291

## Sheet: Sheet1
gene_id	BaseMean	lfcSE	stat	FoldChange	log2FoldChange	p-value	q-value	Regulation	Expression_WT_1	Expression_WT_2	Expression_WT_3	Expression_WT_4	Expression_Dipro_1	Expression_Dipro_2	Expression_Dipro_3	Expression_Dipro_4	Dbxref	product	TF_Family	GO_id	GO_term	pathway	pathway_description
Alpk1	335.715	0.154263	9.09849	2.64554	1.40356	9.15962e-20	6.30337e-18	Up	2.14565	1.32573	1.7093	2.21492	5.72205	5.62337	4.47645	5.24453	GeneID:71481,Genbank:XM_006502102.2,MGI:MGI:1918731	alpha-kinase 1		GO:0006468,GO:0016301,GO:0016310,GO:0016740,GO:0004674,GO:0005524,GO:0005737	protein phosphorylation|kinase activity|phosphorylation|transferase activity|protein serine/threonine kinase activity|ATP binding|cytoplasm
Arg2	113.961	0.347255	6.55835	4.84811	2.27742	5.44071e-11	1.04967e-09	Up	0.867706	0.665645	2.6066	1.58918	5.91615	7.38561	8.98434	7.94493	GeneID:11847,Genbank:NM_009705.3,MGI:MGI:1330806	arginase type II		GO:0005739,GO:0005829,GO:0006525,GO:0006941,GO:0071641,GO:0010963,GO:0071644,GO:0016787,GO:0071650,GO:0016813,GO:1900425,GO:1903426,GO:1904468,GO:1905077,GO:1905403,GO:2000562,GO:2000666,GO:0000050,GO:0001657,GO:0002250,GO:0002376,GO:0002829,GO:0004053,GO:0005634,GO:0005737,GO:0019547,GO:0030145,GO:0032720,GO:0045087,GO:0045988,GO:0046872,GO:2000774,GO:0050706,GO:0050998,GO:0051001	mitochondrion|cytosol|arginine metabolic process|striated muscle contraction|negative regulation of macrophage inflammatory protein 1 alpha production|regulation of L-arginine import|negative regulation of chemokine (C-C motif) ligand 4 production|hydrolase activity|negative regulation of chemokine (C-C motif) ligand 5 production|hydrolase activity, acting on carbon-nitrogen (but not peptide) bon…	mmu00220,mmu00330,mmu05146	Arginine biosynthesis|Arginine and proline metabolism|Amoebiasis
Batf	699.559	0.347424	3.57274	2.36404	1.24125	0.000353271	0.00144601	Up	24.8959	24.6355	26.0393	20.9002	40.1849	80.8584	88.3982	36.471	GeneID:53314,Genbank:NM_016767.2,MGI:MGI:1859147	basic leucine zipper transcription factor, ATF-like	TF_bZIP	GO:0045190,GO:0006357,GO:0001077,GO:0045944,GO:0060218,GO:0006974,GO:0001816,GO:0072539,GO:0002320,GO:0003677,GO:0003700,GO:0005515,GO:0030154,GO:0005634,GO:0072540,GO:0030330,GO:0042832,GO:0005654,GO:0043011,GO:0005737,GO:0000978,GO:0043565,GO:0006351,GO:0045064,GO:0006355,GO:0000982	isotype switching|regulation of transcription by RNA polymerase II|transcriptional activator activity, RNA polymerase II proximal promoter sequence-specific DNA binding|positive regulation of transcription by RNA polymerase II|hematopoietic stem cell differentiation|cellular response to DNA damage stimulus|cytokine production|T-helper 17 cell differentiation|lymphoid progenitor cell differentiati…
Ccl11	30.8046	0.439862	3.03096	2.51962	1.33321	0.00243776	0.00771467	Up	1.59428	0.537197	0.513771	0.818993	1.48087	3.8712	2.15722	1.82005	GeneID:20292,Genbank:NM_011330.3,MGI:MGI:103576	chemokine (C-C motif) ligand 11		GO:0071346,GO:0048020,GO:0030335,GO:0005125,GO:0071347,GO:0048245,GO:0030593,GO:0005576,GO:0071356,GO:0030838,GO:0005615,GO:0048247,GO:0006935,GO:0006954,GO:0006955,GO:0031728,GO:0007010,GO:0060444,GO:0043547,GO:0007015,GO:0060763,GO:0007186,GO:0070098,GO:0045766,GO:0008009,GO:0001938,GO:0070371,GO:0046983,GO:0002548,GO:0070374,GO:0048018,GO:0008360,GO:0002551	cellular response to interferon-gamma|CCR chemokine receptor binding|positive regulation of cell migration|cytokine activity|cellular response to interleukin-1|eosinophil chemotaxis|neutrophil chemotaxis|extracellular region|cellular response to tumor necrosis factor|positive regulation of actin filament polymerization|extracellular space|lymphocyte chemotaxis|chemotaxis|inflammatory response|imm…	mmu04060,mmu04657,mmu04062,mmu05310	Cytokine-cytokine receptor interaction|IL-17 signaling pathway|Chemokine signaling pathway|Asthma
Ccl12	20.5125	0.428303	4.76762	4.11812	2.04199	1.86416e-06	1.38956e-05	Up	0.897619	0.488816	1.2342	0.512348	2.65782	3.11998	4.5241	3.64349	GeneID:20293,Genbank:NM_011331.2,MGI:MGI:108224	chemokine (C-C motif) ligand 12		GO:0006935,GO:0006954,GO:0006955,GO:0007010,GO:0007186,GO:0048246,GO:0008009,GO:0048247,GO:0008360,GO:0070098,GO:0019221,GO:0070374,GO:0070664,GO:0071346,GO:0071347,GO:0071356,GO:0071407,GO:0090280,GO:0000165,GO:0001525,GO:0002548,GO:0002687,GO:0005125,GO:0005576,GO:0005615,GO:0030593,GO:0031663,GO:0031727,GO:0034351,GO:0043491,GO:0043524,GO:0043547,GO:2000502,GO:0043615,GO:0048020,GO:0048245	chemotaxis|inflammatory response|immune response|cytoskeleton organization|G-protein coupled receptor signaling pathway|macrophage chemotaxis|chemokine activity|lymphocyte chemotaxis|regulation of cell shape|chemokine-mediated signaling pathway|cytokine-mediated signaling pathway|positive regulation of ERK1 and ERK2 cascade|negative regulation of leukocyte proliferation|cellular response to inter…	mmu04668,mmu04060,mmu04621,mmu04657,mmu04062,mmu05323,mmu05418,mmu04933,mmu05164,mmu05168,mmu05144,mmu05142	TNF signaling pathway|Cytokine-cytokine receptor interaction|NOD-like receptor signaling pathway|IL-17 signaling pathway|Chemokine signaling pathway|Rheumatoid arthritis|Fluid shear stress and atherosclerosis|AGE-RAGE signaling pathway in diabetic complications|Influenza A|Herpes simplex infection|Malaria|Chagas disease (American trypanosomiasis)
Ccl17	26.4299	0.675817	4.91628	10.004	3.32251	8.82025e-07	7.20149e-06	Up	0.165634	0.162358	0.0213507	0.0425435	0.572961	1.58786	1.75026	0.289195	GeneID:20295,Genbank:XM_017312623.1,MGI:MGI:1329039	chemokine (C-C motif) ligand 17		GO:0070098,GO:0006935,GO:0070374,GO:0006954,GO:0071346,GO:0006968,GO:0007165,GO:0007186,GO:0008009,GO:0071347,GO:0030593,GO:0071356,GO:0031729,GO:0043547,GO:0045662,GO:0002548,GO:0048020,GO:0005125,GO:0048247,GO:0005615	chemokine-mediated signaling pathway|chemotaxis|positive regulation of ERK1 and ERK2 cascade|inflammatory response|cellular response to interferon-gamma|cellular defense response|signal transduction|G-protein coupled receptor signaling pathway|chemokine activity|cellular response to interleukin-1|neutrophil chemotaxis|cellular response to tumor necrosis factor|CCR4 chemokine receptor binding|posi…	mmu04060,mmu04625,mmu04657,mmu04062	Cytokine-cytokine receptor interaction|C-type lectin receptor signaling pathway|IL-17 signaling pathway|Chemokine signaling pathway
Ccl2	153.399	0.219964	14.5316	9.16692	3.19644	7.63918e-48	7.85053e-45	Up	1.39283	1.49532	2.66747	2.31688	17.063	22.5553	17.4361	20.8803	GeneID:20296,Genbank:NM_011333.3,MGI:MGI:98259	chemokine (C-C motif) ligand 2		GO:0005515,GO:0005576,GO:0005615,GO:0005737,GO:0005791,GO:0009611,GO:0006874,GO:0010574,GO:0006935,GO:0010759,GO:0006954,GO:0016525,GO:0019221,GO:0022409,GO:0043547,GO:0030139,GO:0043679,GO:0030425,GO:0044299,GO:0030593,GO:0045202,GO:0045785,GO:0048010,GO:0048020,GO:0001525,GO:0071222,GO:0048245,GO:0001664,GO:0071346,GO:0001912,GO:0048246,GO:0001938,GO:0071347,GO:0002523,GO:0002548,GO:0071356,GO:…	protein binding|extracellular region|extracellular space|cytoplasm|rough endoplasmic reticulum|response to wounding|cellular calcium ion homeostasis|regulation of vascular endothelial growth factor production|chemotaxis|positive regulation of macrophage chemotaxis|inflammatory response|negative regulation of angiogenesis|cytokine-mediated signaling pathway|positive regulation of cell-cell adhesio…	mmu04668,mmu04060,mmu04621,mmu04657,mmu04062,mmu05323,mmu05418,mmu04933,mmu05164,mmu05168,mmu05144,mmu05142	TNF signaling pathway|Cytokine-cytokine receptor interaction|NOD-like receptor signaling pathway|IL-17 signaling pathway|Chemokine signaling pathway|Rheumatoid arthritis|Fluid shear stress and atherosclerosis|AGE-RAGE signaling pathway in diabetic complications|Influenza A|Herpes simplex infection|Malaria|Chagas disease (American trypanosomiasis)
Ccl22	604.452	0.462812	4.82499	4.7013	2.23306	1.40011e-06	1.0851e-05	Up	7.91099	5.32402	4.62695	6.91475	18.4556	43.1325	48.8732	13.8284	GeneID:20299,Genbank:NM_009137.2,MGI:MGI:1306779	chemokine (C-C motif) ligand 22		GO:0070374,GO:0005615,GO:0071346,GO:0071347,GO:0006935,GO:0006954,GO:0006955,GO:0007186,GO:0008009,GO:0071356,GO:0030593,GO:0043547,GO:0048020,GO:0048247,GO:0002548,GO:0060326,GO:0005125,GO:0070098,GO:0005576	positive regulation of ERK1 and ERK2 cascade|extracellular space|cellular response to interferon-gamma|cellular response to interleukin-1|chemotaxis|inflammatory response|immune response|G-protein coupled receptor signaling pathway|chemokine activity|cellular response to tumor necrosis factor|neutrophil chemotaxis|positive regulation of GTPase activity|CCR chemokine receptor binding|lymphocyte ch…	mmu04060,mmu04625,mmu04062	Cytokine-cytokine receptor interaction|C-type lectin receptor signaling pathway|Chemokine signaling pathway
Ccl3	78.2745	0.255145	10.4538	6.3521	2.66723	1.40781e-25	2.02817e-23	Up	1.01503	1.65826	1.32585	1.66857	8.18413	11.6768	10.6735	8.28861	GeneID:20302,Genbank:NM_011337.2,MGI:MGI:98260	chemokine (C-C motif) ligand 3		GO:0071346,GO:0048020,GO:0030593,GO:0005576,GO:0071347,GO:0048245,GO:0005615,GO:0071356,GO:0048246,GO:0030595,GO:0048247,GO:0006935,GO:0006954,GO:0006955,GO:0032760,GO:0007186,GO:0050718,GO:0043525,GO:0007204,GO:0050729,GO:0043547,GO:0008009,GO:0043615,GO:0002548,GO:0070098,GO:0045672,GO:0005125,GO:0070374,GO:0045944,GO:0008360,GO:0005515	cellular response to interferon-gamma|CCR chemokine receptor binding|neutrophil chemotaxis|extracellular region|cellular response to interleukin-1|eosinophil chemotaxis|extracellular space|cellular response to tumor necrosis factor|macrophage chemotaxis|leukocyte chemotaxis|lymphocyte chemotaxis|chemotaxis|inflammatory response|immune response|positive regulation of tumor necrosis factor producti…	mmu04060,mmu04620,mmu04062,mmu05323,mmu05132,mmu05142	Cytokine-cytokine receptor interaction|Toll-like receptor signaling pathway|Chemokine signaling pathway|Rheumatoid arthritis|Salmonella infection|Chagas disease (American trypanosomiasis)
Ccl4	70.3817	0.249459	5.46631	2.5733	1.36362	4.59503e-08	5.05584e-07	Up	2.11896	1.83968	2.68458	2.73685	5.02622	7.3312	8.11384	5.5292	GeneID:20303,Genbank:XM_011248832.1,MGI:MGI:98261	chemokine (C-C motif) ligand 4		GO:0071356,GO:0048245,GO:0031726,GO:0005576,GO:2000503,GO:0048247,GO:0031730,GO:0005615,GO:0050729,GO:0032760,GO:0050850,GO:0006935,GO:0006954,GO:0006955,GO:0035690,GO:0007186,GO:0051928,GO:0042802,GO:0008009,GO:0070098,GO:0043117,GO:0070374,GO:0043547,GO:0009636,GO:0002548,GO:0071346,GO:0043922,GO:0030593,GO:0005125,GO:0071347,GO:0048020,GO:0030595,GO:0005515	cellular response to tumor necrosis factor|eosinophil chemotaxis|CCR1 chemokine receptor binding|extracellular region|positive regulation of natural killer cell chemotaxis|lymphocyte chemotaxis|CCR5 chemokine receptor binding|extracellular space|positive regulation of inflammatory response|positive regulation of tumor necrosis factor production|positive regulation of calcium-mediated signaling|ch…	mmu04064,mmu04060,mmu04620,mmu04623,mmu04062,mmu05132	NF-kappa B signaling pathway|Cytokine-cytokine receptor interaction|Toll-like receptor signaling pathway|Cytosolic DNA-sensing pathway|Chemokine signaling pathway|Salmonella infection
Ccl7	46.9854	0.385756	9.92895	14.223	3.83015	3.11532e-23	3.20151e-21	Up	0.333697	0.0654196	0.550588	0.685689	5.81439	7.54293	5.98592	5.52156	GeneID:20306,Genbank:NM_013654.3,MGI:MGI:99512	chemokine (C-C motif) ligand 7		GO:0048247,GO:0005615,GO:0070098,GO:0070374,GO:0006935,GO:0006954,GO:0006955,GO:0007186,GO:0008009,GO:0071346,GO:0008201,GO:0071347,GO:0030593,GO:0071356,GO:0031727,GO:0071361,GO:0043547,GO:0002548,GO:0048020,GO:0005125,GO:0048245,GO:0005576	lymphocyte chemotaxis|extracellular space|chemokine-mediated signaling pathway|positive regulation of ERK1 and ERK2 cascade|chemotaxis|inflammatory response|immune response|G-protein coupled receptor signaling pathway|chemokine activity|cellular response to interferon-gamma|heparin binding|cellular response to interleukin-1|neutrophil chemotaxis|cellular response to tumor necrosis factor|CCR2 che…	mmu04060,mmu04657,mmu04062	Cytokine-cytokine receptor interaction|IL-17 signaling pathway|Chemokine signaling pathway
Cldnd2	17.9192	0.424176	2.5586	2.12181	1.0853	0.0105095	0.0275516	Up	0.424272	0.195709	0.205892	0.307696	0.562757	0.629615	0.437395	0.965354	GeneID:74276,Genbank:XM_017312347.1,MGI:MGI:1921526	claudin domain containing 2		GO:0016020,GO:0016021,GO:0003674,GO:0005575,GO:0008150	membrane|integral component of membrane|molecular_function|cellular_component|biological_process
Csf3	7.89526	1.13765	5.61374	83.66	6.38647	1.97995e-08	2.36963e-07	Up	0	0	0	0	0.280266	0.433613	0.322173	0.272818	GeneID:12985,Genbank:XM_006532128.3,MGI:MGI:1339751	colony stimulating factor 3 (granulocyte)		GO:0051897,GO:0030225,GO:0005130,GO:0061515,GO:0030838,GO:0071345,GO:0030851,GO:0005576,GO:1901215,GO:0005615,GO:0006955,GO:0008083,GO:0032092,GO:2000251,GO:0033138,GO:0008284,GO:0045639,GO:0014068,GO:0005125,GO:0045944,GO:0019899,GO:0050731,GO:0030223	positive regulation of protein kinase B signaling|macrophage differentiation|granulocyte colony-stimulating factor receptor binding|myeloid cell development|positive regulation of actin filament polymerization|cellular response to cytokine stimulus|granulocyte differentiation|extracellular region|negative regulation of neuron death|extracellular space|immune response|growth factor activity|positi…	mmu04630,mmu04151,mmu04060,mmu04640,mmu04657,mmu05144	Jak-STAT signaling pathway|PI3K-Akt signaling pathway|Cytokine-cytokine receptor interaction|Hematopoietic cell lineage|IL-17 signaling pathway|Malaria
Csf3r	3753.53	0.199705	10.2986	4.16031	2.05669	7.14603e-25	9.17968e-23	Up	11.923	10.0337	20.4824	11.5742	61.9524	57.4655	61.2527	64.4533	GeneID:12986,Genbank:XM_006502709.2,MGI:MGI:1339755	colony stimulating factor 3 receptor (granulocyte)		GO:0016020,GO:0016021,GO:0030593,GO:0045637,GO:0051916,GO:0004896,GO:0005515,GO:0007155	membrane|integral component of membrane|neutrophil chemotaxis|regulation of myeloid cell differentiation|granulocyte colony-stimulating factor binding|cytokine receptor activity|protein binding|cell adhesion	mmu04630,mmu04151,mmu04060,mmu04640,mmu05200	Jak-STAT signaling pathway|PI3K-Akt signaling pathway|Cytokine-cytokine receptor interaction|Hematopoietic cell lineage|Pathways in cancer
Cx3cl1	103.466	0.184328	6.16649	2.19871	1.13666	6.98206e-10	1.10729e-08	Up	1.27524	0.916686	0.894246	1.25779	2.61412	2.711	2.78714	2.15577	GeneID:20312,Genbank:NM_009142.3,MGI:MGI:1097153	chemokine (C-X3-C motif) ligand 1		GO:0005886,GO:0006935,GO:0006954,GO:0006955,GO:0007155,GO:0007186,GO:0008009,GO:0030593,GO:0031737,GO:0032914,GO:0009986,GO:0033622,GO:0042060,GO:0042995,GO:0043547,GO:0060055,GO:0045766,GO:0060080,GO:0045785,GO:0060326,GO:0045906,GO:0070098,GO:0070374,GO:0071346,GO:0071347,GO:0001774,GO:0071356,GO:0002052,GO:2001240,GO:0002523,GO:0002548,GO:0005125,GO:0005178,GO:0005576,GO:0005615,GO:0005737,GO:…	plasma membrane|chemotaxis|inflammatory response|immune response|cell adhesion|G-protein coupled receptor signaling pathway|chemokine activity|neutrophil chemotaxis|CX3C chemokine receptor binding|positive regulation of transforming growth factor beta1 production|cell surface|integrin activation|wound healing|cell projection|positive regulation of GTPase activity|angiogenesis involved in wound he…	mmu04668,mmu04060,mmu04062	TNF signaling pathway|Cytokine-cytokine receptor interaction|Chemokine signaling pathway
Cxcl1	95.0469	0.295369	13.1313	14.7086	3.87858	2.17889e-39	1.19956e-36	Up	0.671726	0.768183	0.98133	0.230047	10.7289	12.5402	8.42546	10.6457	GeneID:14825,Genbank:NM_008176.3,MGI:MGI:108068	chemokine (C-X-C motif) ligand 1		GO:0070965,GO:0008083,GO:0005125,GO:0090023,GO:0010765,GO:0005576,GO:1902035,GO:0030593,GO:0005615,GO:0006935,GO:0006952,GO:0032496,GO:0006954,GO:0032930,GO:0006955,GO:0042127,GO:0007186,GO:0043268,GO:0007204,GO:0002237,GO:0045236,GO:0008009,GO:0002526,GO:0070098,GO:0002690	positive regulation of neutrophil mediated killing of fungus|growth factor activity|cytokine activity|positive regulation of neutrophil chemotaxis|positive regulation of sodium ion transport|extracellular region|positive regulation of hematopoietic stem cell proliferation|neutrophil chemotaxis|extracellular space|chemotaxis|defense response|response to lipopolysaccharide|inflammatory response|pos…	mmu04668,mmu04060,mmu04621,mmu04657,mmu04062,mmu05132,mmu05134,mmu05167	TNF signaling pathway|Cytokine-cytokine receptor interaction|NOD-like receptor signaling pathway|IL-17 signaling pathway|Chemokine signaling pathway|Salmonella infection|Legionellosis|Kaposi's sarcoma-associated herpesvirus infection
Cxcl14	5.77221	0.882744	3.0812	6.58831	2.71991	0.00206169	0.00669074	Up	0.06173	0.0403396	0	0.0211408	0.189811	0.0830568	0.360623	0.243196	GeneID:57266,Genbank:XM_006517308.3,MGI:MGI:1888514	chemokine (C-X-C motif) ligand 14		GO:0005794,GO:0006955,GO:0007267,GO:0008009,GO:0045662,GO:0048839,GO:2000503,GO:0005125,GO:0005576,GO:0005615	Golgi apparatus|immune response|cell-cell signaling|chemokine activity|negative regulation of myoblast differentiation|inner ear development|positive regulation of natural killer cell chemotaxis|cytokine activity|extracellular region|extracellular space	mmu04060,mmu04062	Cytokine-cytokine receptor interaction|Chemokine signaling pathway
Cxcl2	45.4495	0.497103	8.15014	16.581	4.05146	3.63501e-16	1.56083e-14	Up	0.0987225	0.338696	0.407222	0.152143	3.99683	6.07695	5.75034	2.06843	GeneID:20310,Genbank:NM_009140.2,MGI:MGI:1340094	chemokine (C-X-C motif) ligand 2		GO:0030595,GO:0005576,GO:0032496,GO:0005615,GO:0042127,GO:0006935,GO:0006952,GO:0006954,GO:0045236,GO:0006955,GO:0070098,GO:0007186,GO:0070997,GO:0007204,GO:0090023,GO:0008009,GO:0002237,GO:0002690,GO:0030593,GO:0005125	leukocyte chemotaxis|extracellular region|response to lipopolysaccharide|extracellular space|regulation of cell proliferation|chemotaxis|defense response|inflammatory response|CXCR chemokine receptor binding|immune response|chemokine-mediated signaling pathway|G-protein coupled receptor signaling pathway|neuron death|positive regulation of cytosolic calcium ion concentration|positive regulation o…	mmu04064,mmu04668,mmu04060,mmu04621,mmu04657,mmu04062,mmu05132,mmu05134,mmu05167	NF-kappa B signaling pathway|TNF signaling pathway|Cytokine-cytokine receptor interaction|NOD-like receptor signaling pathway|IL-17 signaling pathway|Chemokine signaling pathway|Salmonella infection|Legionellosis|Kaposi's sarcoma-associated herpesvirus infection
Cxcl3	4.75177	1.24908	3.30365	17.4666	4.12652	0.00095435	0.00342521	Up	0	0.0514745	0.0541529	0	0.322939	0.794873	0.703784	0.169269	GeneID:330122,Genbank:NM_203320.3,MGI:MGI:3037818	chemokine (C-X-C motif) ligand 3		GO:0030593,GO:0005576,GO:0005615,GO:0032496,GO:0006935,GO:0006952,GO:0006954,GO:0042127,GO:0006955,GO:0045236,GO:0007186,GO:0070098,GO:0007204,GO:0090023,GO:0008009,GO:0002690,GO:0005125,GO:0005515	neutrophil chemotaxis|extracellular region|extracellular space|response to lipopolysaccharide|chemotaxis|defense response|inflammatory response|regulation of cell proliferation|immune response|CXCR chemokine receptor binding|G-protein coupled receptor signaling pathway|chemokine-mediated signaling pathway|positive regulation of cytosolic calcium ion concentration|positive regulation of neutrophil…	mmu04668,mmu04060,mmu04621,mmu04657,mmu04062,mmu05132,mmu05134,mmu05167	TNF signaling pathway|Cytokine-cytokine receptor interaction|NOD-like receptor signaling pathway|IL-17 signaling pathway|Chemokine signaling pathway|Salmonella infection|Legionellosis|Kaposi's sarcoma-associated herpesvirus infection
Cxcl5	97.4185	0.395072	6.06251	5.26023	2.39513	1.34017e-09	2.00375e-08	Up	0.968446	0.316432	1.86422	0.762829	4.46674	7.29696	6.38976	4.23159	GeneID:20311,Genbank:NM_009141.3,MGI:MGI:1096868	chemokine (C-X-C motif) ligand 5		GO:0061844,GO:0030593,GO:0005125,GO:0070098,GO:0031100,GO:0005576,GO:0070951,GO:0032496,GO:0005615,GO:0071222,GO:0006935,GO:0006952,GO:0006954,GO:0090023,GO:0032642,GO:0006955,GO:0042119,GO:0007186,GO:0042127,GO:0008009,GO:0001776,GO:0045236,GO:0001816,GO:0046427,GO:0010976,GO:0002690	antimicrobial humoral immune response mediated by antimicrobial peptide|neutrophil chemotaxis|cytokine activity|chemokine-mediated signaling pathway|animal organ regeneration|extracellular region|regulation of neutrophil mediated killing of gram-negative bacterium|response to lipopolysaccharide|extracellular space|cellular response to lipopolysaccharide|chemotaxis|defense response|inflammatory re…	mmu04060,mmu04657,mmu04062,mmu05323,mmu05133	Cytokine-cytokine receptor interaction|IL-17 signaling pathway|Chemokine signaling pathway|Rheumatoid arthritis|Pertussis
Cxcr1	31.023	0.481398	4.41717	4.36631	2.12642	1.00001e-05	6.22082e-05	Up	0.123619	0.0538552	0.354109	0.0846717	0.67575	0.803914	0.863776	0.590325	GeneID:227288,Genbank:XM_011238503.2,MGI:MGI:2448715	chemokine (C-X-C motif) receptor 1		GO:0005886,GO:0006935,GO:0007165,GO:0007166,GO:0007186,GO:0016020,GO:0016021,GO:0016494,GO:0019959,GO:0031623,GO:0004871,GO:0004918,GO:0004930	plasma membrane|chemotaxis|signal transduction|cell surface receptor signaling pathway|G-protein coupled receptor signaling pathway|membrane|integral component of membrane|C-X-C chemokine receptor activity|interleukin-8 binding|receptor internalization|signal transducer activity|interleukin-8 receptor activity|G-protein coupled receptor activity	mmu04072,mmu04060,mmu04144,mmu04062	Phospholipase D signaling pathway|Cytokine-cytokine receptor interaction|Endocytosis|Chemokine signaling pathway
Cxcr2	1255.94	0.175236	9.38582	3.1269	1.64473	6.24297e-21	4.78783e-19	Up	8.99809	8.30033	13.9892	9.38536	31.4024	30.6755	37.8992	38.323	GeneID:12765,Genbank:NM_009909.3,MGI:MGI:105303	chemokine (C-X-C motif) receptor 2		GO:0045766,GO:0019959,GO:0007186,GO:0004918,GO:0072173,GO:0030593,GO:0007200,GO:0090023,GO:0031623,GO:0007204,GO:0004930,GO:0033030,GO:0004950,GO:0005515,GO:0005622,GO:0008284,GO:0005886,GO:0042119,GO:0009986,GO:0006935,GO:0042629,GO:0010666,GO:0043066,GO:0016020,GO:0006968,GO:0002438,GO:0016021,GO:0007165,GO:0002690,GO:0043117,GO:0016494,GO:0007166,GO:0004871	positive regulation of angiogenesis|interleukin-8 binding|G-protein coupled receptor signaling pathway|interleukin-8 receptor activity|metanephric tubule morphogenesis|neutrophil chemotaxis|phospholipase C-activating G-protein coupled receptor signaling pathway|positive regulation of neutrophil chemotaxis|receptor internalization|positive regulation of cytosolic calcium ion concentration|G-protei…	mmu04072,mmu04060,mmu04144,mmu04062	Phospholipase D signaling pathway|Cytokine-cytokine receptor interaction|Endocytosis|Chemokine signaling pathway
Dfna5	53.5575	0.299316	5.07101	2.86361	1.51783	3.95707e-07	3.52184e-06	Up	0.311662	0.273341	0.642789	0.556147	1.37863	1.10903	1.4374	1.60384	GeneID:54722,Genbank:XM_006506402.3,MGI:MGI:1889850	deafness, autosomal dominant 5 (human)		GO:0098586,GO:0005886,GO:1901612,GO:0007605,GO:0008219,GO:0008285,GO:0012501,GO:0016020,GO:0043410,GO:2001244,GO:0060113,GO:0070265,GO:0070269,GO:0005546,GO:0071356,GO:0005737,GO:0005829	cellular response to virus|plasma membrane|cardiolipin binding|sensory perception of sound|cell death|negative regulation of cell proliferation|programmed cell death|membrane|positive regulation of MAPK cascade|positive regulation of intrinsic apoptotic signaling pathway|inner ear receptor cell differentiation|necrotic cell death|pyroptosis|phosphatidylinositol-4,5-bisphosphate binding|cellular r…
Dll4	220.192	0.241172	4.28922	2.04832	1.03444	1.79304e-05	0.000105737	Up	2.30811	2.21691	1.66134	2.65786	3.60411	7.09684	5.38182	3.34545	GeneID:54485,Genbank:NM_019454.3,MGI:MGI:1859388	delta-like 4 (Drosophila)		GO:0005112,GO:0005509,GO:0005515,GO:0005886,GO:0005887,GO:0007154,GO:0007219,GO:0043537,GO:0007275,GO:0044344,GO:0007399,GO:0045746,GO:0007601,GO:0045747,GO:0050767,GO:0050896,GO:0060579,GO:0061074,GO:0061314,GO:0072554,GO:0000122,GO:0001525,GO:0001569,GO:0001974,GO:0003208,GO:0003209,GO:0003222,GO:0003344,GO:0008285,GO:0010596,GO:0010628,GO:0010629,GO:0016020,GO:0016021,GO:0030154,GO:0090051,GO:…	Notch binding|calcium ion binding|protein binding|plasma membrane|integral component of plasma membrane|cell communication|Notch signaling pathway|negative regulation of blood vessel endothelial cell migration|multicellular organism development|cellular response to fibroblast growth factor stimulus|nervous system development|negative regulation of Notch signaling pathway|visual perception|positiv…	mmu04330,mmu04658,mmu05200,mmu05224,mmu01522	Notch signaling pathway|Th1 and Th2 cell differentiation|Pathways in cancer|Breast cancer|Endocrine resistance
Gdf15	194.501	0.149568	15.678	5.08039	2.34494	2.1376e-55	2.5347e-52	Up	2.24327	2.38526	2.62699	2.30476	12.6653	14.1578	11.6025	14.0941	GeneID:23886,Genbank:XM_011242304.2,MGI:MGI:1346047	growth differentiation factor 15		GO:1901741,GO:0005615,GO:0005634,GO:0005737,GO:0005794,GO:0008083,GO:0010862,GO:0030509,GO:0042981,GO:0043408,GO:0048468,GO:0005125,GO:0060395,GO:0005160,GO:0005576	positive regulation of myoblast fusion|extracellular space|nucleus|cytoplasm|Golgi apparatus|growth factor activity|positive regulation of pathway-restricted SMAD protein phosphorylation|BMP signaling pathway|regulation of apoptotic process|regulation of MAPK cascade|cell development|cytokine activity|SMAD protein signal transduction|transforming growth factor beta receptor binding|extracellular …
Hk2	606.544	0.186761	5.63291	2.07342	1.05201	1.77195e-08	2.15245e-07	Up	4.07804	3.11834	3.66998	3.80189	6.35677	10.3071	9.94599	6.12624	GeneID:15277,Genbank:XM_017321401.1,MGI:MGI:1315197	hexokinase 2		GO:1904925,GO:0016773,GO:0006006,GO:0003824,GO:1990830,GO:0019158,GO:0006096,GO:0004340,GO:2000378,GO:0035795,GO:0008152,GO:0004396,GO:0045766,GO:0005515,GO:0005524,GO:0008637,GO:0005536,GO:0046324,GO:0005739,GO:0046835,GO:0008865,GO:0016301,GO:0005741,GO:0000166,GO:0072655,GO:0016310,GO:0005829,GO:0001678,GO:0072656,GO:0016740,GO:0005975,GO:0002931	positive regulation of autophagy of mitochondrion in response to mitochondrial depolarization|phosphotransferase activity, alcohol group as acceptor|glucose metabolic process|catalytic activity|cellular response to leukemia inhibitory factor|mannokinase activity|glycolytic process|glucokinase activity|negative regulation of reactive oxygen species metabolic process|negative regulation of mitochon…	mmu00010,mmu00051,mmu00052,mmu00500,mmu00520,mmu00524,mmu04066,mmu04910,mmu04973,mmu05230,mmu04930	Glycolysis / Gluconeogenesis|Fructose and mannose metabolism|Galactose metabolism|Starch and sucrose metabolism|Amino sugar and nucleotide sugar metabolism|Neomycin, kanamycin and gentamicin biosynthesis|HIF-1 signaling pathway|Insulin signaling pathway|Carbohydrate digestion and absorption|Central carbon metabolism in cancer|Type II diabetes mellitus
Hnf1b	11.6796	0.576831	2.86767	3.14741	1.65416	0.00413503	0.0122958	Up	0.0326064	0.175789	0.0672493	0.0837507	0.3342	0.345487	0.386572	0.157654	GeneID:21410,Genbank:XM_006532794.2,MGI:MGI:98505	HNF1 homeobox B	Homeobox	GO:0003677,GO:0003700,GO:0003705,GO:0010628,GO:0005515,GO:0030073,GO:0005634,GO:0030111,GO:0030902,GO:0031018,GO:0032922,GO:0035565,GO:0045944,GO:0039020,GO:0046982,GO:0042663,GO:0042803,GO:0048557,GO:0048598,GO:0048754,GO:0048793,GO:0000122,GO:0072179,GO:0048806,GO:0000977,GO:0072181,GO:0050673,GO:0000987,GO:1900212,GO:0060261,GO:0001706,GO:0001714,GO:0001822,GO:0001826,GO:0001889,GO:0005654,GO:…	DNA binding|DNA binding transcription factor activity|transcription factor activity, RNA polymerase II distal enhancer sequence-specific binding|positive regulation of gene expression|protein binding|insulin secretion|nucleus|regulation of Wnt signaling pathway|hindbrain development|endocrine pancreas development|circadian regulation of gene expression|regulation of pronephros size|positive regul…	mmu04950	Maturity onset diabetes of the young
Il10	21.8634	0.496309	4.33623	4.44477	2.15211	1.44949e-05	8.70427e-05	Up	0.286529	0.36111	0.506533	0.126165	0.797128	1.61093	2.40533	1.3634	GeneID:16153,Genbank:NM_010548.2,MGI:MGI:96537	interleukin 10		GO:0005141,GO:0005576,GO:0005615,GO:0006954,GO:0006955,GO:0042832,GO:0008285,GO:0043032,GO:0010468,GO:0043066,GO:0030886,GO:0044130,GO:0045019,GO:0045348,GO:0045787,GO:1903034,GO:0045893,GO:1903208,GO:0045944,GO:1903672,GO:0050715,GO:1904057,GO:1904706,GO:2000352,GO:0001818,GO:0001938,GO:0002237,GO:0002740,GO:0002875,GO:0002904,GO:0005125,GO:0030889,GO:0032689,GO:0032695,GO:0032715,GO:0032720,GO:…	interleukin-10 receptor binding|extracellular region|extracellular space|inflammatory response|immune response|defense response to protozoan|negative regulation of cell proliferation|positive regulation of macrophage activation|regulation of gene expression|negative regulation of apoptotic process|negative regulation of myeloid dendritic cell activation|negative regulation of growth of symbiont i…	mmu04630,mmu04068,mmu04060,mmu04625,mmu04660,mmu04672,mmu05310,mmu05322,mmu05320,mmu05321,mmu05330,mmu05133,mmu05150,mmu05152,mmu05169,mmu05146,mmu05144,mmu05145,mmu05140,mmu05142,mmu05143	Jak-STAT signaling pathway|FoxO signaling pathway|Cytokine-cytokine receptor interaction|C-type lectin receptor signaling pathway|T cell receptor signaling pathway|Intestinal immune network for IgA production|Asthma|Systemic lupus erythematosus|Autoimmune thyroid disease|Inflammatiory bowel disease (IBD)|Allograft rejection|Pertussis|Staphylococcus aureus infection|Tuberculosis|Epstein-Barr virus…
Il12b	244.48	0.193375	12.9755	5.69274	2.50912	1.68595e-38	8.12152e-36	Up	1.19507	1.38063	1.65053	1.90753	7.48059	11.4782	10.1643	8.5298	GeneID:16160,Genbank:NM_001303244.1,MGI:MGI:96540	interleukin 12b		GO:0005125,GO:0005126,GO:0005143,GO:0005515,GO:0005576,GO:0005615,GO:0016477,GO:0019233,GO:0005737,GO:0030101,GO:0007050,GO:0032609,GO:0032693,GO:0032700,GO:0032725,GO:0035744,GO:0032729,GO:0042093,GO:0042102,GO:0042104,GO:0042164,GO:0001916,GO:0045519,GO:0002230,GO:0042509,GO:0045672,GO:0042531,GO:0002323,GO:0045785,GO:0002827,GO:0046982,GO:0048662,GO:0002860,GO:0050671,GO:0002862,GO:0004896,GO:…	cytokine activity|cytokine receptor binding|interleukin-12 receptor binding|protein binding|extracellular region|extracellular space|cell migration|sensory perception of pain|cytoplasm|natural killer cell activation|cell cycle arrest|interferon-gamma production|negative regulation of interleukin-10 production|negative regulation of interleukin-17 production|positive regulation of granulocyte macr…	mmu04630,mmu04060,mmu04620,mmu04622,mmu04625,mmu04658,mmu05200,mmu05205,mmu05321,mmu05330,mmu04940,mmu05133,mmu05134,mmu05152,mmu05162,mmu05164,mmu05168,mmu05146,mmu05145,mmu05140,mmu05142,mmu05143	Jak-STAT signaling pathway|Cytokine-cytokine receptor interaction|Toll-like receptor signaling pathway|RIG-I-like receptor signaling pathway|C-type lectin receptor signaling pathway|Th1 and Th2 cell differentiation|Pathways in cancer|Proteoglycans in cancer|Inflammatiory bowel disease (IBD)|Allograft rejection|Type I diabetes mellitus|Pertussis|Legionellosis|Tuberculosis|Measles|Influenza A|Herpe…
Il17rb	37.3978	0.287235	4.07132	2.24922	1.16943	4.67475e-05	0.000247039	Up	0.51876	0.610202	0.454716	0.772823	1.83438	1.28254	1.14983	1.4492	GeneID:50905,Genbank:NM_019583.3,MGI:MGI:1355292	interleukin 17 receptor B		GO:0005886,GO:0005887,GO:0009986,GO:0016020,GO:0016021,GO:0030368,GO:0050729,GO:2000664,GO:2000667,GO:0004896,GO:0005576,GO:0005737	plasma membrane|integral component of plasma membrane|cell surface|membrane|integral component of membrane|interleukin-17 receptor activity|positive regulation of inflammatory response|positive regulation of interleukin-5 secretion|positive regulation of interleukin-13 secretion|cytokine receptor activity|extracellular region|cytoplasm	mmu04060,mmu04657	Cytokine-cytokine receptor interaction|IL-17 signaling pathway
Il1a	251.999	0.128273	8.84168	2.19489	1.13415	9.42877e-19	5.63351e-17	Up	1.79871	2.03439	2.02351	1.93848	4.28022	5.05183	4.12365	5.0546	GeneID:16175,Genbank:XM_006498793.3,MGI:MGI:96542	interleukin 1 alpha		GO:0005737,GO:0005829,GO:0005886,GO:0006954,GO:0006955,GO:0008285,GO:0009986,GO:0043123,GO:0010575,GO:0045086,GO:0010628,GO:0010893,GO:0045766,GO:0045840,GO:0045944,GO:0046330,GO:2000391,GO:0046688,GO:0050714,GO:0001660,GO:0002248,GO:0005125,GO:0005149,GO:0005507,GO:0005576,GO:0005615,GO:0019221,GO:0031424,GO:0032308,GO:0032755,GO:0032874,GO:0032956,GO:0050715,GO:0034605,GO:0051781,GO:0035234,GO:…	cytoplasm|cytosol|plasma membrane|inflammatory response|immune response|negative regulation of cell proliferation|cell surface|positive regulation of I-kappaB kinase/NF-kappaB signaling|positive regulation of vascular endothelial growth factor production|positive regulation of interleukin-2 biosynthetic process|positive regulation of gene expression|positive regulation of steroid biosynthetic pro…	mmu04010,mmu04060,mmu04217,mmu04218,mmu04640,mmu04380,mmu05323,mmu05321,mmu05332,mmu05020,mmu05418,mmu04940,mmu04932,mmu04933,mmu05132,mmu05133,mmu05152,mmu05162,mmu05164,mmu05140	MAPK signaling pathway|Cytokine-cytokine receptor interaction|Necroptosis|Cellular senescence|Hematopoietic cell lineage|Osteoclast differentiation|Rheumatoid arthritis|Inflammatiory bowel disease (IBD)|Graft-versus-host disease|Prion diseases|Fluid shear stress and atherosclerosis|Type I diabetes mellitus|Non-alcoholic fatty liver disease (NAFLD)|AGE-RAGE signaling pathway in diabetic complicati…
Il1b	1855.82	0.213993	7.67304	3.12094	1.64198	1.67963e-14	5.50884e-13	Up	13.41	15.5204	27.2202	14.5868	52.8877	68.089	61.92	58.133	GeneID:16176,Genbank:XM_006498795.3,MGI:MGI:96543	interleukin 1 beta		GO:0070374,GO:0070487,GO:0071310,GO:0071407,GO:0005149,GO:0071639,GO:0005178,GO:0090023,GO:0005576,GO:0097192,GO:0005615,GO:1900745,GO:1901224,GO:0005737,GO:1903140,GO:0005764,GO:0010829,GO:0006954,GO:0010942,GO:0006955,GO:0014050,GO:0007204,GO:0019221,GO:0019904,GO:0030141,GO:0032725,GO:0030213,GO:0032729,GO:0030335,GO:0032755,GO:0030593,GO:0032757,GO:0032874,GO:0033092,GO:0000122,GO:0043407,GO:…	positive regulation of ERK1 and ERK2 cascade|monocyte aggregation|cellular response to organic substance|cellular response to organic cyclic compound|interleukin-1 receptor binding|positive regulation of monocyte chemotactic protein-1 production|integrin binding|positive regulation of neutrophil chemotaxis|extracellular region|extrinsic apoptotic signaling pathway in absence of ligand|extracellul…	mmu04010,mmu04064,mmu04668,mmu04060,mmu04217,mmu04640,mmu04620,mmu04621,mmu04623,mmu04625,mmu04659,mmu04657,mmu04750,mmu04380,mmu05323,mmu05321,mmu05332,mmu05010,mmu05020,mmu05418,mmu04940,mmu04932,mmu04933,mmu05132,mmu05133,mmu05134,mmu05152,mmu05162,mmu05164,mmu05168,mmu05146,mmu05144,mmu05140,mmu05142,mmu05143,mmu01523	MAPK signaling pathway|NF-kappa B signaling pathway|TNF signaling pathway|Cytokine-cytokine receptor interaction|Necroptosis|Hematopoietic cell lineage|Toll-like receptor signaling pathway|NOD-like receptor signaling pathway|Cytosolic DNA-sensing pathway|C-type lectin receptor signaling pathway|Th17 cell differentiation|IL-17 signaling pathway|Inflammatory mediator regulation of TRP channels|Oste…
Il1f9	223.108	0.300195	8.81431	6.25933	2.64601	1.20423e-18	7.13969e-17	Up	1.13603	1.7817	3.51451	1.30056	11.0449	12.905	14.8236	14.2289	GeneID:215257,Genbank:NM_153511.3,MGI:MGI:2449929	interleukin 1 family, member 9		GO:0005149,GO:0005576,GO:0005615,GO:0006954,GO:0006955,GO:0019221,GO:0032755,GO:0045087,GO:0045662,GO:1901740,GO:0001819,GO:0002376,GO:0005125	interleukin-1 receptor binding|extracellular region|extracellular space|inflammatory response|immune response|cytokine-mediated signaling pathway|positive regulation of interleukin-6 production|innate immune response|negative regulation of myoblast differentiation|negative regulation of myoblast fusion|positive regulation of cytokine production|immune system process|cytokine activity
Il1r2	241.793	0.223992	11.5052	5.96734	2.57709	1.2413e-30	3.41689e-28	Up	0.988212	0.703281	1.18659	0.806679	4.34285	6.47509	7.63386	5.30896	GeneID:16178,Genbank:XM_017317722.1,MGI:MGI:96546	interleukin 1 receptor, type II		GO:0005737,GO:0005886,GO:0010955,GO:0016020,GO:0016021,GO:0019966,GO:0050712,GO:1900016,GO:2000660,GO:0004908,GO:0004910,GO:0005576	cytoplasm|plasma membrane|negative regulation of protein processing|membrane|integral component of membrane|interleukin-1 binding|negative regulation of interleukin-1 alpha secretion|negative regulation of cytokine production involved in inflammatory response|negative regulation of interleukin-1-mediated signaling pathway|interleukin-1 receptor activity|interleukin-1, Type II, blocking receptor a…	mmu04060,mmu04640,mmu05202,mmu05215,mmu05418,mmu05166,mmu05146	Cytokine-cytokine receptor interaction|Hematopoietic cell lineage|Transcriptional misregulation in cancers|Prostate cancer|Fluid shear stress and atherosclerosis|HTLV-I infection|Amoebiasis
Il1rn	478.001	0.357372	7.38593	6.23125	2.63952	1.51391e-13	4.282e-12	Up	2.12542	1.93458	3.58124	2.1447	11.8453	21.4862	21.716	11.1329	GeneID:16181,Genbank:NM_031167.5,MGI:MGI:96547	interleukin 1 receptor antagonist		GO:0043507,GO:0007613,GO:0005149,GO:0045352,GO:0014050,GO:0045353,GO:0019221,GO:0005150,GO:0045837,GO:0005151,GO:0005152,GO:0005576,GO:0005615,GO:0019233,GO:0051384,GO:0030073,GO:0005737,GO:2000660,GO:0030336,GO:0006629,GO:0031982,GO:0006953,GO:0001660,GO:0034115,GO:0006954,GO:0043066,GO:0006955,GO:0005125	positive regulation of JUN kinase activity|memory|interleukin-1 receptor binding|interleukin-1 Type I receptor antagonist activity|negative regulation of glutamate secretion|interleukin-1 Type II receptor antagonist activity|cytokine-mediated signaling pathway|interleukin-1, Type I receptor binding|negative regulation of membrane potential|interleukin-1, Type II receptor binding|interleukin-1 rec…
Il23a	2.18751	1.37417	3.2999	23.1773	4.53464	0.000967187	0.00346323	Up	0	0	0	0	0.20159	0.198475	0.162213	0.169061	GeneID:83430,Genbank:NM_031252.2,MGI:MGI:1932410	interleukin 23, alpha subunit p19		GO:0005615,GO:0006954,GO:0006955,GO:0010536,GO:0032693,GO:0032725,GO:0032729,GO:0045519,GO:0032733,GO:0032735,GO:0032740,GO:0045672,GO:0045944,GO:0048771,GO:0050829,GO:0051135,GO:0051142,GO:0051607,GO:0001916,GO:0002230,GO:0002376,GO:0002827,GO:0005125,GO:0005515,GO:0005576,GO:0032760,GO:0032819,GO:0042098,GO:0042102,GO:0042104,GO:0042509,GO:0070743,GO:0042531,GO:0043382,GO:0045087,GO:0090023,GO:…	extracellular space|inflammatory response|immune response|positive regulation of activation of Janus kinase activity|negative regulation of interleukin-10 production|positive regulation of granulocyte macrophage colony-stimulating factor production|positive regulation of interferon-gamma production|interleukin-23 receptor binding|positive regulation of interleukin-10 production|positive regulatio…	mmu04630,mmu04060,mmu04625,mmu04659,mmu05200,mmu05323,mmu05321,mmu05133,mmu05152	Jak-STAT signaling pathway|Cytokine-cytokine receptor interaction|C-type lectin receptor signaling pathway|Th17 cell differentiation|Pathways in cancer|Rheumatoid arthritis|Inflammatiory bowel disease (IBD)|Pertussis|Tuberculosis
Il4i1	42.6791	0.345273	5.35308	3.60069	1.84828	8.64695e-08	8.98199e-07	Up	0.783462	0.460781	0.269309	0.40247	1.39188	2.37181	2.18078	1.45911	GeneID:14204,Genbank:NM_010215.3,MGI:MGI:109552	interleukin 4 induced 1		GO:0009072,GO:0001716,GO:0005764	aromatic amino acid family metabolic process|L-amino-acid oxidase activity|lysosome	mmu00250,mmu00270,mmu00280,mmu00350,mmu00360,mmu00380,mmu00400	Alanine, aspartate and glutamate metabolism|Cysteine and methionine metabolism|Valine, leucine and isoleucine degradation|Tyrosine metabolism|Phenylalanine metabolism|Tryptophan metabolism|Phenylalanine, tyrosine and tryptophan biosynthesis
Il6	17.3627	0.470758	5.03163	5.16469	2.36868	4.86328e-07	4.20457e-06	Up	0.281112	0.367405	0.241576	0.144409	1.77678	1.7966	1.20753	1.00681	GeneID:16193,Genbank:NM_031168.2,MGI:MGI:96559	interleukin 6		GO:0005138,GO:0005515,GO:0005576,GO:0005615,GO:0010628,GO:0005737,GO:0005896,GO:0010976,GO:0006469,GO:0019221,GO:0031018,GO:0031175,GO:0032722,GO:0043066,GO:0032755,GO:0043154,GO:0032966,GO:0043410,GO:0033138,GO:0045079,GO:0045188,GO:0045429,GO:0001781,GO:0046427,GO:0045454,GO:0046716,GO:0045630,GO:0046888,GO:0045666,GO:0002262,GO:0048635,GO:0002384,GO:0048661,GO:0002675,GO:0050679,GO:0005102,GO:…	interleukin-6 receptor binding|protein binding|extracellular region|extracellular space|positive regulation of gene expression|cytoplasm|interleukin-6 receptor complex|positive regulation of neuron projection development|negative regulation of protein kinase activity|cytokine-mediated signaling pathway|endocrine pancreas development|neuron projection development|positive regulation of chemokine p…	mmu04630,mmu04668,mmu04066,mmu04068,mmu04151,mmu04060,mmu04218,mmu04640,mmu04620,mmu04621,mmu04623,mmu04625,mmu04659,mmu04657,mmu04672,mmu05200,mmu05202,mmu05323,mmu05321,mmu05332,mmu05020,mmu05410,mmu04932,mmu04931,mmu04933,mmu05132,mmu05133,mmu05134,mmu05152,mmu05166,mmu05162,mmu05164,mmu05161,mmu05168,mmu05167,mmu05146,mmu05144,mmu05142,mmu05143,mmu01521,mmu01523	Jak-STAT signaling pathway|TNF signaling pathway|HIF-1 signaling pathway|FoxO signaling pathway|PI3K-Akt signaling pathway|Cytokine-cytokine receptor interaction|Cellular senescence|Hematopoietic cell lineage|Toll-like receptor signaling pathway|NOD-like receptor signaling pathway|Cytosolic DNA-sensing pathway|C-type lectin receptor signaling pathway|Th17 cell differentiation|IL-17 signaling path…
Jak3	2723.16	0.0752563	19.3906	2.74968	1.45926	9.26615e-84	4.76126e-80	Up	19.6428	16.8043	18.3264	20.0603	57.4344	58.607	53.3848	52.6016	GeneID:16453,Genbank:NM_010589.6,MGI:MGI:99928	Janus kinase 3		GO:0005524,GO:0005622,GO:0005737,GO:0005856,GO:0006468,GO:0006954,GO:0007167,GO:0030154,GO:0007169,GO:0030183,GO:0007204,GO:0007260,GO:0030218,GO:0031234,GO:0032693,GO:0032695,GO:0045944,GO:0035556,GO:0048535,GO:0035771,GO:0050868,GO:0038083,GO:0051770,GO:0051928,GO:0070232,GO:0070244,GO:0000166,GO:0070669,GO:0002250,GO:0070670,GO:0002376,GO:0002731,GO:0004672,GO:0004713,GO:0004715,GO:0005102,GO:…	ATP binding|intracellular|cytoplasm|cytoskeleton|protein phosphorylation|inflammatory response|enzyme linked receptor protein signaling pathway|cell differentiation|transmembrane receptor protein tyrosine kinase signaling pathway|B cell differentiation|positive regulation of cytosolic calcium ion concentration|tyrosine phosphorylation of STAT protein|erythrocyte differentiation|extrinsic componen…	mmu04630,mmu04151,mmu04217,mmu04550,mmu04658,mmu04659,mmu04062,mmu05200,mmu05203,mmu05223,mmu05340,mmu05166,mmu05162,mmu05169	Jak-STAT signaling pathway|PI3K-Akt signaling pathway|Necroptosis|Signaling pathways regulating pluripotency of stem cells|Th1 and Th2 cell differentiation|Th17 cell differentiation|Chemokine signaling pathway|Pathways in cancer|Viral carcinogenesis|Non-small cell lung cancer|Primary immunodeficiency|HTLV-I infection|Measles|Epstein-Barr virus infection
Junb	4048.81	0.101035	10.8531	2.13842	1.09655	1.92834e-27	3.58137e-25	Up	79.9258	67.4094	71.1266	76.6842	143.502	187.929	183.366	165.729	GeneID:16477,Genbank:NM_008416.3,MGI:MGI:96647	jun B proto-oncogene	TF_bZIP	GO:0001701,GO:0001829,GO:0003677,GO:0003690,GO:0003700,GO:0009987,GO:0003713,GO:0010033,GO:0005515,GO:0010941,GO:0005634,GO:0030316,GO:0032496,GO:0032870,GO:0033554,GO:0051726,GO:0033687,GO:0034097,GO:0060136,GO:0035976,GO:0060716,GO:0071277,GO:0000122,GO:0000790,GO:0000977,GO:0000978,GO:0000981,GO:0001077,GO:0001570,GO:0001649,GO:0005654,GO:0005667,GO:0006351,GO:0006355,GO:0006357,GO:0006366,GO:…	in utero embryonic development|trophectodermal cell differentiation|DNA binding|double-stranded DNA binding|DNA binding transcription factor activity|cellular process|transcription coactivator activity|response to organic substance|protein binding|regulation of cell death|nucleus|osteoclast differentiation|response to lipopolysaccharide|cellular response to hormone stimulus|cellular response to s…	mmu04668,mmu04380	TNF signaling pathway|Osteoclast differentiation
Mmp8	644.718	0.418725	5.7772	5.34822	2.41906	7.59549e-09	9.8556e-08	Up	3.09461	2.90524	8.13543	2.97793	21.5326	22.6513	27.3424	29.0588	GeneID:17394,Genbank:NM_008611.4,MGI:MGI:1202395	matrix metallopeptidase 8		GO:0005576,GO:0005578,GO:0005615,GO:0006508,GO:0008233,GO:0008237,GO:0008270,GO:0016787,GO:0030574,GO:0031012,GO:0004222,GO:0046872,GO:0004252,GO:0005509	extracellular region|proteinaceous extracellular matrix|extracellular space|proteolysis|peptidase activity|metallopeptidase activity|zinc ion binding|hydrolase activity|collagen catabolic process|extracellular matrix|metalloendopeptidase activity|metal ion binding|serine-type endopeptidase activity|calcium ion binding
Mmp9	1383.84	0.368869	3.4679	2.42705	1.2792	0.000524533	0.00202801	Up	10.8678	7.89331	21.5223	8.98428	31.3696	27.8853	34.9738	36.7715	GeneID:17395,Genbank:XM_006498861.2,MGI:MGI:97011	matrix metallopeptidase 9		GO:0004252,GO:0005576,GO:0005578,GO:0005615,GO:0006508,GO:0006979,GO:0007507,GO:0031012,GO:0007566,GO:0031915,GO:0007568,GO:0032991,GO:0008233,GO:0034614,GO:0042493,GO:0042802,GO:0043065,GO:0090200,GO:0043066,GO:1900122,GO:0043388,GO:1904707,GO:0044877,GO:2001243,GO:2001258,GO:2001268,GO:0001501,GO:0001503,GO:0001934,GO:0001968,GO:0002687,GO:0004175,GO:0004222,GO:0008237,GO:0008270,GO:0016787,GO:…	serine-type endopeptidase activity|extracellular region|proteinaceous extracellular matrix|extracellular space|proteolysis|response to oxidative stress|heart development|extracellular matrix|embryo implantation|positive regulation of synaptic plasticity|aging|protein-containing complex|peptidase activity|cellular response to reactive oxygen species|response to drug|identical protein binding|posit…	mmu04668,mmu04657,mmu04670,mmu04915,mmu04926,mmu05200,mmu05202,mmu05206,mmu05205,mmu05219,mmu05215,mmu05418,mmu05161,mmu01522	TNF signaling pathway|IL-17 signaling pathway|Leukocyte transendothelial migration|Estrogen signaling pathway|Relaxin signaling pathway|Pathways in cancer|Transcriptional misregulation in cancers|MicroRNAs in cancer|Proteoglycans in cancer|Bladder cancer|Prostate cancer|Fluid shear stress and atherosclerosis|Hepatitis B|Endocrine resistance
Myc	2680.57	0.15319	8.06114	2.35363	1.23488	7.55843e-16	3.13208e-14	Up	33.1802	40.1472	34.0095	32.5559	73.1093	103.124	106.823	72.4028	GeneID:17869,Genbank:NM_010849.4,MGI:MGI:97250	myelocytomatosis oncogene	bHLH	GO:0050910,GO:0051276,GO:0051782,GO:0051973,GO:0001077,GO:0060070,GO:0001658,GO:0060252,GO:0001783,GO:0060548,GO:0002053,GO:0070371,GO:0002082,GO:0070491,GO:0002904,GO:0070888,GO:0003677,GO:0005819,GO:0006006,GO:0003690,GO:0006338,GO:0003700,GO:0006351,GO:0006352,GO:0006355,GO:0008284,GO:0006366,GO:0006848,GO:0008630,GO:0006865,GO:0009314,GO:0010332,GO:0000122,GO:0032204,GO:0010468,GO:0032986,GO:…	detection of mechanical stimulus involved in sensory perception of sound|chromosome organization|negative regulation of cell division|positive regulation of telomerase activity|transcriptional activator activity, RNA polymerase II proximal promoter sequence-specific DNA binding|canonical Wnt signaling pathway|branching involved in ureteric bud morphogenesis|positive regulation of glial cell proli…	mmu04010,mmu04012,mmu04310,mmu04350,mmu04390,mmu04630,mmu04151,mmu04110,mmu04218,mmu04550,mmu04919,mmu05200,mmu05230,mmu05202,mmu05206,mmu05205,mmu05210,mmu05225,mmu05226,mmu05216,mmu05221,mmu05220,mmu05219,mmu05213,mmu05224,mmu05222,mmu05166,mmu05161,mmu05167,mmu05169	MAPK signaling pathway|ErbB signaling pathway|Wnt signaling pathway|TGF-beta signaling pathway|Hippo signaling pathway|Jak-STAT signaling pathway|PI3K-Akt signaling pathway|Cell cycle|Cellular senescence|Signaling pathways regulating pluripotency of stem cells|Thyroid hormone signaling pathway|Pathways in cancer|Central carbon metabolism in cancer|Transcriptional misregulation in cancers|MicroRNA…
Nfkbid	1546.02	0.117275	11.1666	2.47867	1.30957	5.93886e-29	1.38708e-26	Up	13.7659	11.2656	10.211	14.6395	33.5625	38.3481	31.2392	29.7954	GeneID:243910,Genbank:XM_011250573.2,MGI:MGI:3041243	nuclear factor of kappa light polypeptide gene enhancer in B cells inhibitor, delta		GO:0005634,GO:0006357,GO:0006954,GO:0032088,GO:0033085,GO:0043124,GO:0051059,GO:0070245,GO:0003712,GO:0005515	nucleus|regulation of transcription by RNA polymerase II|inflammatory response|negative regulation of NF-kappaB transcription factor activity|negative regulation of T cell differentiation in thymus|negative regulation of I-kappaB kinase/NF-kappaB signaling|NF-kappaB binding|positive regulation of thymocyte apoptotic process|transcription cofactor activity|protein binding
Nfkbiz	1500.93	0.126514	17.8699	4.79257	2.2608	2.0219e-71	7.7919e-68	Up	7.76095	6.13463	6.93715	7.29389	31.3945	43.7906	37.7454	32.3777	GeneID:80859,Genbank:NM_001159395.1,MGI:MGI:1931595	nuclear factor of kappa light polypeptide gene enhancer in B cells inhibitor, zeta		GO:0005634,GO:0006351,GO:0006355,GO:0006357,GO:0006954,GO:0016607,GO:0036464,GO:0003712,GO:0005515	nucleus|transcription, DNA-templated|regulation of transcription, DNA-templated|regulation of transcription by RNA polymerase II|inflammatory response|nuclear speck|cytoplasmic ribonucleoprotein granule|transcription cofactor activity|protein binding	mmu05202	Transcriptional misregulation in cancers
Nlrp12	161.206	0.258986	8.24357	4.39228	2.13497	1.67147e-16	7.42526e-15	Up	0.501535	0.333597	0.84968	0.404866	2.30404	2.19614	2.80683	2.67514	GeneID:378425,Genbank:XM_006540131.3,MGI:MGI:2676630	NLR family, pyrin domain containing 12		GO:0010468,GO:0023052,GO:0031953,GO:0032088,GO:0035556,GO:0036336,GO:0050711,GO:0043122,GO:0050727,GO:0050728,GO:0043124,GO:0050777,GO:0070373,GO:0071345,GO:1901223,GO:1901224,GO:0000166,GO:0001817,GO:0005515,GO:0005524,GO:0005634,GO:0005737,GO:0006954,GO:0009968,GO:0043281,GO:0045087,GO:0045345,GO:0045409,GO:0045751,GO:0050710	regulation of gene expression|signaling|negative regulation of protein autophosphorylation|negative regulation of NF-kappaB transcription factor activity|intracellular signal transduction|dendritic cell migration|negative regulation of interleukin-1 secretion|regulation of I-kappaB kinase/NF-kappaB signaling|regulation of inflammatory response|negative regulation of inflammatory response|negative…	mmu04621	NOD-like receptor signaling pathway
Nlrp3	386.86	0.110335	11.6426	2.43613	1.28459	2.5029e-31	7.41967e-29	Up	2.98722	2.50802	2.94657	3.06911	7.21508	8.27005	7.64548	7.11703	GeneID:216799,Genbank:XM_006532857.1,MGI:MGI:2653833	NLR family, pyrin domain containing 3		GO:0005634,GO:0005737,GO:0005783,GO:0006351,GO:0006355,GO:0032754,GO:0006919,GO:0035556,GO:0006954,GO:0042802,GO:0043122,GO:0043280,GO:0043565,GO:0050728,GO:0044546,GO:0045087,GO:0050777,GO:0050830,GO:0051092,GO:0051607,GO:0061702,GO:0000166,GO:0071222,GO:0001817,GO:0071224,GO:0002374,GO:0072559,GO:0002376,GO:0002674,GO:0002830,GO:0005515,GO:0005524,GO:0005576,GO:0008134,GO:0009617,GO:0010468,GO:…	nucleus|cytoplasm|endoplasmic reticulum|transcription, DNA-templated|regulation of transcription, DNA-templated|positive regulation of interleukin-5 production|activation of cysteine-type endopeptidase activity involved in apoptotic process|intracellular signal transduction|inflammatory response|identical protein binding|regulation of I-kappaB kinase/NF-kappaB signaling|positive regulation of cys…	mmu04217,mmu04621,mmu04625,mmu05133,mmu05164	Necroptosis|NOD-like receptor signaling pathway|C-type lectin receptor signaling pathway|Pertussis|Influenza A
Saa3	196.537	0.962795	4.20653	16.5646	4.05003	2.59316e-05	0.000146854	Up	1.00675	0.493419	5.29474	1.86182	13.5174	60.1425	74.0012	9.51901	GeneID:20210,Genbank:NM_011315.3,MGI:MGI:98223	serum amyloid A 3		GO:0006953,GO:0007252,GO:0034364,GO:0035634,GO:0035662,GO:0042056,GO:0060326,GO:0071347,GO:0005576,GO:0005615	acute-phase response|I-kappaB phosphorylation|high-density lipoprotein particle|response to stilbenoid|Toll-like receptor 4 binding|chemoattractant activity|cell chemotaxis|cellular response to interleukin-1|extracellular region|extracellular space
Sox9	37.6234	0.295078	4.98551	2.77236	1.47112	6.17987e-07	5.22273e-06	Up	0.283666	0.328613	0.199449	0.198711	0.687213	0.689606	0.957077	0.692699	GeneID:20682,Genbank:NM_011448.4,MGI:MGI:98371	SRY (sex determining region Y)-box 9	HMG	GO:0045732,GO:0045892,GO:0001502,GO:0045893,GO:0001503,GO:0001658,GO:0001708,GO:0060018,GO:0045944,GO:0001837,GO:0060041,GO:0001894,GO:0060174,GO:0001934,GO:0060221,GO:0003682,GO:0060350,GO:0003700,GO:0001942,GO:0060441,GO:0002053,GO:0065003,GO:0060487,GO:0003705,GO:0070168,GO:0060512,GO:0070371,GO:0060517,GO:0004672,GO:0070384,GO:0007173,GO:0005515,GO:0071260,GO:0007219,GO:0005634,GO:0071300,GO:…	positive regulation of protein catabolic process|negative regulation of transcription, DNA-templated|cartilage condensation|positive regulation of transcription, DNA-templated|ossification|branching involved in ureteric bud morphogenesis|cell fate specification|astrocyte fate commitment|positive regulation of transcription by RNA polymerase II|epithelial to mesenchymal transition|retina developme…	mmu04024	cAMP signaling pathway
Tlr2	824.007	0.0903368	13.5655	2.3383	1.22546	6.4172e-42	4.94605e-39	Up	9.92224	7.90026	7.50353	8.54885	20.9284	22.4143	21.4453	20.5739	GeneID:24088,Genbank:XM_006501460.3,MGI:MGI:1346060	toll-like receptor 2		GO:1901224,GO:1904417,GO:1904469,GO:0002687,GO:2000484,GO:0002730,GO:0002752,GO:0002755,GO:0005515,GO:0005737,GO:0005794,GO:0014005,GO:0005886,GO:0016020,GO:0016021,GO:0006691,GO:0030177,GO:0030837,GO:0031226,GO:0032741,GO:0031410,GO:0032755,GO:0032289,GO:0032493,GO:0032757,GO:0032760,GO:0001530,GO:0042834,GO:0034123,GO:0001774,GO:0042892,GO:0034134,GO:0001775,GO:0042995,GO:0035325,GO:0002224,GO:…	positive regulation of NIK/NF-kappaB signaling|positive regulation of xenophagy|positive regulation of tumor necrosis factor secretion|positive regulation of leukocyte migration|positive regulation of interleukin-8 secretion|regulation of dendritic cell cytokine production|cell surface pattern recognition receptor signaling pathway|MyD88-dependent toll-like receptor signaling pathway|protein bind…	mmu04151,mmu04145,mmu04620,mmu05205,mmu05323,mmu05321,mmu05134,mmu05152,mmu05162,mmu05161,mmu05168,mmu05146,mmu05144,mmu05145,mmu05140,mmu05142	PI3K-Akt signaling pathway|Phagosome|Toll-like receptor signaling pathway|Proteoglycans in cancer|Rheumatoid arthritis|Inflammatiory bowel disease (IBD)|Legionellosis|Tuberculosis|Measles|Hepatitis B|Herpes simplex infection|Amoebiasis|Malaria|Toxoplasmosis|Leishmaniasis|Chagas disease (American trypanosomiasis)
Tnf	383.769	0.176239	10.5055	3.60868	1.85147	8.15229e-26	1.19683e-23	Up	5.30378	4.69169	4.80241	6.44598	18.8607	26.1731	22.0047	15.3934	GeneID:21926,Genbank:NM_001278601.1,MGI:MGI:104798	tumor necrosis factor		GO:0045121,GO:0045123,GO:0045416,GO:0045429,GO:0001932,GO:0045662,GO:0001934,GO:0045668,GO:0001937,GO:0045670,GO:0002020,GO:0045994,GO:0045672,GO:0046325,GO:0045732,GO:0002037,GO:0045760,GO:0002439,GO:0046330,GO:0005622,GO:0002740,GO:0005886,GO:0002876,GO:0048661,GO:0005887,GO:0002925,GO:0050708,GO:0051091,GO:0050715,GO:0006006,GO:0051092,GO:0050727,GO:0006915,GO:0051222,GO:0050729,GO:0006919,GO:…	membrane raft|cellular extravasation|positive regulation of interleukin-8 biosynthetic process|positive regulation of nitric oxide biosynthetic process|regulation of protein phosphorylation|negative regulation of myoblast differentiation|positive regulation of protein phosphorylation|negative regulation of osteoblast differentiation|negative regulation of endothelial cell proliferation|regulation…	mmu04010,mmu04350,mmu04064,mmu04668,mmu04071,mmu04150,mmu04060,mmu04210,mmu04217,mmu04640,mmu04620,mmu04621,mmu04622,mmu04625,mmu04650,mmu04612,mmu04660,mmu04657,mmu04664,mmu04920,mmu04380,mmu05205,mmu05310,mmu05322,mmu05323,mmu05321,mmu05330,mmu05332,mmu05010,mmu05014,mmu05418,mmu05410,mmu05414,mmu04930,mmu04940,mmu04932,mmu04931,mmu04933,mmu05133,mmu05134,mmu05152,mmu05166,mmu05164,mmu05161,mmu…	MAPK signaling pathway|TGF-beta signaling pathway|NF-kappa B signaling pathway|TNF signaling pathway|Sphingolipid signaling pathway|mTOR signaling pathway|Cytokine-cytokine receptor interaction|Apoptosis|Necroptosis|Hematopoietic cell lineage|Toll-like receptor signaling pathway|NOD-like receptor signaling pathway|RIG-I-like receptor signaling pathway|C-type lectin receptor signaling pathway|Natu…
Wnt10b	42.2063	0.327837	5.97624	3.88854	1.95923	2.2835e-09	3.25325e-08	Up	0.344892	0.322705	0.0969988	0.306026	0.915879	1.15484	1.38991	1.01065	GeneID:22410,Genbank:XM_006520892.3,MGI:MGI:108061	wingless-type MMTV integration site family, member 10B		GO:0007050,GO:0007165,GO:0007224,GO:0007267,GO:0007275,GO:0008284,GO:0009887,GO:0045598,GO:0010971,GO:0045599,GO:0014835,GO:0016055,GO:0045669,GO:0045778,GO:0045899,GO:0061196,GO:0045944,GO:0071310,GO:0071320,GO:0048641,GO:0071374,GO:0071407,GO:0071425,GO:0000086,GO:0090263,GO:0000122,GO:0005102,GO:0005109,GO:0005576,GO:0005578,GO:0005615,GO:0006357,GO:0006629,GO:0030182,GO:0030501,GO:0030858,GO:…	cell cycle arrest|signal transduction|smoothened signaling pathway|cell-cell signaling|multicellular organism development|positive regulation of cell proliferation|animal organ morphogenesis|regulation of fat cell differentiation|positive regulation of G2/M transition of mitotic cell cycle|negative regulation of fat cell differentiation|myoblast differentiation involved in skeletal muscle regener…	mmu04310,mmu04390,mmu04150,mmu04550,mmu04916,mmu05200,mmu05205,mmu05225,mmu05226,mmu05217,mmu05224,mmu04934,mmu05166,mmu05165	Wnt signaling pathway|Hippo signaling pathway|mTOR signaling pathway|Signaling pathways regulating pluripotency of stem cells|Melanogenesis|Pathways in cancer|Proteoglycans in cancer|Hepatocellular carcinoma|Gastric cancer|Basal cell carcinoma|Breast cancer|Cushing's syndrome|HTLV-I infection|Human papillomavirus infection
Gzma	721.012	0.147448	-9.71808	0.370382	-1.43291	2.52491e-22	2.37326e-20	Down	53.5191	58.1903	76.4755	62.618	26.9592	26.174	26.1749	21.3923	GeneID:14938,Genbank:NM_010370.2,MGI:MGI:109266	granzyme A		GO:0051354,GO:0006508,GO:0051603,GO:0006915,GO:0008233,GO:0008236,GO:0016787,GO:0019835,GO:0030141,GO:0032078,GO:0042803,GO:0043065,GO:0004252,GO:0043392,GO:0005576,GO:0005634	negative regulation of oxidoreductase activity|proteolysis|proteolysis involved in cellular protein catabolic process|apoptotic process|peptidase activity|serine-type peptidase activity|hydrolase activity|cytolysis|secretory granule|negative regulation of endodeoxyribonuclease activity|protein homodimerization activity|positive regulation of apoptotic process|serine-type endopeptidase activity|ne…	mmu04080	Neuroactive ligand-receptor interaction
Igf1	1015.04	0.104386	-11.005	0.451008	-1.14878	3.61326e-28	7.62992e-26	Down	8.28111	8.62009	7.95923	9.59414	4.21181	3.52188	4.13322	4.91927	GeneID:16000,Genbank:NM_001314010.1,MGI:MGI:96432	insulin-like growth factor 1		GO:0045944,GO:0046326,GO:0046579,GO:0046628,GO:0005158,GO:0048009,GO:0005159,GO:0048015,GO:0050821,GO:0048146,GO:0050974,GO:0048286,GO:0005178,GO:0051246,GO:0005179,GO:0051450,GO:0007399,GO:0051897,GO:0007608,GO:0005496,GO:0051924,GO:0007613,GO:0005515,GO:0060252,GO:0007623,GO:0061051,GO:0060283,GO:0008083,GO:0070371,GO:0060426,GO:0008283,GO:0070373,GO:0008284,GO:0070382,GO:0010629,GO:0070886,GO:…	positive regulation of transcription by RNA polymerase II|positive regulation of glucose import|positive regulation of Ras protein signal transduction|positive regulation of insulin receptor signaling pathway|insulin receptor binding|insulin-like growth factor receptor signaling pathway|insulin-like growth factor receptor binding|phosphatidylinositol-mediated signaling|protein stabilization|posit…	mmu04014,mmu04015,mmu04010,mmu04066,mmu04068,mmu04151,mmu04152,mmu04150,mmu04114,mmu04115,mmu04510,mmu04550,mmu04913,mmu04914,mmu04960,mmu04730,mmu04750,mmu04211,mmu04213,mmu05200,mmu05202,mmu05205,mmu05214,mmu05218,mmu05215,mmu05224,mmu05410,mmu05414,mmu01521,mmu01522	Ras signaling pathway|Rap1 signaling pathway|MAPK signaling pathway|HIF-1 signaling pathway|FoxO signaling pathway|PI3K-Akt signaling pathway|AMPK signaling pathway|mTOR signaling pathway|Oocyte meiosis|p53 signaling pathway|Focal adhesion|Signaling pathways regulating pluripotency of stem cells|Ovarian Steroidogenesis|Progesterone-mediated oocyte maturation|Aldosterone-regulated sodium reabsorpt…
Mki67	7692.18	0.496397	-3.40731	0.309631	-1.69138	0.00065607	0.00246787	Down	26.5466	60.2781	105.504	47.798	30.2888	14.9371	15.9145	20.7643	GeneID:17345,Genbank:XM_006507413.3,MGI:MGI:106035	antigen identified by monoclonal antibody Ki 67		GO:0008283,GO:0000793,GO:0016604,GO:0003677,GO:0051321,GO:0005524,GO:0005634,GO:0005694,GO:0005730,GO:0051983,GO:0072574,GO:0005737,GO:1902275,GO:0007049,GO:1990705,GO:0007088,GO:0000166,GO:0008022,GO:0000775	cell proliferation|condensed chromosome|nuclear body|DNA binding|meiotic cell cycle|ATP binding|nucleus|chromosome|nucleolus|regulation of chromosome segregation|hepatocyte proliferation|cytoplasm|regulation of chromatin organization|cell cycle|cholangiocyte proliferation|regulation of mitotic nuclear division|nucleotide binding|protein C-terminus binding|chromosome, centromeric region
Acsl6	40.4403	0.63035	-6.27331	0.0645079	-3.95438	3.5345e-10	5.9222e-09	Down	0.152303	0.707167	0.975418	0.518847	0.0410796	0.00808898	0.0247916	0.0947405	GeneID:216739,Genbank:NM_001033598.1,MGI:MGI:894291	acyl-CoA synthetase long-chain family member 6		GO:0019899,GO:0008152,GO:0004467,GO:0042803,GO:0008654,GO:0043231,GO:0010747,GO:0005515,GO:0102391,GO:0005524,GO:0005634,GO:0005739,GO:0005741,GO:0010867,GO:0005777,GO:0010976,GO:0005783,GO:0015908,GO:0006629,GO:0016020,GO:0006631,GO:0000166,GO:0016021,GO:0006641,GO:0001676,GO:0016874,GO:0007405,GO:0003824	enzyme binding|metabolic process|long-chain fatty acid-CoA ligase activity|protein homodimerization activity|phospholipid biosynthetic process|intracellular membrane-bounded organelle|positive regulation of plasma membrane long-chain fatty acid transport|protein binding|decanoate-CoA ligase activity|ATP binding|nucleus|mitochondrion|mitochondrial outer membrane|positive regulation of triglyceride…	mmu00061,mmu00071,mmu04146,mmu04216,mmu04920,mmu03320,mmu04714	Fatty acid biosynthesis|Fatty acid degradation|Peroxisome|Ferroptosis|Adipocytokine signaling pathway|PPAR signaling pathway|Thermogenesis
Casp3	1174.73	0.184607	-6.65855	0.426549	-1.22922	2.76538e-11	5.66114e-10	Down	23.1733	34.3003	43.5646	28.6658	15.1786	13.9655	14.559	16.6281	GeneID:12367,Genbank:NM_001284409.1,MGI:MGI:107739	caspase 3		GO:0005634,GO:0005737,GO:0005829,GO:0006508,GO:0008234,GO:0006915,GO:0008627,GO:0009411,GO:0009611,GO:0009749,GO:0042542,GO:0010033,GO:0043029,GO:0016005,GO:0043065,GO:0016485,GO:0043066,GO:0043525,GO:0044877,GO:0001782,GO:0097153,GO:0045121,GO:0002020,GO:0045165,GO:0004190,GO:0097194,GO:0045736,GO:0004197,GO:0004861,GO:0097200,GO:0005123,GO:0005515,GO:0006974,GO:0007507,GO:0007605,GO:0007611,GO:…	nucleus|cytoplasm|cytosol|proteolysis|cysteine-type peptidase activity|apoptotic process|intrinsic apoptotic signaling pathway in response to osmotic stress|response to UV|response to wounding|response to glucose|response to hydrogen peroxide|response to organic substance|T cell homeostasis|phospholipase A2 activator activity|positive regulation of apoptotic process|protein processing|negative re…	mmu04010,mmu04668,mmu04210,mmu04215,mmu04115,mmu04650,mmu04657,mmu04726,mmu05200,mmu05206,mmu05205,mmu05203,mmu05210,mmu05222,mmu05010,mmu05012,mmu05014,mmu05016,mmu05416,mmu04932,mmu04933,mmu05133,mmu05134,mmu05152,mmu05161,mmu05168,mmu05167,mmu05165,mmu05146,mmu05145,mmu01524	MAPK signaling pathway|TNF signaling pathway|Apoptosis|Apoptosis - multiple species|p53 signaling pathway|Natural killer cell mediated cytotoxicity|IL-17 signaling pathway|Serotonergic synapse|Pathways in cancer|MicroRNAs in cancer|Proteoglycans in cancer|Viral carcinogenesis|Colorectal cancer|Small cell lung cancer|Alzheimer's disease|Parkinson's disease|Amyotrophic lateral sclerosis (ALS)|Hunti…
Cdk1	837.528	0.389063	-5.08455	0.253804	-1.97821	3.68494e-07	3.30636e-06	Down	12.3926	24.2218	39.6109	20.5292	8.25712	5.73406	6.07	6.88861	GeneID:12534,Genbank:NM_007659.3,MGI:MGI:88351	cyclin-dependent kinase 1		GO:0005515,GO:0005524,GO:0005634,GO:0005737,GO:0005739,GO:0007346,GO:0005759,GO:0007569,GO:0008283,GO:0005813,GO:0008353,GO:0010243,GO:0010468,GO:0010628,GO:0033160,GO:0010971,GO:0034501,GO:0016301,GO:0035173,GO:0016310,GO:0043066,GO:0044772,GO:0045471,GO:0000166,GO:0045740,GO:0000226,GO:0045931,GO:0000307,GO:0051301,GO:0003682,GO:0004672,GO:0004674,GO:0004693,GO:0005829,GO:0005856,GO:0005876,GO:…	protein binding|ATP binding|nucleus|cytoplasm|mitochondrion|regulation of mitotic cell cycle|mitochondrial matrix|cell aging|cell proliferation|centrosome|RNA polymerase II carboxy-terminal domain kinase activity|response to organonitrogen compound|regulation of gene expression|positive regulation of gene expression|positive regulation of protein import into nucleus, translocation|positive regula…	mmu04110,mmu04114,mmu04115,mmu04218,mmu04540,mmu04914,mmu05203,mmu05168,mmu05169	Cell cycle|Oocyte meiosis|p53 signaling pathway|Cellular senescence|Gap junction|Progesterone-mediated oocyte maturation|Viral carcinogenesis|Herpes simplex infection|Epstein-Barr virus infection
Cdkn2c	572.676	0.220664	-5.37743	0.439335	-1.18661	7.55553e-08	7.95007e-07	Down	12.4332	17.281	26.5973	17.2109	9.89807	6.91976	9.05075	9.38189	GeneID:12580,Genbank:NM_001301368.1,MGI:MGI:105388	cyclin-dependent kinase inhibitor 2C (p18, inhibits CDK4)		GO:0045736,GO:0004861,GO:0005634,GO:0005737,GO:0007049,GO:0007050,GO:0008285,GO:0019901,GO:0000079,GO:0030308,GO:0000082,GO:0042326	negative regulation of cyclin-dependent protein serine/threonine kinase activity|cyclin-dependent protein serine/threonine kinase inhibitor activity|nucleus|cytoplasm|cell cycle|cell cycle arrest|negative regulation of cell proliferation|protein kinase binding|regulation of cyclin-dependent protein serine/threonine kinase activity|negative regulation of cell growth|G1/S transition of mitotic cell…	mmu04110,mmu05202,mmu04934,mmu05166,mmu01522	Cell cycle|Transcriptional misregulation in cancers|Cushing's syndrome|HTLV-I infection|Endocrine resistance
Cdkn3	167.343	0.479704	-5.02868	0.187859	-2.41228	4.9388e-07	4.2603e-06	Down	6.6072	16.0736	29.7937	12.8361	3.2629	2.90941	3.59155	3.74319	GeneID:72391,Genbank:XM_006519594.3,MGI:MGI:1919641	cyclin-dependent kinase inhibitor 3		GO:0016787,GO:0004722,GO:0016791,GO:0004725,GO:0048471,GO:0005515,GO:0005634,GO:0005737,GO:0005829,GO:0006974,GO:0007049,GO:0007050,GO:0000082,GO:0008138,GO:0004721,GO:0016311	hydrolase activity|protein serine/threonine phosphatase activity|phosphatase activity|protein tyrosine phosphatase activity|perinuclear region of cytoplasm|protein binding|nucleus|cytoplasm|cytosol|cellular response to DNA damage stimulus|cell cycle|cell cycle arrest|G1/S transition of mitotic cell cycle|protein tyrosine/serine/threonine phosphatase activity|phosphoprotein phosphatase activity|de…
Gpx4	3564.88	0.129192	-7.87093	0.494191	-1.01686	3.52016e-15	1.29198e-13	Down	172.135	210.956	240.678	180.128	102.741	106.022	109.291	113.535	GeneID:625249,Genbank:NM_008162.3,MGI:MGI:104767	glutathione peroxidase 4		GO:0051258,GO:0007283,GO:0005634,GO:0055114,GO:0005635,GO:0110076,GO:0008430,GO:0005654,GO:0005737,GO:0005739,GO:0016491,GO:0005743,GO:0032991,GO:0005829,GO:0042802,GO:0006325,GO:0047066,GO:0006749,GO:0004601,GO:0006979,GO:0004602,GO:0050727,GO:0007275	protein polymerization|spermatogenesis|nucleus|oxidation-reduction process|nuclear envelope|negative regulation of ferroptosis|selenium binding|nucleoplasm|cytoplasm|mitochondrion|oxidoreductase activity|mitochondrial inner membrane|protein-containing complex|cytosol|identical protein binding|chromatin organization|phospholipid-hydroperoxide glutathione peroxidase activity|glutathione metabolic p…	mmu00480,mmu04216	Glutathione metabolism|Ferroptosis
Gzma	721.012	0.147448	-9.71808	0.370382	-1.43291	2.52491e-22	2.37326e-20	Down	53.5191	58.1903	76.4755	62.618	26.9592	26.174	26.1749	21.3923	GeneID:14938,Genbank:NM_010370.2,MGI:MGI:109266	granzyme A		GO:0051354,GO:0006508,GO:0051603,GO:0006915,GO:0008233,GO:0008236,GO:0016787,GO:0019835,GO:0030141,GO:0032078,GO:0042803,GO:0043065,GO:0004252,GO:0043392,GO:0005576,GO:0005634	negative regulation of oxidoreductase activity|proteolysis|proteolysis involved in cellular protein catabolic process|apoptotic process|peptidase activity|serine-type peptidase activity|hydrolase activity|cytolysis|secretory granule|negative regulation of endodeoxyribonuclease activity|protein homodimerization activity|positive regulation of apoptotic process|serine-type endopeptidase activity|ne…	mmu04080	Neuroactive ligand-receptor interaction
Gzmk	43.7665	0.406289	-5.43154	0.216618	-2.20678	5.58688e-08	6.05213e-07	Down	3.37489	3.0435	8.07425	4.36893	0.830182	1.5666	1.25254	0.797758	GeneID:14945,Genbank:NM_008196.1,MGI:MGI:1298232	granzyme K		GO:0008236,GO:0016787,GO:0030141,GO:0043065,GO:0051354,GO:0004252,GO:0006508,GO:0008233	serine-type peptidase activity|hydrolase activity|secretory granule|positive regulation of apoptotic process|negative regulation of oxidoreductase activity|serine-type endopeptidase activity|proteolysis|peptidase activity
Lgr5	16.5585	0.449345	-2.6032	0.444503	-1.16974	0.00923573	0.0246783	Down	0.317731	0.300325	0.18723	0.221514	0.186091	0.103058	0.152081	0.0487698	GeneID:14160,Genbank:NM_010195.2,MGI:MGI:1341817	leucine rich repeat containing G protein coupled receptor 5		GO:0048839,GO:0004888,GO:0090263,GO:0004930,GO:0005794,GO:0005886,GO:0005887,GO:0007165,GO:0007186,GO:2001013,GO:0009994,GO:0016020,GO:0016021,GO:0016500,GO:0001942,GO:0032588,GO:0004871,GO:0042127	inner ear development|transmembrane signaling receptor activity|positive regulation of canonical Wnt signaling pathway|G-protein coupled receptor activity|Golgi apparatus|plasma membrane|integral component of plasma membrane|signal transduction|G-protein coupled receptor signaling pathway|epithelial cell proliferation involved in renal tubule morphogenesis|oocyte differentiation|membrane|integral…
Rad51	276.558	0.2598	-3.95414	0.490633	-1.02728	7.68101e-05	0.000382068	Down	5.8759	9.53415	13.8206	6.78197	4.12606	4.41555	5.31011	5.48058	GeneID:19361,Genbank:NM_011234.4,MGI:MGI:97890	RAD51 recombinase		GO:0000730,GO:0000784,GO:0000785,GO:0000790,GO:0000793,GO:0004520,GO:0000794,GO:0005515,GO:0000795,GO:0005524,GO:0005634,GO:0005654,GO:0007131,GO:0005657,GO:0005730,GO:0008022,GO:0005737,GO:0008094,GO:0010212,GO:0010569,GO:0010833,GO:0000150,GO:0051260,GO:0016605,GO:0000166,GO:0051321,GO:0031297,GO:0000228,GO:0070182,GO:0000400,GO:0070192,GO:0000707,GO:0000722,GO:0071312,GO:0000724,GO:0071479,GO:…	DNA recombinase assembly|nuclear chromosome, telomeric region|chromatin|nuclear chromatin|condensed chromosome|endodeoxyribonuclease activity|condensed nuclear chromosome|protein binding|synaptonemal complex|ATP binding|nucleus|nucleoplasm|reciprocal meiotic recombination|replication fork|nucleolus|protein C-terminus binding|cytoplasm|DNA-dependent ATPase activity|response to ionizing radiation|r…	mmu03440,mmu03460,mmu05200,mmu05212	Homologous recombination|Fanconi anemia pathway|Pathways in cancer|Pancreatic cancer
Top2a	3418.56	0.351684	-3.36135	0.440699	-1.18213	0.000775633	0.00285287	Down	26.9283	45.9323	74.8274	40.3872	23.5691	19.0917	22.7061	25.4648	GeneID:21973,Genbank:XM_006533155.2,MGI:MGI:98790	topoisomerase (DNA) II alpha		GO:0003682,GO:0003916,GO:0003918,GO:0005080,GO:0005515,GO:0007059,GO:0005524,GO:0005634,GO:0008022,GO:0008094,GO:0008144,GO:0008301,GO:0043565,GO:0009330,GO:0044774,GO:0016853,GO:0045070,GO:0019899,GO:0045870,GO:0045944,GO:0046872,GO:0046982,GO:0000166,GO:0048511,GO:0000228,GO:0051309,GO:0000287,GO:1905463,GO:0000712,GO:0000793,GO:0000819,GO:0002244,GO:0003677,GO:0005654,GO:0005730,GO:0005814,GO:…	chromatin binding|DNA topoisomerase activity|DNA topoisomerase type II (ATP-hydrolyzing) activity|protein kinase C binding|protein binding|chromosome segregation|ATP binding|nucleus|protein C-terminus binding|DNA-dependent ATPase activity|drug binding|DNA binding, bending|sequence-specific DNA binding|DNA topoisomerase complex (ATP-hydrolyzing)|mitotic DNA integrity checkpoint|isomerase activity|…	mmu01524	Platinum drug resistance
Wnt2	55.6168	0.240397	-4.76561	0.451991	-1.14564	1.88285e-06	1.40145e-05	Down	0.823442	0.706263	0.656167	0.634512	0.383631	0.226622	0.347282	0.422269	GeneID:22413,Genbank:XM_006505045.2,MGI:MGI:98954	wingless-type MMTV integration site family, member 2		GO:0005737,GO:0005886,GO:0007267,GO:0007275,GO:0008284,GO:0016055,GO:0060070,GO:0030182,GO:0031012,GO:0060317,GO:0060492,GO:0060501,GO:0060716,GO:0090263,GO:1904948,GO:1904954,GO:0001938,GO:0002053,GO:0005102,GO:0005109,GO:0005125,GO:0005576,GO:0005578,GO:0005615,GO:0033278,GO:0045165,GO:0045944,GO:0048018,GO:0048146,GO:0051091,GO:0055009,GO:0060045	cytoplasm|plasma membrane|cell-cell signaling|multicellular organism development|positive regulation of cell proliferation|Wnt signaling pathway|canonical Wnt signaling pathway|neuron differentiation|extracellular matrix|cardiac epithelial to mesenchymal transition|lung induction|positive regulation of epithelial cell proliferation involved in lung morphogenesis|labyrinthine layer blood vessel de…	mmu04310,mmu04390,mmu04150,mmu04550,mmu04916,mmu05200,mmu05205,mmu05225,mmu05226,mmu05217,mmu05224,mmu04934,mmu05166,mmu05165	Wnt signaling pathway|Hippo signaling pathway|mTOR signaling pathway|Signaling pathways regulating pluripotency of stem cells|Melanogenesis|Pathways in cancer|Proteoglycans in cancer|Hepatocellular carcinoma|Gastric cancer|Basal cell carcinoma|Breast cancer|Cushing's syndrome|HTLV-I infection|Human papillomavirus infection
Wnt2b	30.2097	0.542662	-3.40886	0.27742	-1.84986	0.000652358	0.0024557	Down	1.34655	0.219988	0.555442	0.691734	0.15335	0.271765	0.323914	0.0803786	GeneID:22414,Genbank:NM_009520.3,MGI:MGI:1261834	wingless-type MMTV integration site family, member 2B		GO:0045165,GO:0005576,GO:0060070,GO:0005578,GO:0060492,GO:0005615,GO:0007165,GO:0007267,GO:0007275,GO:0009267,GO:0060638,GO:0009887,GO:0071425,GO:0016055,GO:0090190,GO:0090263,GO:0021871,GO:0005102,GO:0030182,GO:0005109,GO:0043231,GO:0005515	cell fate commitment|extracellular region|canonical Wnt signaling pathway|proteinaceous extracellular matrix|lung induction|extracellular space|signal transduction|cell-cell signaling|multicellular organism development|cellular response to starvation|mesenchymal-epithelial cell signaling|animal organ morphogenesis|hematopoietic stem cell proliferation|Wnt signaling pathway|positive regulation of …	mmu04310,mmu04390,mmu04150,mmu04550,mmu04916,mmu05200,mmu05205,mmu05225,mmu05226,mmu05217,mmu05224,mmu04934,mmu05166,mmu05165	Wnt signaling pathway|Hippo signaling pathway|mTOR signaling pathway|Signaling pathways regulating pluripotency of stem cells|Melanogenesis|Pathways in cancer|Proteoglycans in cancer|Hepatocellular carcinoma|Gastric cancer|Basal cell carcinoma|Breast cancer|Cushing's syndrome|HTLV-I infection|Human papillomavirus infection
