# Supplementary material for: Diprovocim protects against the radiation-induced damage via the TLR2 signaling pathway
Source: Mol Med. 2025 Apr 17;31:139. doi: 10.1186/s10020-025-01198-2 (PMC12004591; doi:10.1186/s10020-025-01198-2)
Supplement: Supplementary file 5 — Additional file 5. [file 10020_2025_1198_MOESM5_ESM.xls]

id	Term	Category	ListHits	p-value	Enrichment_score	geneID
GO:0006954	inflammatory response	biological_process	46	1.03183747566778e-20	5.3636532811522	Acod1;Adam8;Ager;Alox5;C5ar1;Ccl11;Ccl12;Ccl17;Ccl2;Ccl22;Ccl3;Ccl4;Ccl7;Ccr1;Cd14;Cd40;Cx3cl1;Cxcl1;Cxcl2;Cxcl3;Cxcl5;Cyp26b1;Fpr1;Fpr2;Il10;Il1a;Il1b;Il1f9;Il1rn;Il23a;Il6;Jak3;Kdm6b;Nfkbid;Nfkbiz;Ngfr;Nlrp12;Nlrp3;Nos2;Ptgs2;Sele;Tlr2;Tnf;Tnfaip3;Tnip2;Zc3h12a
GO:0006955	immune response	biological_process	34	2.13207460451479e-17	6.12523742310976	Aire;Ccl11;Ccl12;Ccl2;Ccl22;Ccl3;Ccl4;Ccl7;Ccr1;Ccr8;Cd274;Cd40;Clec4e;Csf3;Cx3cl1;Cxcl1;Cxcl14;Cxcl2;Cxcl3;Cxcl5;Il10;Il1a;Il1b;Il1f9;Il1rn;Il23a;Il6;Lif;Ngfr;Oas2;Prg4;Sbspon;Tnf;Tnfaip3
GO:0030593	neutrophil chemotaxis	biological_process	18	7.27917391401287e-15	11.6112185686654	C5ar1;Ccl11;Ccl12;Ccl17;Ccl2;Ccl22;Ccl3;Ccl4;Ccl7;Csf3r;Cx3cl1;Cxcl1;Cxcl2;Cxcl3;Cxcl5;Cxcr2;Il1b;Trem1
GO:0070098	chemokine-mediated signaling pathway	biological_process	14	1.2642604660555e-12	13.0213665602087	Ccl11;Ccl12;Ccl17;Ccl2;Ccl22;Ccl3;Ccl4;Ccl7;Ccr1;Cx3cl1;Cxcl1;Cxcl2;Cxcl3;Cxcl5
GO:0071347	cellular response to interleukin-1	biological_process	15	3.62140232583058e-12	10.9075083523826	Acod1;Ccl11;Ccl12;Ccl17;Ccl2;Ccl22;Ccl3;Ccl4;Ccl7;Cx3cl1;Il6;Mapk13;Saa3;Serpine1;Zc3h12a
GO:0006935	chemotaxis	biological_process	21	2.59965991261919e-11	6.17557458186369	C5ar1;Ccl11;Ccl12;Ccl17;Ccl2;Ccl22;Ccl3;Ccl4;Ccl7;Ccr1;Ccr8;Cx3cl1;Cxcl1;Cxcl2;Cxcl3;Cxcl5;Cxcr1;Cxcr2;Fpr1;Fpr2;Pdgfra
GO:0048247	lymphocyte chemotaxis	biological_process	10	5.04400257247052e-10	14.8126656637295	Adam8;Ccl11;Ccl12;Ccl17;Ccl2;Ccl22;Ccl3;Ccl4;Ccl7;Cx3cl1
GO:0090023	positive regulation of neutrophil chemotaxis	biological_process	10	1.14489955731e-09	13.7911025145068	C5ar1;Cxcl1;Cxcl2;Cxcl3;Cxcl5;Cxcr2;Edn1;Il1b;Il23a;Thbs4
GO:0071356	cellular response to tumor necrosis factor	biological_process	14	2.34183282884094e-08	6.58727955398794	Acod1;Ccl11;Ccl12;Ccl17;Ccl2;Ccl22;Ccl3;Ccl4;Ccl7;Cx3cl1;Dfna5;Il6;Ocstamp;Zc3h12a
GO:0070374	positive regulation of ERK1 and ERK2 cascade	biological_process	23	3.84099850215985e-08	3.84881396534561	Ager;Bmper;C5ar1;Ccl11;Ccl12;Ccl17;Ccl2;Ccl22;Ccl3;Ccl4;Ccl7;Ccr1;Cx3cl1;Fgf23;Fpr2;Gcnt2;Icam1;Il1a;Il1b;Il6;Insrr;Pdgfra;Tlr2
GO:0005576	extracellular region	cellular_component	102	1.36133249952044e-17	2.44568832361577	Acrbp;Adamts10;Adamts4;Adamts8;Adamtsl2;Adamtsl4;Ager;Apoa1;Bmper;C4a;Car15;Ccl11;Ccl12;Ccl2;Ccl22;Ccl3;Ccl4;Ccl7;Cd14;Cd40;Cd46;Ceacam16;Col11a2;Col12a1;Col17a1;Col27a1;Col7a1;Col8a1;Crispld2;Csf3;Cx3cl1;Cxcl1;Cxcl14;Cxcl2;Cxcl3;Cxcl5;Dmp1;Edn1;Egfl8;F12;Fbn2;Fgf23;Fjx1;Flrt3;Fst;Gdf15;Gpc2;Hp;Il10;Il12b;Il17rb;Il1a;Il1b;Il1f9;Il1r2;Il1rn;Il23a;Il6;Inha;Insl3;Itih4;Lad1;Lama5;Lif;Lipg;Lrg1;Ltbp2…
GO:0005615	extracellular space	cellular_component	89	8.76511468820973e-16	2.48740989447533	Adamts4;Adamts9;Adamtsl4;Ager;Amn;Apoa1;Bmper;C4a;Ccl11;Ccl12;Ccl17;Ccl2;Ccl22;Ccl3;Ccl4;Ccl7;Cd14;Cd40;Ceacam16;Col12a1;Col8a1;Crispld2;Csf3;Cx3cl1;Cxcl1;Cxcl14;Cxcl2;Cxcl3;Cxcl5;Edn1;F12;Fgf23;Fjx1;Flrt3;Fst;Gabbr1;Gdf15;H2-Q10;Hp;Icam1;Il10;Il12b;Il1a;Il1b;Il1f9;Il1rn;Il23a;Il6;Inha;Insl3;Lama5;Lgals4;Lif;Lipg;Lrg1;Ltbp2;Masp2;Mmp8;Mmp9;Muc1;Nog;Nos2;Npff;Nrn1l;Pi15;Pi16;Prg4;Pthlh;Ptx3;Retnlg…
GO:0005886	plasma membrane	cellular_component	152	3.55787942694773e-09	1.55476163386051	Adam8;Adgrb3;Adgrg2;Adgrg5;Adora2b;Ager;Aldob;Amer2;Amn;Ankrd13d;Asic2;Avpr1a;Bcl3;Bmx;C5ar1;Casr;Catsper2;Ccdc62;Ccr1;Ccr8;Cd14;Cd274;Cd300lf;Cd33;Cd40;Cd46;Cdh24;Celsr2;Celsr3;Chrm2;Chrnb1;Chrnb2;Clec4d;Clec5a;Cnih2;Cntfr;Cntn1;Csf2ra;Cx3cl1;Cxcr1;Cxcr2;Dfna5;Dll4;Doc2g;Eno2;Entpd3;Eqtn;Flnc;Flrt3;Fpr1;Fpr2;Frem2;Fscn1;Gabbr1;Gjb4;Gpc2;Gpr31b;Gpr4;Gpr84;Gpr85;Gprc5a;Grin2d;Grm6;Grpr;Guca1b;H2-M…
GO:0005578	proteinaceous extracellular matrix	cellular_component	28	1.2027344720245e-08	3.47775628626692	Adamts10;Adamts4;Adamts8;Adamts9;Adamtsl2;Adamtsl4;Col11a2;Col12a1;Col17a1;Col27a1;Col7a1;Col8a1;Crispld2;Dmp1;Fbn2;Gpc2;Lad1;Lama5;Ltbp2;Mmp8;Mmp9;Ncan;Sbspon;Thbs4;Timp1;Tnc;Vcan;Wnt10b
GO:0031012	extracellular matrix	cellular_component	19	1.98532681698432e-06	3.55088667546413	Adamts10;Adamts4;Apoa1;Col12a1;Col8a1;Fbn2;Icam1;Lama5;Ltbp2;Mmp8;Mmp9;Ncam1;Sbspon;Serpine1;Ssc5d;Thbs4;Timp1;Tnc;Vcan
GO:0016020	membrane	cellular_component	204	3.24291135052558e-05	1.26571769276795	1110032F04Rik;Adam11;Adam33;Adam8;Adgrb3;Adgrg2;Adgrg5;Adora2b;Ager;Alox5;Amer2;Amn;Ankrd13d;Asap3;Asic2;Atad3a;Atat1;Avpr1a;BC016579;C5ar1;Car15;Casr;Catsper2;Catsperg1;Ccr1;Ccr8;Cd14;Cd274;Cd300lf;Cd33;Cd40;Cd46;Cdh24;Celsr2;Celsr3;Ch25h;Chrm2;Chrnb1;Chrnb2;Cldnd2;Clec4d;Clec4e;Clec5a;Cnih2;Cntfr;Cntn1;Col17a1;Cpt1b;Csf2ra;Csf2rb;Csf3r;Cx3cl1;Cxcr1;Cxcr2;Cyb561;Cyp26b1;Cyp46a1;Dfna5;Dhrs9;Dll4;…
GO:0009986	cell surface	cellular_component	31	0.000330551799351647	1.95247262370734	Adam8;Adamts9;Adora2b;Ager;Apoa1;C5ar1;Casr;Cd14;Cd274;Cd40;Cd46;Cdh24;Clec5a;Cx3cl1;Cxcr2;Egfl8;Eno2;H2-Q10;Icam1;Il12b;Il17rb;Il1a;Lipg;Muc1;Ncam1;Ngfr;Pdgfra;Rtn4rl2;Tlr2;Tnf;Vcan
GO:0005887	integral component of plasma membrane	cellular_component	53	0.000429529165168999	1.60948554022756	Adam8;Asic2;Avpr1a;C5ar1;Casr;Cd40;Chrm2;Chrnb1;Chrnb2;Dll4;Flrt3;Fpr1;Fpr2;Gabbr1;Gabre;Gpr4;Gpr84;Gpr85;Grin2d;Grm6;Grpr;Has1;Has2;Hcn3;Icam1;Ifitm5;Il17rb;Insrr;Kcnj2;Kcnk10;Mfsd2a;Mrgpra2b;Ngfr;Osmr;Pcdh8;Pdgfra;Plxna3;Sele;Sgcg;Slc12a5;Slc26a10;Slc29a2;Slc2a13;Slc2a6;Slc39a12;Slc6a14;Slc7a3;Steap1;Steap4;Stra6;Syt13;Tnf;Vsig2
GO:0005604	basement membrane	cellular_component	9	0.000725167370124559	3.7108018106044	Col17a1;Col7a1;Col8a1;Frem2;Lad1;Lama5;Thbs4;Timp1;Tnc
GO:0009897	external side of plasma membrane	cellular_component	18	0.00124085415229443	2.24967359767892	Ager;Ccr1;Cd14;Cd274;Cd33;Cd40;Chrnb2;Icam1;Il6;Ncam1;Ngfr;Osmr;Pdgfra;Plet1;Rtn4rl2;Siglece;Tlr2;Tnf
GO:0005125	cytokine activity	molecular_function	29	1.1540623353102e-13	5.4452193496245	Ccl11;Ccl12;Ccl17;Ccl2;Ccl22;Ccl3;Ccl4;Ccl7;Csf3;Cx3cl1;Cxcl1;Cxcl14;Cxcl2;Cxcl3;Cxcl5;Edn1;Gdf15;Il10;Il12b;Il1a;Il1b;Il1f9;Il1rn;Il23a;Il6;Inha;Lif;Timp1;Tnf
GO:0008009	chemokine activity	molecular_function	14	4.01002390443708e-13	13.9979690522244	Ccl11;Ccl12;Ccl17;Ccl2;Ccl22;Ccl3;Ccl4;Ccl7;Cx3cl1;Cxcl1;Cxcl14;Cxcl2;Cxcl3;Cxcl5
GO:0048020	CCR chemokine receptor binding	molecular_function	9	3.33647752665128e-09	14.9978239845261	Ccl11;Ccl12;Ccl17;Ccl2;Ccl22;Ccl3;Ccl4;Ccl7;Cx3cl1
GO:0045236	CXCR chemokine receptor binding	molecular_function	4	0.000163013994969024	13.3313990973565	Cxcl1;Cxcl2;Cxcl3;Cxcl5
GO:0004896	cytokine receptor activity	molecular_function	7	0.000230934582546446	5.59918762088975	Cntfr;Csf2ra;Csf2rb;Csf3r;Il12b;Il17rb;Osmr
GO:0004871	signal transducer activity	molecular_function	34	0.000301613357627089	1.89387563778603	Adgrb3;Adgrg2;Adgrg5;Adora2b;Avpr1a;C5ar1;Casr;Ccr1;Ccr8;Celsr2;Celsr3;Chrm2;Cxcr1;Cxcr2;Fpr1;Fpr2;Gabbr1;Gpr31b;Gpr4;Gpr84;Gpr85;Gprc5a;Grm6;Grpr;Hcar2;Insrr;Olfr56;P2ry2;Pdgfra;Plch2;Rgs11;Rhou;Rhov;Rnd1
GO:0005509	calcium ion binding	molecular_function	30	0.000308291849873907	1.98646675291737	Adam8;Cabp4;Casr;Cdh24;Celsr2;Celsr3;Dll4;Doc2g;Egfl8;F12;Fbn2;Guca1b;Itih4;Kcnip2;Ltbp2;Masp2;Mmp8;Ncan;Padi4;Pcdh8;Plch2;Ppp2r3d;Ryr3;Sele;Sned1;Syt13;Syt8;Thbs4;Tnnt3;Vcan
GO:0005149	interleukin-1 receptor binding	molecular_function	4	0.000894431158805357	8.8875993982377	Il1a;Il1b;Il1f9;Il1rn
GO:0004930	G-protein coupled receptor activity	molecular_function	29	0.00157389725934602	1.8150731165415	Adgrb3;Adgrg2;Adgrg5;Adora2b;Avpr1a;C5ar1;Casr;Ccr1;Ccr8;Celsr2;Celsr3;Chrm2;Cxcr1;Cxcr2;Fpr1;Fpr2;Gabbr1;Gpr31b;Gpr4;Gpr84;Gpr85;Gprc5a;Grm6;Grpr;Hcar2;Mrgpra2a;Mrgpra2b;Olfr56;P2ry2
GO:0004875	complement receptor activity	molecular_function	3	0.00220760621749365	10.9075083523826	C5ar1;Fpr1;Fpr2
