# Supplementary material for: Diprovocim protects against the radiation-induced damage via the TLR2 signaling pathway
Source: Mol Med. 2025 Apr 17;31:139. doi: 10.1186/s10020-025-01198-2 (PMC12004591; doi:10.1186/s10020-025-01198-2)
Supplement: Supplementary file 6 — Additional file 6. [file 10020_2025_1198_MOESM6_ESM.xls]

id	Term	Classification_level1	Classification_level2	ListHits	p-value	Enrichment_score	geneID	hyperlink_only_excel
mmu04060	Cytokine-cytokine receptor interaction	Environmental Information Processing	Signaling molecules and interaction	38	1.12973350221994e-18	5.61090810908109	Ccl11;Ccl12;Ccl17;Ccl2;Ccl22;Ccl3;Ccl4;Ccl7;Ccr1;Ccr8;Cd40;Cntfr;Csf2ra;Csf2rb;Csf3;Csf3r;Cx3cl1;Cxcl1;Cxcl14;Cxcl2;Cxcl3;Cxcl5;Cxcr1;Cxcr2;Gm2457;Il10;Il12b;Il17rb;Il1a;Il1b;Il1r2;Il23a;Il6;Lif;Ngfr;Osmr;Pdgfra;Tnf	=HYPERLINK("../../3.KEGG_map/Dipro-vs-WT-Up/mmu04060.html","mmu04060")
mmu04668	TNF signaling pathway	Environmental Information Processing	Signal transduction	22	1.35722390545827e-14	8.15112917795845	Bcl3;Ccl12;Ccl2;Creb5;Cx3cl1;Cxcl1;Cxcl2;Cxcl3;Edn1;Icam1;Il1b;Il6;Junb;Lif;Mapk13;Mmp9;Ptgs2;Sele;Socs3;Tnf;Tnfaip3;Traf1	=HYPERLINK("../../3.KEGG_map/Dipro-vs-WT-Up/mmu04668.html","mmu04668")
mmu04657	IL-17 signaling pathway	Organismal Systems	Immune system	20	4.92341330702319e-14	8.79442508710801	Ccl11;Ccl12;Ccl17;Ccl2;Ccl7;Csf3;Cxcl1;Cxcl2;Cxcl3;Cxcl5;Fosl1;Ikbke;Il17rb;Il1b;Il6;Mapk13;Mmp9;Ptgs2;Tnf;Tnfaip3	=HYPERLINK("../../3.KEGG_map/Dipro-vs-WT-Up/mmu04657.html","mmu04657")
mmu05144	Malaria	Human Diseases	Infectious disease: parasitic	12	7.34714689067145e-09	8.73046563192905	Ccl12;Ccl2;Cd40;Csf3;Icam1;Il10;Il1b;Il6;Sele;Thbs4;Tlr2;Tnf	=HYPERLINK("../../3.KEGG_map/Dipro-vs-WT-Up/mmu05144.html","mmu05144")
mmu04062	Chemokine signaling pathway	Organismal Systems	Immune system	20	5.62596725825115e-08	4.16819105691057	Ccl11;Ccl12;Ccl17;Ccl2;Ccl22;Ccl3;Ccl4;Ccl7;Ccr1;Ccr8;Cx3cl1;Cxcl1;Cxcl14;Cxcl2;Cxcl3;Cxcl5;Cxcr1;Cxcr2;Gm2457;Jak3	=HYPERLINK("../../3.KEGG_map/Dipro-vs-WT-Up/mmu04062.html","mmu04062")
mmu04625	C-type lectin receptor signaling pathway	Organismal Systems	Immune system	15	1.02987203634516e-07	5.35910278745645	Bcl3;Ccl17;Ccl22;Clec4d;Clec4e;Ikbke;Il10;Il12b;Il1b;Il23a;Il6;Mapk13;Nlrp3;Ptgs2;Tnf	=HYPERLINK("../../3.KEGG_map/Dipro-vs-WT-Up/mmu04625.html","mmu04625")
mmu05133	Pertussis	Human Diseases	Infectious disease: bacterial	12	3.2762264218064e-07	6.31810012836971	Cd14;Cxcl5;Il10;Il12b;Il1a;Il1b;Il23a;Il6;Mapk13;Nlrp3;Nos2;Tnf	=HYPERLINK("../../3.KEGG_map/Dipro-vs-WT-Up/mmu05133.html","mmu05133")
mmu05132	Salmonella infection	Human Diseases	Infectious disease: bacterial	12	4.38978873325333e-07	6.15609756097561	Ccl3;Ccl4;Cd14;Cxcl1;Cxcl2;Cxcl3;Flnc;Il1a;Il1b;Il6;Mapk13;Nos2	=HYPERLINK("../../3.KEGG_map/Dipro-vs-WT-Up/mmu05132.html","mmu05132")
mmu05323	Rheumatoid arthritis	Human Diseases	Immune disease	12	8.77225469438599e-07	5.78524831031443	Atp6v1g2;Ccl12;Ccl2;Ccl3;Cxcl5;Icam1;Il1a;Il1b;Il23a;Il6;Tlr2;Tnf	=HYPERLINK("../../3.KEGG_map/Dipro-vs-WT-Up/mmu05323.html","mmu05323")
mmu04933	AGE-RAGE signaling pathway in diabetic complications	Human Diseases	Endocrine and metabolic disease	13	1.0648493637034e-06	5.20190243902439	Ager;Ccl12;Ccl2;Edn1;Icam1;Il1a;Il1b;Il6;Mapk13;Pim1;Sele;Serpine1;Tnf	=HYPERLINK("../../3.KEGG_map/Dipro-vs-WT-Up/mmu04933.html","mmu04933")
mmu05143	African trypanosomiasis	Human Diseases	Infectious disease: parasitic	8	2.20046318354671e-06	8.89214092140921	Apoa1;Icam1;Il10;Il12b;Il1b;Il6;Sele;Tnf	=HYPERLINK("../../3.KEGG_map/Dipro-vs-WT-Up/mmu05143.html","mmu05143")
mmu04630	Jak-STAT signaling pathway	Environmental Information Processing	Signal transduction	16	3.04628416620493e-06	3.90386674598453	Cntfr;Csf2ra;Csf2rb;Csf3;Csf3r;Il10;Il12b;Il23a;Il6;Jak3;Lif;Myc;Osmr;Pdgfra;Pim1;Socs3	=HYPERLINK("../../3.KEGG_map/Dipro-vs-WT-Up/mmu04630.html","mmu04630")
mmu05140	Leishmaniasis	Human Diseases	Infectious disease: parasitic	10	5.46516953543994e-06	5.97233345467783	Il10;Il12b;Il1a;Il1b;Mapk13;Marcksl1;Nos2;Ptgs2;Tlr2;Tnf	=HYPERLINK("../../3.KEGG_map/Dipro-vs-WT-Up/mmu05140.html","mmu05140")
mmu05142	Chagas disease (American trypanosomiasis)	Human Diseases	Infectious disease: parasitic	12	7.27643046015459e-06	4.75421395798116	Ccl12;Ccl2;Ccl3;Il10;Il12b;Il1b;Il6;Mapk13;Nos2;Serpine1;Tlr2;Tnf	=HYPERLINK("../../3.KEGG_map/Dipro-vs-WT-Up/mmu05142.html","mmu05142")
mmu04064	NF-kappa B signaling pathway	Environmental Information Processing	Signal transduction	12	8.06789530726303e-06	4.70760401721664	Ccl4;Cd14;Cd40;Cxcl2;Gadd45b;Gm2457;Icam1;Il1b;Ptgs2;Tnf;Tnfaip3;Traf1	=HYPERLINK("../../3.KEGG_map/Dipro-vs-WT-Up/mmu04064.html","mmu04064")
mmu05134	Legionellosis	Human Diseases	Infectious disease: bacterial	9	1.17538128310621e-05	6.20916736753574	Cd14;Cxcl1;Cxcl2;Cxcl3;Il12b;Il1b;Il6;Tlr2;Tnf	=HYPERLINK("../../3.KEGG_map/Dipro-vs-WT-Up/mmu05134.html","mmu05134")
mmu04621	NOD-like receptor signaling pathway	Organismal Systems	Immune system	15	1.84032191883085e-05	3.57273519163763	Casr;Ccl12;Ccl2;Cxcl1;Cxcl2;Cxcl3;Ikbke;Il1b;Il6;Mapk13;Nlrp12;Nlrp3;Oas2;Tnf;Tnfaip3	=HYPERLINK("../../3.KEGG_map/Dipro-vs-WT-Up/mmu04621.html","mmu04621")
mmu05168	Herpes simplex infection	Human Diseases	Infectious disease: viral	17	2.36261226280177e-05	3.17873261910189	Ccl12;Ccl2;H2-M5;H2-Q10;Ikbke;Il12b;Il1b;Il6;Nxf1;Oas2;Per2;Per3;Socs3;Srsf5;Tlr2;Tnf;Traf1	=HYPERLINK("../../3.KEGG_map/Dipro-vs-WT-Up/mmu05168.html","mmu05168")
mmu04620	Toll-like receptor signaling pathway	Organismal Systems	Immune system	11	3.34109572889064e-05	4.44607046070461	Ccl3;Ccl4;Cd14;Cd40;Ikbke;Il12b;Il1b;Il6;Mapk13;Tlr2;Tnf	=HYPERLINK("../../3.KEGG_map/Dipro-vs-WT-Up/mmu04620.html","mmu04620")
mmu05146	Amoebiasis	Human Diseases	Infectious disease: parasitic	11	6.32534416620243e-05	4.1524620340543	Arg2;Cd14;Il10;Il12b;Il1b;Il1r2;Il6;Lama5;Nos2;Tlr2;Tnf	=HYPERLINK("../../3.KEGG_map/Dipro-vs-WT-Up/mmu05146.html","mmu05146")
