# Supplementary material for: Diprovocim protects against the radiation-induced damage via the TLR2 signaling pathway
Source: Mol Med. 2025 Apr 17;31:139. doi: 10.1186/s10020-025-01198-2 (PMC12004591; doi:10.1186/s10020-025-01198-2)
Supplement: Supplementary file 7 — Additional file 7. [file 10020_2025_1198_MOESM7_ESM.xlsx]

## Sheet: Sheet1
gene_id	WT_1	WT_2	3	WT_4	Dipro_1	Dipro_2	Dipro_3	Dipro_4
Sox9	3.96946	6.75002	5.76695	6.72497	10.1697	10.9262	11.5413	18.338
Ascl2	1.48433	2.00868	1.69616	1.62043	3.52506	3.88223	3.96021	3.3608
Lgr5	1.35029	1.08009	0.913802	1.02458	3.25674	3.18088	2.71019	2.84268
Sis	324.571	285.727	328.047	341.935	736.135	734.649	632.75	629.703
Muc2	45.6886	24.4891	28.7946	28.1683	163.219	147.402	152.051	163.791
Lrg1	1.25087	2.60688	1.3759	1.17516	2.05793	3.26748	3.44308	6.20868
Casp4	11.9251	11.2891	12.6201	12.0406	10.5377	9.28111	9.82013	8.09355
Casp7	62.5683	52.7426	62.5643	58.1693	54.6355	47.2943	49.7143	45.0829
Casp9	11.7497	15.6454	16.0096	12.6999	7.14126	8.57018	8.05377	8.22764
Bad	29.0071	29.9561	33.1607	31.8836	19.4644	22.2334	22.4604	22.5719
Bax	20.69	26.1069	31.0933	27.3526	21.7376	22.0253	20.8234	21.2527
Map2k6	0.586353	0.52025	0.562685	0.672725	1.40175	1.54546	1.59121	1.57463
Map3k20	1.53455	1.59939	1.34427	1.51256	3.20181	2.65995	2.69067	3.27053
Map3k6	0.195291	0.233801	0.259563	0.300872	0.586305	0.784524	0.729728	0.772359
Map3k8	0.279541	0.660451	0.493005	0.523081	1.21437	1.10005	1.61051	1.59245
Map4k2	2.67738	1.91923	2.45981	2.40108	4.91353	4.9403	5.10679	4.94183
Mapk11	0.286545	0.260244	0.214227	0.348521	0.674262	0.822218	0.611832	0.523041
Mapk1ip1	4.40377	4.40111	5.00057	4.02418	8.61309	8.89093	10.6043	10.0655
Mapk8ip1	1.50072	2.07161	1.59682	1.82121	1.46124	1.24417	1.27953	1.65327
